# Supplementary material for: The aging genome exhibits organized vulnerability to somatic mutations
Source: bioRxiv. 2026 May 22:2026.05.21.726885. Preprint. [Version 1] doi: 10.64898/2026.05.21.726885 (PMC13228481; doi:10.64898/2026.05.21.726885)
Supplement: Supplement 2 [file media-2.xlsx]

## Sheet: Aggregate
gene_id	expected	actual	log2_fold_change	p_value
SKI	83.1334	59	-0.494713	0.007
ACOT7	130.054	110	-0.241606	0.0794
RERE	499.065	406	-0.297749	0
KAZN	1231.33	1666	0.436171	0
FBXO42	105.988	53	-0.999833	0
EIF4G3	372.53	281	-0.406787	0
USP48	105.943	65	-0.704779	0
CRYBG2	38.5618	29	-0.411119	0.139
ZNF683	12.9399	77	2.57303	0
SERINC2	25.2438	32	0.342143	0.2166
BSDC1	30.155	37	0.295128	0.241
CSMD2	655.098	1030	0.652862	0
ZMYM4	154.306	99	-0.64029	0
MTF1	50.1056	26	-0.94646	0
RRAGC	21.7298	13	-0.741163	0.0628
ZNF684	16.67	13	-0.358742	0.4574
IPP	56.7469	40	-0.504542	0.0238
AGBL4	1497.99	1867	0.317694	0
EPS15	166.004	164	-0.0175248	0.9252
SSBP3	188.702	166	-0.184926	0.0942
DAB1	1559.14	1595	0.0328075	0.3758
PATJ	438.315	367	-0.256189	0.0002
ROR1	409.053	406	-0.0108095	0.9106
LEPR	221.829	157	-0.498681	0
PDE4B	584.843	809	0.468091	0
SGIP1	218.999	180	-0.282925	0.0088
IL23R	121.498	141	0.214759	0.0898
WLS	135.245	145	0.100473	0.4176
LRRC7	586.879	795	0.437893	0
PTGER3	196.08	260	0.407071	0
NEGR1	890.663	647	-0.461113	0
ERICH3	105.926	133	0.328368	0.0112
LHX8	33.2611	47	0.498825	0.0292
RABGGTB	8.9257	16	0.842035	0.0392
MSH4	116.766	116	-0.00949297	0.978
ADGRL4	394.194	542	0.459387	0
PRKACB	160.832	104	-0.628974	0
DDAH1	261.079	213	-0.293633	0.0026
COL24A1	429.226	267	-0.684897	0
SELENOF	52.1438	46	-0.180862	0.4378
LRRC8B	73.4376	101	0.459764	0.0022
HFM1	144.675	113	-0.35649	0.0054
FNBP1L	107.28	63	-0.767957	0
ABCD3	100.71	56	-0.846705	0
DPYD	921.805	607	-0.602765	0
AMY2B	25.9009	29	0.163051	0.5986
GNAI3	51.771	27	-0.939185	0.0006
WNT2B	63.919	46	-0.474611	0.023
MAGI3	296.767	242	-0.294324	0.0018
TBX15	106.8	133	0.316511	0.0182
CERS2	14.4851	9	-0.686573	0.178
S100A8	1.0581	11	3.37796	0
S100A2	6.7845	97	3.83767	0
ILF2	9.3247	12	0.363905	0.4594
NUP210L	163.2	137	-0.252468	0.0432
HCN3	12.4201	8	-0.634605	0.264
ASH1L	228.976	152	-0.591124	0
SPTA1	76.3328	164	1.10332	0
NOS1AP	302.085	281	-0.104384	0.232
RGS5	211.811	154	-0.45985	0
RXRG	44.7298	152	1.76476	0
CCDC181	66.2283	39	-0.763974	0
F5	75.0303	77	0.0373851	0.8518
DNM3	603.544	395	-0.611606	0
RABGAP1L	839.416	560	-0.583959	0
TNN	80.6347	126	0.643951	0
TNR	430.427	678	0.655518	0
ASTN1	309.226	565	0.869591	0
RASAL2	392.092	250	-0.649263	0
SOAT1	65.258	52	-0.327643	0.1192
TOR1AIP2	38.0058	28	-0.440793	0.1138
ACBD6	234.439	140	-0.743787	0
LAMC1	122.581	102	-0.265162	0.063
NIBAN1	184.846	216	0.224704	0.0268
NR5A2	150.588	148	-0.0250135	0.8712
KLHL12	37.7237	26	-0.53696	0.0584
MDM4	41.9088	52	0.311258	0.138
TMCC2	58.059	30	-0.952557	0
RD3	15.7417	40	1.34541	0
SLC30A10	274.87	426	0.632104	0
CNIH3	307.453	259	-0.247413	0.0054
CDC42BPA	330.007	198	-0.736996	0
DISC1	416.25	294	-0.501633	0
TARBP1	88.2148	116	0.395032	0.0062
GNG4	103.447	122	0.237995	0.079
RYR2	795.523	1213	0.608603	0
CHRM3	531.558	387	-0.457894	0
FMN2	462.859	719	0.63542	0
HNRNPU	24.1256	30	0.314398	0.2742
KIF26B	557.295	647	0.215326	0
SMYD3	761.843	496	-0.619153	0
AHCTF1	93.3292	72	-0.374332	0.025
OR13G1	8.9458	16	0.838789	0.0448
SNTG2	419.049	531	0.341594	0
TPO	170.549	252	0.563236	0
PXDN	113.584	141	0.311941	0.0146
EIPR1	189.643	118	-0.684499	0
DCDC2C	145.105	253	0.802036	0
NOL10	128.172	114	-0.169051	0.2232
ALK	732.244	807	0.140243	0.0082
LBH	92.6149	126	0.444108	0
RMDN2	144.572	106	-0.44772	0.0004
DHX57	78.6591	40	-0.975614	0
CAMKMT	412.789	259	-0.672453	0
FSHR	193.281	288	0.57537	0
NRXN1	1313.09	1526	0.216789	0
EML6	249.606	185	-0.43213	0
BCL11A	104.465	73	-0.517047	0.0012
WDPCP	711.675	523	-0.444407	0
ANXA4	183.372	113	-0.698448	0
EXOC6B	653.481	473	-0.466306	0
ALMS1	240.53	170	-0.500684	0
LRRTM4	849.779	1771	1.0594	0
CTNNA2	1470.23	2514	0.773947	0
DNAH6	304.495	338	0.150607	0.058
ST3GAL5	68.4371	62	-0.14251	0.475
REEP1	124.542	185	0.570889	0
EIF2AK3	135.461	45	-1.58988	0
CNGA3	52.6001	82	0.640558	0.0002
MAP4K4	198.782	153	-0.377659	0.0012
IL1R1	115.829	142	0.293889	0.0224
SLC9A4	60.981	147	1.26938	0
GCC2	60.6115	39	-0.636117	0.0046
SH3RF3	376.999	454	0.268132	0.0002
BCL2L11	49.2826	42	-0.230689	0.3284
DPP10	1410.32	2354	0.739087	0
CNTNAP5	899.793	1375	0.611767	0
BIN1	59.5618	138	1.21221	0
WDR33	110.539	118	0.0942353	0.504
UGGT1	104.94	124	0.240771	0.0718
GPR39	230.91	340	0.558202	0
NCKAP5	900.693	1567	0.798898	0
THSD7B	916.56	1729	0.915636	0
NXPH2	111.805	120	0.102055	0.4574
LRP1B	1909.18	2138	0.163307	0
KYNU	178.866	199	0.153892	0.1432
ARHGAP15	680.188	500	-0.444005	0
GTDC1	396.014	283	-0.484751	0
LYPD6B	177.737	133	-0.418316	0.0002
SLC4A10	563.675	828	0.554768	0
KCNH7	469.33	741	0.658871	0
SCN3A	116.935	93	-0.330407	0.0244
SCN9A	181.768	108	-0.751064	0
XIRP2	372.832	424	0.185537	0.0128
LRP2	236.367	233	-0.0206981	0.8578
UBR3	257.903	170	-0.601293	0
RAPGEF4	319.327	374	0.228006	0.0032
WIPF1	123.654	72	-0.780239	0
TTN	306.667	315	0.0386784	0.6406
CCDC141	221.548	246	0.151036	0.1134
ITGA4	82.2538	75	-0.133192	0.4616
PDE1A	385.03	513	0.413987	0
ZNF804A	342.709	310	-0.144718	0.0804
FAM171B	72.2761	53	-0.447526	0.0224
MYO1B	180.965	188	0.0550244	0.621
TMEFF2	247.019	281	0.185949	0.0328
DNAH7	332.577	383	0.203654	0.0072
HECW2	406.614	414	0.0259698	0.7154
SPATS2L	177.229	120	-0.562579	0
FAM117B	135.253	121	-0.160657	0.2138
CYP20A1	67.3652	104	0.626508	0
PLEKHM3	205.193	159	-0.367957	0.0006
MYL1	25.0228	46	0.878391	0
CPS1	202.225	220	0.121541	0.229
ERBB4	1168.67	1694	0.535572	0
SPAG16	1131.49	1345	0.249389	0
ABCA12	208.175	272	0.385807	0
CXCR2	12.0251	25	1.05588	0.0014
EPHA4	156.969	199	0.342293	0.0014
FARSB	89.6235	49	-0.871095	0
WDFY1	90.0336	45	-1.00054	0
SP140	110.62	107	-0.0479949	0.7836
SP100	130.339	74	-0.816671	0
NGEF	135.029	147	0.122545	0.3196
USP40	91.5727	64	-0.516846	0.0038
AGAP1	640.836	638	-0.00639855	0.94
HDAC4	355.483	265	-0.42379	0
SEPTIN2	39.1124	17	-1.20209	0.0002
CNTN4	963.408	1342	0.478166	0
GRM7	976.221	1186	0.280824	0
SSUH2	126.212	125	-0.0139221	0.9744
MTMR14	53.1372	36	-0.561725	0.0162
ATP2B2	385.788	546	0.501091	0
HRH1	126.911	242	0.931191	0
VGLL4	216.316	191	-0.179568	0.0888
FBLN2	89.5391	118	0.398197	0.0036
C3orf20	98.3932	201	1.03056	0
RFTN1	201.605	141	-0.515839	0
DAZL	83.9794	95	0.177892	0.2404
PLCL2	289.195	304	0.0720307	0.3964
KCNH8	389.105	312	-0.318613	0
ZNF385D	965.529	1121	0.215395	0
UBE2E2	390.606	317	-0.301233	0
THRB	380.289	341	-0.157325	0.0368
NEK10	264.056	319	0.272714	0.0008
SLC4A7	112.152	83	-0.434273	0.005
RBMS3	1442.31	1997	0.46945	0
FBXL2	127.158	84	-0.598163	0
CLASP2	223.286	142	-0.653004	0
ITGA9	373.272	282	-0.404531	0
ACVR2B	39.3908	34	-0.212324	0.4458
ULK4	718.744	555	-0.37299	0
TRAK1	212.875	204	-0.061436	0.579
VIPR1	48.583	41	-0.244828	0.311
ABHD5	44.521	39	-0.191012	0.46
KIAA1143	24.096	17	-0.503259	0.1704
TMIE	16.4592	8	-1.04082	0.0338
SPINK8	26.9913	28	0.0529324	0.896
FBXW12	29.2574	47	0.683859	0.0036
RHOA	54.1168	86	0.66826	0
RBM6	160.613	92	-0.803882	0
DOCK3	712.805	573	-0.314973	0
SFMBT1	143.935	132	-0.124876	0.3514
RFT1	42.2458	37	-0.191283	0.4778
FHIT	1511.21	1216	-0.313559	0
CADPS	478.97	787	0.716429	0
LMOD3	16.9776	15	-0.17867	0.7472
SHQ1	112.969	93	-0.280628	0.0578
PPP4R2	72.6448	44	-0.723356	0.0004
ROBO1	1175.86	1534	0.383585	0
CADM2	1120.82	1515	0.434758	0
EPHA6	950.809	1414	0.572555	0
SENP7	190.08	125	-0.604681	0
ALCAM	211.069	160	-0.39964	0.0004
CD47	48.9691	41	-0.256248	0.284
NECTIN3	206.267	191	-0.110938	0.3044
SLC9C1	154.032	150	-0.0382639	0.7818
CD200R1	54.2106	99	0.868854	0
ZBTB20	836.58	595	-0.491614	0
LSAMP	1342.8	2179	0.698418	0
FSTL1	58.9025	55	-0.0988972	0.6822
DTX3L	10.8671	11	0.0175365	1
HACD2	94.6344	64	-0.564293	0.0014
ROPN1	23.7607	36	0.59942	0.0246
ZNF148	150.26	116	-0.373339	0.0022
IFT122	91.2695	58	-0.65408	0.0002
TMEM108	361.052	429	0.248772	0.0008
TOPBP1	64.4857	37	-0.801454	0
SLC35G2	37.4447	25	-0.582833	0.0376
NCK1	89.7908	47	-0.933907	0
NMNAT3	118.304	104	-0.18592	0.2062
SLC25A36	39.3268	37	-0.0879875	0.7864
GK5	68.4299	65	-0.0741871	0.7412
CLRN1	46.7028	45	-0.053584	0.8836
GPR149	95.8307	125	0.383368	0.0042
PLCH1	371.028	338	-0.134503	0.0878
KCNAB1	503.678	676	0.424523	0
NMD3	149.555	96	-0.639571	0
SI	99.904	219	1.13232	0
BCHE	64.7316	91	0.491396	0.002
SPATA16	253.128	355	0.48795	0
NAALADL2	1378.84	1156	-0.254309	0
MRPL47	16.4992	10	-0.722396	0.1262
MAP3K13	207.048	143	-0.533951	0
TP63	267.116	426	0.673388	0
P3H2	166.427	139	-0.259802	0.0322
FGF12	631.106	807	0.354685	0
MB21D2	121.684	180	0.564857	0
PPP1R2	29.0871	25	-0.218451	0.5214
PCYT1A	74.0286	31	-1.25581	0
GAK	83.5706	63	-0.407644	0.0204
STX18	127.175	83	-0.61563	0
C4orf50	304.872	199	-0.615433	0
ABLIM2	194.371	252	0.374611	0.0002
CC2D2A	132.266	60	-1.14041	0
CD38	75.182	68	-0.144853	0.4348
LDB2	399.004	526	0.398659	0
QDPR	51.9953	37	-0.490856	0.039
KCNIP4	1225.45	2155	0.814379	0
GBA3	127.383	183	0.522674	0
NWD2	205.815	263	0.353717	0.0004
TBC1D1	249.211	148	-0.751769	0
N4BP2	101.804	58	-0.811674	0
RHOH	56.2557	43	-0.387663	0.0788
UCHL1	12.1023	9	-0.427284	0.4672
COX7B2	175.391	347	0.984361	0
FRYL	284.314	179	-0.667524	0
OCIAD2	21.9715	16	-0.457561	0.2276
SCFD2	495.248	400	-0.30815	0
IGFBP7	80.0314	44	-0.863063	0.0002
ADGRL3	882.452	1069	0.276673	0
EPHA5	352.502	497	0.495615	0
SLC4A4	511.706	594	0.215149	0.0004
NPFFR2	116.767	148	0.341967	0.0068
AFM	22.3327	23	0.0424762	0.9456
CNOT6L	106.758	97	-0.138282	0.363
FRAS1	489.06	566	0.210791	0.001
CFAP299	630.643	782	0.310345	0
ENOPH1	30.6988	23	-0.416548	0.1852
MAPK10	607.331	626	0.0436794	0.4542
KLHL8	80.5607	54	-0.577117	0.0024
FAM13A	387.316	258	-0.586139	0
CCSER1	1485.04	1365	-0.121596	0.0022
GRID2	1513.15	2168	0.518806	0
EMCN	486.997	450	-0.113986	0.1024
PPP3CA	326.572	195	-0.743927	0
TACR3	134.658	233	0.791028	0
PPA2	105.445	50	-1.07649	0
INTS12	214.374	85	-1.33459	0
TBCK	276.403	155	-0.834507	0
COL25A1	496.391	503	0.0190812	0.7778
ANK2	568.896	804	0.499031	0
NDST4	287.46	432	0.587669	0
TNIP3	96.5728	127	0.39514	0.0042
PCDH10	59.5564	78	0.389218	0.0264
MGST2	75.0814	49	-0.615674	0.002
INPP4B	828.169	577	-0.521354	0
GAB1	138.266	99	-0.481949	0.0006
FBXW7	216.525	133	-0.703107	0
TRIM2	188.118	135	-0.478681	0
SFRP2	8.5199	24	1.49413	0
DCHS2	261.688	394	0.590348	0
PLRG1	15.4544	21	0.442372	0.2064
GUCY1A1	70.6684	55	-0.361634	0.0626
RXFP1	339.548	426	0.32724	0
FSTL5	783.891	1036	0.402299	0
TLL1	232.535	339	0.54384	0
SPOCK3	503.579	573	0.186316	0.0026
PALLD	433.252	397	-0.126068	0.0896
NEK1	244.317	196	-0.317903	0.0016
GALNTL6	1235.94	1540	0.317319	0
GLRA3	193.012	242	0.326318	0.001
TENM3	662.251	984	0.57128	0
TRAPPC11	54.7867	47	-0.221165	0.3338
SORBS2	372.973	378	0.0193147	0.8036
FRG1	22.4401	14	-0.680652	0.0806
SDHA	38.9386	26	-0.582689	0.0402
IRX1	5.5816	17	1.60678	0
ADAMTS16	180.8	323	0.837142	0
ADCY2	436.019	696	0.674698	0
CMBL	32.1702	32	-0.007653	1
MARCHF6	87.1013	64	-0.444622	0.017
ANKH	167.925	103	-0.705174	0
FBXL7	441.798	1005	1.18574	0
MARCHF11	114.145	256	1.16527	0
TAF11L11	1.7436	16	3.19793	0
CDH18	1109.82	1731	0.641281	0
CDH12	1108.19	1887	0.767893	0
CDH9	241.831	320	0.404072	0
EGFLAM	207.89	298	0.519494	0
FYB1	170.121	150	-0.181598	0.1164
C6	119.879	229	0.933765	0
GHR	300.173	249	-0.269647	0.0034
ITGA1	172.159	150	-0.198782	0.0938
DDX4	79.4675	87	0.13065	0.4322
GPBP1	91.1211	80	-0.187785	0.258
PDE4D	1560.85	1595	0.0312284	0.397
IPO11	225.534	158	-0.513421	0
POLK	98.535	64	-0.622564	0.0002
S100Z	72.0514	59	-0.288312	0.1294
PDE8B	218.565	416	0.928522	0
WDR41	195.578	237	0.277142	0.005
DMGDH	239.606	174	-0.461579	0
XRCC4	277.966	190	-0.548908	0
VCAN	111.113	141	0.343668	0.0048
KIAA0825	470.113	478	0.0240027	0.7266
ERAP1	47.6819	20	-1.25344	0
SLCO6A1	127.849	194	0.601611	0
FBXL17	525.574	384	-0.452787	0
FER	451.055	357	-0.337381	0
TMEM232	451.653	571	0.338277	0
MCC	469.041	448	-0.066215	0.3394
KCNN2	442.464	692	0.64521	0
PRR16	224.054	262	0.225719	0.0158
SNX24	187.013	136	-0.45953	0.0002
C5orf63	28.3501	30	0.0816087	0.799
SLC12A2	106.21	71	-0.581025	0.0002
CHSY3	283.721	269	-0.0768693	0.3986
PCDHB1	7.9944	64	3.00101	0
ARHGAP26	460.797	291	-0.663113	0
PRELID2	365.309	354	-0.0453691	0.577
FAT2	87.6612	95	0.115989	0.4728
MFAP3	182.433	117	-0.640857	0
SGCD	901.81	1811	1.00589	0
ITK	112.973	147	0.379843	0.0026
EBF1	406.082	571	0.491719	0
ADRA1B	108.425	136	0.326912	0.0126
GABRA1	53.214	88	0.725698	0
TENM2	1291.2	1205	-0.0996818	0.0148
KCNIP1	384.766	485	0.334003	0
FAF2	62.8014	44	-0.513293	0.0138
HK3	18.4958	27	0.545762	0.0798
ADAMTS2	235.37	381	0.694859	0
MAPK9	59.2903	44	-0.430293	0.0432
GMDS	624.537	455	-0.456921	0
ATXN1	464.185	316	-0.554775	0
KIF13A	229.663	131	-0.809954	0
CDKAL1	701.289	456	-0.620975	0
ZFAND3	336.418	222	-0.599695	0
KCNK5	40.7708	65	0.672903	0
KLC4	34.5649	18	-0.941311	0.0022
RUNX2	337.963	177	-0.933116	0
TNFRSF21	78.907	50	-0.658225	0.0004
CRISP2	21.3458	30	0.49101	0.0826
PKHD1	474.584	680	0.518873	0
TINAG	82.7535	128	0.629252	0
COL21A1	339.008	425	0.326145	0
KHDRBS2	609.04	536	-0.184303	0.0026
PTP4A1	62.1808	69	0.150127	0.4312
EYS	1996.92	2442	0.290288	0
ADGRB3	758.72	1138	0.584862	0
COL19A1	347.608	451	0.375667	0
SMAP1	195.283	153	-0.352038	0.0024
KCNQ5	580.08	552	-0.0715824	0.2516
FILIP1	202.963	246	0.277439	0.0026
TENT5A	262.603	266	0.0185417	0.8546
IBTK	78.1898	81	0.0509415	0.7922
DOP1A	104.122	73	-0.512309	0.0028
ORC3	77.796	42	-0.889307	0
CASP8AP2	44.6631	25	-0.837155	0.0016
BACH2	372.354	274	-0.442498	0
FUT9	200.802	344	0.776639	0
MMS22L	141.714	117	-0.276472	0.0364
GRIK2	1124.17	1701	0.597524	0
AK9	199.125	146	-0.447707	0
SLC16A10	144.425	112	-0.366818	0.0046
MFSD4B	186.893	40	-2.22414	0
LAMA4	147.642	197	0.416089	0.0002
FRK	130.558	163	0.320183	0.0066
RWDD1	26.4206	25	-0.0797351	0.8774
TRDN	423	556	0.394427	0
NKAIN2	1026.24	854	-0.265056	0
RNF217	130.755	102	-0.358296	0.0098
THEMIS	211.413	326	0.62481	0
PTPRK	554.511	678	0.290069	0
LAMA2	636.228	917	0.527377	0
PDE7B	345.341	308	-0.16509	0.0512
ARFGEF3	183.849	190	0.0474789	0.6696
ADGRG6	144.987	113	-0.359605	0.0044
PHACTR2	295.928	209	-0.501746	0
EPM2A	355.044	376	0.0827356	0.275
GRM1	411.387	566	0.460307	0
ARID1B	437.049	303	-0.528477	0
GTF2H5	31.0672	31	-0.00312401	1
WTAP	30.8133	39	0.339921	0.1782
AGPAT4	144.751	128	-0.177428	0.1764
PRKN	1386.2	1241	-0.159631	0
QKI	165.559	122	-0.440461	0.0004
PDE10A	663.903	810	0.286949	0
RPS6KA2	499.546	495	-0.013189	0.8612
PRKAR1B	179.221	136	-0.398135	0.0008
C7orf50	141.731	153	0.11038	0.3694
MAD1L1	419.624	426	0.0217552	0.7758
SNX8	103.118	58	-0.830164	0
SDK1	972.248	1455	0.581623	0
ETV1	100.83	104	0.0446586	0.7876
DGKB	833.643	1109	0.411758	0
AGMO	363.768	508	0.481808	0
AHR	432.097	192	-1.17025	0
SNX13	150.331	93	-0.692844	0
HDAC9	919.93	762	-0.271733	0
TMEM196	54.5574	69	0.338821	0.0652
SP4	87.2041	59	-0.563681	0.0008
DNAH11	360.771	470	0.381576	0
SNX10	83.1086	53	-0.649005	0.0004
CREB5	529.347	578	0.126855	0.0368
CPVL	201.175	110	-0.870951	0
INMT-MINDY4	140.619	34	-2.04819	0
ADCYAP1R1	59.4529	126	1.0836	0
ITPRID1	143.24	174	0.280657	0.0172
PDE1C	679.979	643	-0.0806708	0.1568
DPY19L1	111.494	70	-0.671539	0
ELMO1	599.201	526	-0.187977	0.0016
VPS41	210.499	155	-0.441547	0
SUGCT	729.07	584	-0.320088	0
ABCA13	478.267	411	-0.218679	0.0018
VWC2	149.167	166	0.154255	0.1856
AUTS2	1200.57	1073	-0.16207	0.0002
HIP1	206.472	164	-0.332248	0.0026
MAGI2	1442.79	1279	-0.173841	0
SEMA3C	180.5	170	-0.0864609	0.4634
HGF	71.723	83	0.210676	0.21
CACNA2D1	500.132	564	0.173385	0.0048
SEMA3A	539.331	685	0.344934	0
ABCB1	211.272	207	-0.0294735	0.8052
CLDN12	130.28	52	-1.32503	0
CDK14	747.776	799	0.0955891	0.0676
ANKIB1	156.045	96	-0.700857	0
GNGT1	321.366	382	0.249356	0.0022
CASD1	48.0336	38	-0.338045	0.1642
PON3	36.6302	57	0.637928	0.0022
SLC25A13	202.787	136	-0.576357	0
ZNF655	18.179	16	-0.184201	0.719
MUC3A	18.8639	17	-0.150093	0.7748
CUX1	470.28	333	-0.497997	0
RELN	520.792	721	0.469292	0
COG5	364.363	241	-0.596344	0
TFEC	225.677	195	-0.210787	0.0402
CFTR	431.261	460	0.0930719	0.1788
KCND2	479.282	714	0.575048	0
CPED1	309.979	224	-0.46867	0
CADPS2	571.122	528	-0.113261	0.0738
COPG2	163.175	64	-1.35028	0
EXOC4	817.061	573	-0.511909	0
LRGUK	137.944	137	-0.00990368	0.99
TMEM140	18.1708	14	-0.376195	0.3902
DGKI	468.244	719	0.61873	0
TRIM24	130.309	87	-0.582854	0.0004
TMEM178B	408.165	638	0.644403	0
CNTNAP2	2315.58	2934	0.341497	0
RARRES2	3.3705	2	-0.752963	0.6926
RHEB	54.3673	34	-0.677204	0.0046
GALNT11	97.0568	60	-0.693867	0.0002
KMT2C	303.032	223	-0.442427	0
DPP6	1151.55	2118	0.879126	0
FBXO25	71.717	57	-0.331353	0.087
DLGAP2	975.209	1038	0.0900231	0.0488
CSMD1	2068.84	4416	1.09392	0
MCPH1	243.055	152	-0.677211	0
BLK	78.0762	121	0.632052	0
SGCZ	1159.07	1760	0.602609	0
TUSC3	351.263	615	0.808033	0
MSR1	461.787	800	0.792772	0
PSD3	560.245	578	0.0450116	0.4632
LPL	65.7016	94	0.516732	0.0012
ELP3	101.965	82	-0.314374	0.0464
INTS9	123.184	73	-0.754848	0
ADAM32	178.923	204	0.189227	0.071
PRKDC	187.851	127	-0.564764	0
SNTG1	891.144	1822	1.03179	0
PXDNL	492.271	705	0.518171	0
ST18	351.437	422	0.263977	0.001
CHD7	190.135	157	-0.276259	0.0156
NKAIN3	769.219	1226	0.672493	0
MYBL1	52.4858	56	0.0934997	0.664
SGK3	150.12	115	-0.384483	0.0032
C8orf34	490.485	661	0.43044	0
SULF1	195.016	269	0.464017	0
KCNB2	403.052	569	0.497463	0
STMN2	55.2548	61	0.142709	0.481
CA1	51.6656	41	-0.33358	0.1436
CNBD1	752.626	1525	1.0188	0
MMP16	297.498	359	0.271103	0.0004
DECR1	52.4496	50	-0.0690037	0.8092
TMEM64	170.486	190	0.156348	0.1486
RUNX1T1	149.084	215	0.528207	0
PDP1	68.5881	68	-0.0124235	1
VIRMA	66.0139	32	-1.0447	0
CPQ	506.521	362	-0.484631	0
STK3	574.306	561	-0.0338196	0.5962
VPS13B	868.119	588	-0.562076	0
POLR2K	3.4285	2	-0.777578	0.6712
NCALD	440.466	426	-0.0481779	0.5086
RIMS2	757.074	935	0.304531	0
ZFPM2	1218.97	1195	-0.0286515	0.5082
SYBU	118.511	136	0.198582	0.1278
CSMD3	1219.19	1835	0.589856	0
EXT1	318.788	276	-0.207929	0.0146
ENPP2	117.033	88	-0.411336	0.0058
COL14A1	315.516	296	-0.0921142	0.287
SNTB1	278.674	231	-0.270686	0.0034
ADCY8	261.838	465	0.828556	0
KCNQ3	361.877	596	0.719814	0
ST3GAL1	117.523	123	0.0657152	0.6406
ZFAT	236.342	223	-0.0838335	0.4054
PTK2	346.021	283	-0.290056	0.0004
RPL8	2.8298	8	1.4993	0.0124
ZNF16	20.5984	12	-0.779498	0.0574
SLC1A1	97.4031	128	0.394104	0.003
RCL1	93.4833	72	-0.376712	0.0288
ERMP1	130.303	18	-2.8558	0
PTPRD	2308.94	3113	0.431073	0
ADAMTSL1	1008.51	1602	0.667655	0
MLLT3	282.244	175	-0.689586	0
FOCAD	339.272	236	-0.523654	0
IFT74	119.626	76	-0.654458	0
UBE2R2	103.737	58	-0.838804	0
CD72	36.9319	31	-0.252599	0.3858
RNF38	151.888	92	-0.723302	0
MELK	105.342	107	0.0225341	0.8948
TJP2	154.146	118	-0.385509	0.0014
TRPM3	921.501	1093	0.246236	0
CEMIP2	133.76	125	-0.0977133	0.4806
ABHD17B	48.9395	46	-0.0893655	0.7326
ALDH1A1	180.405	134	-0.429005	0.001
RORB	196.959	256	0.378251	0.0002
TRPM6	166.265	170	0.0320476	0.7846
VPS13A	245.303	149	-0.719254	0
FRMD3	296.984	381	0.359407	0
S1PR3	14.3654	27	0.910361	0.0044
ROR2	388.358	507	0.3846	0
CENPP	295.972	208	-0.508879	0
FAM120A	114.898	72	-0.674289	0
ERCC6L2	251.343	171	-0.555658	0
TMOD1	101.223	79	-0.357613	0.0258
ALDOB	29.176	41	0.490842	0.042
FKTN	96.0077	102	0.0873471	0.5678
RAD23B	49.1965	41	-0.262932	0.2684
ECPAS	124.76	96	-0.378046	0.0078
SUSD1	135.043	90	-0.585423	0
ASTN2	996.923	1197	0.263868	0
NEK6	95.9994	59	-0.70231	0.0002
SCAI	201.701	106	-0.928154	0
GARNL3	170.239	119	-0.516597	0
NIBAN2	74.0262	72	-0.0400391	0.8734
ABL1	175.541	143	-0.295792	0.0134
AIF1L	26.8632	36	0.422366	0.106
DBH	23.0428	38	0.721683	0.0036
VAV2	231.912	227	-0.0308827	0.786
KCNT1	93.7613	175	0.90029	0
IL2RA	52.0074	81	0.639205	0
CELF2	540.744	538	-0.00733851	0.9332
CAMK1D	488.508	367	-0.412603	0
FRMD4A	822.31	1093	0.41054	0
FAM107B	257.521	297	0.205772	0.0214
HSPA14	33.5689	16	-1.06905	0.001
RSU1	228.047	172	-0.406921	0
MALRD1	745.52	854	0.19599	0.0002
NEBL	515.48	628	0.284848	0
PTF1A	1.9235	10	2.37819	0
KIAA1217	857.507	1402	0.709266	0
PTCHD3	17.3168	19	0.133827	0.7492
ZNF438	212.907	131	-0.700654	0
PARD3	709.538	681	-0.0592258	0.296
NPY4R	4.8581	4	-0.280392	0.9258
WDFY4	299.126	331	0.146078	0.0722
ASAH2	97.4584	68	-0.519252	0.0014
PRKG1	1313.58	1207	-0.122079	0.0036
PCDH15	1834.44	2654	0.532828	0
BICC1	320.218	322	0.00800673	0.9362
ANK3	710.489	492	-0.530153	0
CTNNA3	1859.42	2208	0.247888	0
RUFY2	66.4607	45	-0.562576	0.0074
LRMDA	1133.76	863	-0.393682	0
NRG3	1117.02	2367	1.0834	0
HTR7	117.69	208	0.821589	0
CYP2C19	93.3198	119	0.350706	0.0098
ENTPD1	166.262	201	0.273739	0.0098
HPS1	36.1765	17	-1.08952	0.0006
HPSE2	782.384	1066	0.44626	0
NT5C2	191.269	132	-0.535067	0
SORCS3	626.406	1110	0.825389	0
PLEKHS1	32.3409	57	0.817602	0
DCLRE1A	19.7712	12	-0.720366	0.0888
SHTN1	246.084	253	0.0399842	0.678
TACC2	266.659	446	0.742045	0
C10orf88	23.5287	14	-0.748995	0.0508
PSTK	43.223	41	-0.0761753	0.8034
DHX32	60.3912	27	-1.16138	0
DOCK1	549.975	395	-0.477514	0
JAKMIP3	149.582	184	0.298767	0.0082
C11orf21	7.4999	9	0.263054	0.6716
NAP1L4	48.2412	44	-0.132762	0.5952
HPX	11.6486	28	1.26527	0
DNHD1	96.9888	138	0.508778	0.0004
OR10A3	4.5689	24	2.39312	0
NLRP10	7.9411	34	2.09812	0
PARVA	158.523	218	0.459637	0
SOX6	776.569	814	0.0679137	0.1846
NUCB2	142.529	91	-0.647317	0
NELL1	910.191	1467	0.688627	0
LUZP2	588.468	728	0.306975	0
METTL15	420.726	379	-0.150684	0.0454
ELP4	281.747	178	-0.662523	0
CD59	33.6777	23	-0.55016	0.0722
EHF	42.4794	44	0.0507401	0.8582
PDHX	105.185	79	-0.413004	0.0078
LDLRAD3	289.491	286	-0.0175019	0.8614
EXT2	157.158	152	-0.0481481	0.7348
PHF21A	192.82	132	-0.546715	0
OR5AS1	10.6033	41	1.95111	0
SERPING1	21.9278	26	0.245751	0.436
TMX2	28.4835	24	-0.247092	0.4528
OR9Q1	158.53	202	0.349596	0.0008
GLYAT	91.9263	91	-0.0146111	0.9638
ATL3	48.0127	41	-0.227792	0.3446
RTN3	78.8424	54	-0.546012	0.0038
SAC3D1	3.9241	4	0.0276382	1
EIF1AD	5.667	10	0.819343	0.1326
PACS1	175.214	101	-0.79476	0
PPFIA1	115.248	113	-0.0284164	0.8736
RNF121	68.8444	50	-0.461411	0.0208
FAM168A	198.734	97	-1.03478	0
P4HA3	76.1637	61	-0.320294	0.089
EMSY	108.611	88	-0.303592	0.0504
MYO7A	87.5244	80	-0.129685	0.4548
USP35	26.5251	19	-0.481359	0.1676
GAB2	203.926	121	-0.753041	0
DLG2	2183.66	2107	-0.0515554	0.1014
TYR	118.308	214	0.85506	0
FAT3	674.552	840	0.31646	0
PIWIL4	77.9314	62	-0.329937	0.0772
TRPC6	423.284	591	0.481533	0
PDGFD	258.399	210	-0.29921	0.0018
CARD18	396.014	488	0.30133	0
RDX	434.363	320	-0.440829	0
NCAM1	318.607	494	0.632734	0
TMPRSS4	45.0836	55	0.286829	0.1662
OR10S1	1.1137	11	3.30407	0
VWA5A	32.4726	26	-0.320711	0.2922
OR8B4	0.924	13	3.81447	0
SIAE	63.1085	25	-1.33591	0
SPA17	23.7925	28	0.23492	0.4394
FEZ1	150.418	103	-0.546329	0
PATE4	6.8006	36	2.40426	0
ARHGAP32	315.825	171	-0.885128	0
PRDM10	103.619	82	-0.33759	0.0332
NTM	970.791	1773	0.86896	0
OPCML	1123.15	1852	0.721533	0
JAM3	83.2439	63	-0.401993	0.0248
IQSEC3	112.293	92	-0.287556	0.0574
SLC6A13	42.4807	74	0.800718	0
NINJ2	99.7536	73	-0.450472	0.0064
GALNT8	132.214	131	-0.0133038	0.964
ANO2	416.014	454	0.126062	0.0716
CD163L1	133.713	145	0.116911	0.347
GRIN2B	546.445	827	0.597811	0
MGST1	263.59	179	-0.558337	0
PIK3C2G	407.448	522	0.357434	0
PLEKHA5	247.572	178	-0.475973	0
PDE3A	321.355	258	-0.316797	0.0006
SLCO1A2	155.782	195	0.323943	0.0024
GYS2	69.1013	57	-0.277751	0.1578
ABCC9	146.107	173	0.243742	0.0286
SOX5	1037.83	1008	-0.0420695	0.3616
ITPR2	500.065	326	-0.617245	0
PTHLH	14.7248	32	1.11982	0.0006
CCDC91	450.161	586	0.380461	0
FAR2	192.921	101	-0.933652	0
DENND5B	209.898	155	-0.437418	0
BICD1	278.079	181	-0.619508	0
DNM1L	66.8692	31	-1.10907	0
PKP2	106.788	88	-0.279181	0.0726
LRRK2	173.216	142	-0.286682	0.0202
MUC19	178.214	221	0.310434	0.003
PDZRN4	388.478	359	-0.113849	0.1384
NELL2	415.771	653	0.651294	0
DBX2	36.7028	58	0.660163	0.002
ANO6	267.067	144	-0.891131	0
LMBR1L	13.9213	13	-0.0987823	0.9476
SPATS2	161.588	128	-0.336174	0.0072
FMNL3	72.0963	46	-0.648291	0.0024
LIMA1	108.396	52	-1.05973	0
DIP2B	244.655	169	-0.533723	0
ATF1	57.5992	66	0.196417	0.2984
ITGA5	24.1911	32	0.403596	0.1408
SLC16A7	194.664	186	-0.0656864	0.5688
XPOT	47.0134	37	-0.345547	0.1566
RASSF3	191.424	172	-0.154367	0.163
MSRB3	213.797	230	0.105392	0.2728
HMGA2	142.302	86	-0.726548	0
TMBIM4	34.3772	25	-0.459524	0.1128
GRIP1	724.778	637	-0.186246	0.0008
CCT2	16.1664	26	0.685513	0.0292
TMEM19	19.0257	17	-0.162415	0.752
NAV3	892.322	1262	0.500076	0
SYT1	591.144	727	0.298447	0
OTOGL	282.729	340	0.266116	0.0006
PTPRQ	279.421	366	0.389402	0
MGAT4C	887.553	1689	0.928264	0
NTN4	133.966	153	0.191664	0.1162
ANKS1B	1264.64	2258	0.836319	0
ANO4	413.454	656	0.665967	0
MYBPC1	118.042	114	-0.050264	0.7484
TXNRD1	134.973	110	-0.295172	0.032
DAO	42.3324	40	-0.0817623	0.7922
GIT2	66.9673	72	0.10454	0.5702
PPTC7	50.3277	27	-0.898393	0.0002
CUX2	317.958	420	0.401554	0
HECTD4	223.303	145	-0.622952	0
OAS1	27.5393	29	0.074561	0.8354
OAS3	38.4746	38	-0.0179069	1
RBM19	150.416	121	-0.313951	0.016
RNFT2	115.997	103	-0.171441	0.2444
KSR2	518.375	892	0.783048	0
HSPB8	53.4834	81	0.598831	0.0008
CIT	192.363	205	0.0917941	0.3744
BICDL1	105.701	110	0.0575131	0.692
BCL7A	42.8848	44	0.0370371	0.9112
TMEM132B	478.257	772	0.690813	0
TMEM132C	442.666	1056	1.25432	0
TMEM132D	836.332	1740	1.05694	0
RIMBP2	374.125	506	0.435618	0
EP400	131.006	260	0.988884	0
CHFR	134.658	102	-0.40073	0.0028
XPO4	126.338	72	-0.811226	0
SGCG	144.866	189	0.383669	0.0002
RNF17	116.431	167	0.52037	0
ATP8A2	656.968	971	0.563647	0
USP12	106.022	82	-0.370662	0.0178
FLT1	195.224	256	0.391014	0
RXFP2	64.1799	71	0.145697	0.4306
FRY	454.274	261	-0.799514	0
ALG5	51.2406	38	-0.431288	0.0606
VWA8	396.401	282	-0.491266	0
ERICH6B	81.605	112	0.456769	0.0008
SIAH3	74.8398	62	-0.271537	0.1398
VPS36	38.3222	25	-0.616252	0.0294
PCDH17	98.1385	108	0.13814	0.3472
DACH1	431.427	252	-0.775693	0
KLF12	450.392	186	-1.27588	0
LMO7	240.403	142	-0.759563	0
GPC5	1482.47	1308	-0.180638	0
CLDN10	146.664	144	-0.026445	0.868
HS6ST3	752.822	1212	0.687008	0
STK24	133.394	62	-1.10536	0
NALCN	364.426	618	0.761981	0
MYO16	614.029	929	0.597372	0
MCF2L	206.207	149	-0.468782	0
TFDP1	56.9977	54	-0.0779443	0.7516
BCL2L2-PABPN1	19.476	9	-1.1137	0.0128
ZFHX2	35.5266	57	0.682062	0.001
PRKD1	618.271	713	0.205663	0.0004
NUBPL	372.618	281	-0.407127	0
AKAP6	511.027	413	-0.307258	0
EGLN3	540.988	568	0.0702938	0.257
TTC6	447.978	589	0.394839	0
LRFN5	298.985	493	0.721515	0
TOGARAM1	112.957	75	-0.590809	0
ERO1A	56.2733	31	-0.860182	0.0002
EXOC5	68.7321	38	-0.854985	0
C14orf39	119.599	165	0.464264	0
SYT16	302.382	381	0.33342	0
WDR89	45.0916	18	-1.32486	0
FUT8	335.109	205	-0.709005	0
RDH12	32.77	26	-0.333864	0.2712
RAD51B	914.843	624	-0.551979	0
SUSD6	104.184	96	-0.118026	0.4512
RGS6	637.011	930	0.545913	0
AREL1	59.9431	53	-0.177601	0.4062
TMED10	45.3878	49	0.110477	0.6326
IFT43	183.332	133	-0.463031	0.0002
SPTLC2	111.228	97	-0.197465	0.1892
DIO2	191.205	431	1.17257	0
KCNK10	147.61	275	0.897637	0
KCNK13	124.61	197	0.66078	0
CCDC88C	147.305	104	-0.502228	0.0002
BCL11B	103.401	139	0.426832	0.0018
EML1	205.202	242	0.237959	0.0158
YY1	44.6605	35	-0.351644	0.158
GABRB3	397.652	752	0.919226	0
GABRG3	573.353	1086	0.921529	0
OCA2	345.936	713	1.0434	0
HERC2	212.192	149	-0.510059	0
APBA2	234.841	366	0.640157	0
GOLGA8K	13.7674	5	-1.46126	0.0138
RYR3	557.55	458	-0.283754	0
DPH6	330.456	242	-0.449451	0
CTDSPL2	101.938	55	-0.890184	0
SEMA6D	593.264	872	0.555654	0
FAM227B	295.551	188	-0.652675	0
DMXL2	176.018	101	-0.801366	0
SCG3	39.6216	50	0.335641	0.1262
RAB27A	116.687	74	-0.657043	0
DNAAF4	98.24	115	0.227251	0.1066
NEDD4	167.494	109	-0.619786	0
ALDH1A2	546.729	475	-0.202898	0.0012
MINDY2	91.0171	59	-0.625423	0.0006
RORA	744.884	560	-0.411589	0
TLN2	456.157	411	-0.150391	0.035
HERC1	226.181	150	-0.592516	0
MEGF11	360.177	516	0.518664	0
CORO2B	149.379	149	-0.00366212	1
REC114	117.365	142	0.274884	0.032
STOML1	15.82	14	-0.176323	0.767
CFAP161	142.642	115	-0.310765	0.0208
EFL1	133.104	86	-0.630148	0
CPEB1	106.126	68	-0.642165	0
PDE8A	159.522	143	-0.157741	0.1982
AGBL1	973.917	1508	0.630765	0
AP3S2	64.3912	55	-0.227432	0.2642
SLCO3A1	320.205	227	-0.496304	0
IGF1R	317.502	203	-0.645284	0
HBZ	11.8376	12	0.0196578	1
MLST8	5.242	8	0.609883	0.3202
ECI1	12.9599	7	-0.888628	0.1086
RBFOX1	2484.59	4552	0.873491	0
CLEC16A	238.712	178	-0.423396	0
SNX29	600.428	430	-0.481654	0
ACSM1	76.0721	88	0.210136	0.188
GTF3C1	90.7781	80	-0.182344	0.2836
MAPK3	9.4373	21	1.15394	0.0016
N4BP1	81.6663	75	-0.12285	0.496
CDH8	391.685	915	1.22408	0
BEAN1	66.4733	63	-0.0774231	0.73
PRMT7	50.0411	30	-0.738151	0.0028
SF3B3	54.1529	44	-0.299535	0.1868
AP1G1	80.6423	46	-0.809903	0
ZFHX3	1114.58	1433	0.362533	0
CDYL2	207.661	215	0.0501043	0.6216
CDH13	1178.76	1873	0.668075	0
CBFA2T3	102.749	88	-0.223552	0.1466
VPS53	214.2	121	-0.823949	0
ABR	227.142	154	-0.560664	0
RAP1GAP2	283.219	319	0.171638	0.0428
NUP88	60.86	14	-2.12007	0
NTN1	223.588	291	0.380174	0
STX8	327.802	303	-0.113506	0.1782
GAS7	289.495	287	-0.0124872	0.9122
TVP23C	61.5467	33	-0.899215	0
PIPOX	106.935	57	-0.9077	0
MYO1D	386.609	292	-0.404906	0
ASIC2	1167.23	1635	0.486201	0
CCL23	4.9378	5	0.0180597	1
FBXO47	31.1778	65	1.05992	0
KRTAP3-3	0.7434	10	3.74972	0
DUSP3	12.9865	17	0.388522	0.3242
GPATCH8	108.544	73	-0.572306	0
NPEPPS	102.177	54	-0.920045	0
SKAP1	298.341	198	-0.591462	0
STXBP4	205.941	150	-0.457269	0.0002
ANKFN1	637.546	759	0.251571	0
MED13	123.16	73	-0.754565	0
EFCAB3	72.987	84	0.20275	0.2234
TEX2	116.593	102	-0.192912	0.1878
CEP112	559.746	466	-0.264442	0
ARSG	164.235	133	-0.304334	0.0132
MAP2K6	139.423	102	-0.4509	0.0006
SLC39A11	449.005	377	-0.252168	0.0008
BTBD17	5.5	14	1.34792	0.0032
RPTOR	424.026	362	-0.228162	0.0024
CSNK1D	34.7343	20	-0.796361	0.008
SECTM1	13.0532	17	0.381131	0.3382
COLEC12	184.715	216	0.225733	0.026
DLGAP1	963.834	1227	0.348279	0
PTPRM	843.832	642	-0.394383	0
PIEZO2	485.121	451	-0.105217	0.1154
TMEM241	241.74	129	-0.906084	0
ANKRD29	64.3574	103	0.678466	0
LAMA3	268.033	248	-0.112069	0.2302
TTC39C	143.6	105	-0.451663	0.0004
CHST9	279.94	376	0.425614	0
TRAPPC8	124.567	101	-0.302564	0.034
GAREM1	347.497	221	-0.652953	0
ASXL3	173.912	286	0.717658	0
GALNT1	131.33	73	-0.84723	0
KIAA1328	405.038	368	-0.13835	0.0656
RIT2	374.51	639	0.770812	0
SLC14A2	473.221	527	0.155289	0.016
PSTPIP2	89.1749	67	-0.412477	0.0162
LOXHD1	181.119	303	0.742379	0
DCC	1201.31	2549	1.08533	0
NEDD4L	358.744	270	-0.409995	0
ALPK2	148.607	190	0.354493	0.0008
ZNF532	124.653	96	-0.376817	0.0082
CDH20	223.365	342	0.614593	0
RNF152	86.5394	121	0.483578	0.0004
RTTN	203.661	126	-0.692748	0
AP3D1	63.7413	44	-0.534725	0.0116
SAFB2	37.2255	22	-0.758788	0.0096
MLLT1	69.9175	50	-0.483726	0.0148
CD70	20.9925	45	1.10005	0.0002
OR7D2	9.8682	20	1.01914	0.0056
ILF3	38.2722	41	0.0993271	0.6928
MAN2B1	20.3127	10	-1.02238	0.0138
CPAMD8	134.387	228	0.762643	0
MAST3	54.0695	36	-0.586818	0.0104
PBX4	57.3388	77	0.425347	0.0112
ZNF723	26.5079	80	1.59358	0
ZNF91	90.7707	77	-0.237368	0.1544
ZNF536	491.174	827	0.751653	0
PDCD5	6.2402	23	1.88197	0
ZNF571	40.1412	13	-1.62657	0
ACP7	27.7313	37	0.41601	0.1048
CIC	27.3455	18	-0.603307	0.0808
KCNA7	5.3024	14	1.40071	0.003
SIGLEC11	12.256	25	1.02844	0.0014
NR1H2	54.0562	34	-0.668925	0.0042
ZNF577	86.6908	52	-0.737367	0.0002
ZNF888	19.1888	18	-0.0922676	0.9048
ZNF665	34.2328	21	-0.70499	0.0188
ZSCAN1	20.7738	40	0.945235	0
FKBP1A	24.2877	36	0.567771	0.0328
PLCB1	895.528	747	-0.261631	0
PLCB4	438.642	363	-0.273073	0
MACROD2	2066.81	2512	0.281433	0
DTD1	179.312	113	-0.66615	0
RALGAPA2	324.257	221	-0.553092	0
BCL2L1	59.8072	57	-0.0693573	0.7928
CBFA2T2	160.864	120	-0.422806	0.001
PIGU	138.985	73	-0.92896	0
SAMHD1	61.9193	52	-0.251878	0.2208
PTPRT	1122.68	1876	0.740714	0
EYA2	295.54	500	0.758576	0
ZMYND8	148.629	94	-0.660979	0
KCNB1	191.716	201	0.0682233	0.5148
ZFP64	153.119	107	-0.517039	0
RTF2	51.1713	44	-0.217831	0.3452
RAE1	28.2271	21	-0.426692	0.1938
BACH1	438.962	272	-0.690489	0
TIAM1	443.889	478	0.106813	0.1054
MRPS6	69.9722	32	-1.12871	0
KCNE1	65.7406	87	0.404231	0.0118
RUNX1	1222.99	1165	-0.0700876	0.0916
KCNJ6	516.482	688	0.413689	0
KCNJ15	152.562	179	0.230561	0.0388
B3GALT5	117.236	165	0.493047	0.0004
DSCAM	840.102	1318	0.649713	0
PRDM15	81.7061	62	-0.398176	0.0284
UMODL1	80.835	72	-0.166983	0.355
LSS	40.8873	26	-0.653141	0.0182
GAB4	46.6021	76	0.705604	0
COMT	28.7381	15	-0.938002	0.0074
SPECC1L	147.857	88	-0.748625	0
MN1	53.6919	72	0.423292	0.02
LARGE1	764	906	0.245939	0
CARD10	29.3319	23	-0.350837	0.2734
TPTEP2-CSNK1E	107.186	62	-0.789778	0
KCNJ4	28.9441	41	0.502355	0.0394
MEI1	100.421	82	-0.292371	0.0704
PACSIN2	180.676	129	-0.486031	0
CELSR1	177.583	215	0.275846	0.0088
NCAPH2	16.5988	7	-1.24565	0.0158
XG	64.918	43	-0.594282	0.005
ANOS1	204.025	187	-0.125705	0.2554
FRMPD4	906.258	1231	0.441837	0
CDKL5	229.057	137	-0.741529	0
RS1	32.5486	34	0.0629393	0.838
ADGRG2	134.031	105	-0.352175	0.0094
SMS	54.308	49	-0.148383	0.5214
IL1RAPL1	1375.91	1497	0.121686	0.0008
DMD	2253.34	2951	0.389137	0
MAOB	116.42	112	-0.0558451	0.7202
EFHC2	196.732	112	-0.812736	0
KRBOX4	50.3743	37	-0.445163	0.0612
PPP1R3F	31.8445	14	-1.18562	0.001
OPHN1	487.024	278	-0.808907	0
EDA	425.295	406	-0.0669848	0.3694
NHSL2	252.275	217	-0.217304	0.025
PHKA1	136.168	107	-0.347776	0.0102
UPRT	149.232	135	-0.144595	0.2596
BRWD3	140.916	111	-0.34428	0.0116
DACH2	687.369	866	0.333283	0
PCDH11X	847.962	1015	0.259408	0
DIAPH2	924.974	766	-0.272069	0
TCEAL2	14.8743	10	-0.572822	0.2584
BEX5	2.2684	6	1.40329	0.056
IL1RAPL2	1207.03	1546	0.357074	0
NRK	136.771	151	0.142782	0.244
COL4A5	258.667	270	0.0618628	0.489
TMEM164	180.97	128	-0.499603	0
DCX	119.182	193	0.695436	0
KLHL13	220.404	198	-0.154648	0.1356
SLC25A43	55.3105	54	-0.034594	0.933
SLC25A5	3.0006	7	1.2221	0.0692
UBE2A	116.808	12	-3.28303	0
NKRF	18.1947	16	-0.185446	0.7166
THOC2	133.159	118	-0.174359	0.2058
TENM1	832.188	681	-0.289255	0
SLC25A14	33.5701	24	-0.484142	0.109
INTS6L	62.0762	45	-0.464115	0.0282
FGF13	611.298	619	0.0180631	0.7652
FATE1	7.1746	15	1.06399	0.0166
CETN2	3.781	7	0.888587	0.1802
MECP2	116.135	78	-0.574254	0
TKTL1	34.6929	34	-0.0291057	0.9992
SPRY3	170.856	193	0.175821	0.0976
PRAMEF1	5.2667	21	1.99542	0
ACTL8	72.0548	135	0.905793	0
OTUD3	30.6673	28	-0.131274	0.717
PITHD1	9.8316	13	0.403013	0.3804
ZSCAN20	29.1227	30	0.0428184	0.9136
SMAP2	78.8267	62	-0.346416	0.0576
FOXJ3	160.002	96	-0.736985	0
LRRIQ3	173.102	259	0.581331	0
TNNI3K	310.349	288	-0.107823	0.2188
SLC44A5	411.196	679	0.723587	0
MCOLN2	72.004	60	-0.263115	0.1678
TGFBR3	227.022	196	-0.211977	0.0406
TRIM33	118.728	101	-0.233309	0.103
HJV	19.3773	34	0.811167	0.0046
PBXIP1	12.1239	18	0.570143	0.1358
CFAP45	27.9215	30	0.103586	0.7458
CRB1	211.257	216	0.0320315	0.7642
DENND1B	272.411	173	-0.655016	0
NAV1	289.218	180	-0.684158	0
ADORA1	77.094	97	0.331366	0.0334
DUSP10	40.7763	26	-0.649219	0.0178
SLC35F3	421.829	594	0.493804	0
RGS7	592.429	1028	0.795125	0
CEP170	131.549	89	-0.563724	0.0004
OR2L8	0.9262	15	4.01749	0
ASXL2	145.454	100	-0.540561	0.0004
MEMO1	146.903	107	-0.457255	0.0006
SLC8A1	515.93	481	-0.101138	0.1272
ABCG5	26.5371	35	0.399344	0.1342
TTC7A	161.212	77	-1.06603	0
VRK2	253.648	208	-0.286244	0.0028
RPIA	59.3983	37	-0.682896	0.0024
ZNF2	19.0291	19	-0.00220791	1
NPAS2	177.633	242	0.446108	0
IL1RN	34.8732	49	0.490663	0.0302
PTPN4	226.131	163	-0.472286	0
PLEKHB2	250.033	222	-0.171561	0.0772
ZRANB3	396.413	294	-0.431188	0
PLA2R1	131.403	125	-0.0720646	0.6162
STK39	295.307	250	-0.240286	0.0084
CERS6	320.613	209	-0.61733	0
PPIG	57.3517	46	-0.318202	0.1532
METTL8	119.56	90	-0.409742	0.0064
CALCRL	107.035	114	0.0909445	0.5218
C2CD6	132.374	138	0.0600441	0.6476
IKZF2	153.56	77	-0.995872	0
VWC2L	168.822	230	0.446128	0
ACSL3	83.91	57	-0.557881	0.002
RHBDD1	164.326	96	-0.77545	0
SPHKAP	202.599	409	1.01347	0
CHRND	10.7109	15	0.485883	0.2572
COL6A3	90.7391	133	0.55163	0.0002
CNTN6	313.233	349	0.15599	0.0496
SUMF1	769.919	525	-0.55239	0
SRGAP3	384.282	266	-0.530738	0
SLC6A11	125.018	181	0.533849	0
SATB1	100.702	60	-0.747056	0
NGLY1	71.5657	58	-0.303215	0.1114
SCN11A	207.292	233	0.168668	0.0874
PBRM1	141.569	96	-0.5604	0.0002
CACNA1D	487.257	459	-0.0861876	0.2034
ATXN7	141.05	89	-0.664328	0
FOXP1	632.224	407	-0.635407	0
ROBO2	1751.39	3159	0.850967	0
HTR1F	202.193	141	-0.520039	0
CSNKA2IP	129.951	216	0.733059	0
EPHA3	376.411	508	0.432518	0
PROS1	107.539	68	-0.661248	0
CIP2A	40.0419	22	-0.864007	0.0028
NAA50	30.0342	31	0.045662	0.9
CFAP91	64.4183	98	0.605311	0
CPNE4	756.028	911	0.269012	0
CLSTN2	644.943	873	0.436811	0
TRPC1	84.2246	59	-0.513527	0.004
MECOM	583.261	511	-0.19082	0.0026
PLD1	211.485	154	-0.457622	0
NLGN1	902.272	793	-0.186242	0
KCNMB2	574.061	645	0.168096	0.0042
PEX5L	242.999	326	0.423924	0
CCDC39	82.4056	135	0.712145	0
KLHL6	68.4212	62	-0.142175	0.4836
LMLN	84.0642	74	-0.183966	0.298
EVC2	167.64	225	0.424559	0
JAKMIP1	175.189	239	0.448096	0
WFS1	33.5542	41	0.289131	0.234
CLNK	199.357	185	-0.107832	0.332
RAB28	123.501	113	-0.128194	0.3702
ATP8A1	250.055	186	-0.426946	0.0002
CORIN	245.388	277	0.174819	0.0556
DCUN1D4	74.1801	57	-0.38007	0.0454
SPATA18	46.2075	55	0.251305	0.2234
SRD5A3	27.0529	25	-0.113855	0.7924
DCK	38.5666	38	-0.0213525	1
SHROOM3	349.508	420	0.265063	0.0004
SCD5	170.116	128	-0.410373	0.001
PDLIM5	217.515	139	-0.646027	0
FAM241A	50.0116	44	-0.184759	0.439
ANKRD50	48.9403	74	0.596502	0.001
OTUD4	70.0933	47	-0.576616	0.004
SMAD1	78.3964	48	-0.707753	0.0008
ARHGAP10	342.329	335	-0.0312224	0.7176
MARCHF1	863.597	1412	0.70931	0
LPCAT1	67.7317	58	-0.223778	0.2586
TAS2R1	85.3724	171	1.00215	0
CTNND2	937.159	1241	0.405138	0
NPR3	103.263	148	0.519281	0
ADAMTS12	370.506	504	0.443928	0
PRLR	182.621	251	0.458832	0
CCDC152	46.0268	39	-0.239	0.3368
ANKRD55	134.3	182	0.438474	0.0004
MIER3	52.3957	49	-0.0966667	0.6928
ADAMTS6	334.716	240	-0.479905	0
MAST4	576.137	552	-0.0617431	0.3212
CENPH	20.9244	20	-0.0651863	0.9558
ARSB	210.154	166	-0.34026	0.0016
ZFYVE16	75.7874	39	-0.958484	0
ATG10	306.277	207	-0.565205	0
CAST	255.479	212	-0.26914	0.005
PAM	276.982	176	-0.654215	0
WDR36	38.5081	34	-0.179627	0.531
SEMA6A	131.809	197	0.57975	0
DMXL1	212.073	108	-0.973531	0
NR3C1	158.434	100	-0.663883	0
SPINK5	111.994	120	0.0996155	0.4738
GRIA1	325.839	435	0.416857	0
CYFIP2	130.1	125	-0.0576973	0.6898
DOCK2	447.945	356	-0.331444	0
RNF130	161.485	151	-0.0968543	0.4346
F13A1	177.635	291	0.712101	0
MAK	76.1227	45	-0.758402	0
DTNBP1	140.795	66	-1.09306	0
DCDC2	187.122	191	0.029595	0.7988
ITPR3	76.5557	56	-0.451083	0.0138
NUDT3	113.637	78	-0.542883	0.0006
GSTA1	12.5748	16	0.347536	0.4142
BMP5	122.737	221	0.848474	0
DST	499.461	325	-0.619931	0
CGA	9.6715	18	0.896185	0.0174
CRYBG1	212.456	213	0.00368934	0.979
CDK19	206.891	137	-0.594698	0
CLVS2	76.9513	160	1.05605	0
SGK1	149.455	183	0.292129	0.011
NMBR	89.2947	60	-0.573612	0.0012
ADGB	217.637	231	0.085971	0.3828
SYNE1	518.547	521	0.00680778	0.9276
MYCT1	26.8737	35	0.38116	0.1498
SCAF8	101.281	81	-0.322371	0.0434
SMOC2	233.018	384	0.720663	0
RNF216	162.277	102	-0.669891	0
PHF14	197.092	171	-0.204876	0.0672
POLR1F	13.5757	17	0.324508	0.4176
IGF2BP3	160.911	238	0.5647	0
GLI3	304.513	377	0.308062	0
ZPBP	272.252	177	-0.621191	0
IKZF1	101.473	107	0.0765192	0.61
PSPH	40.6541	35	-0.216046	0.43
GALNT17	583.796	1114	0.932213	0
BAZ1B	82.2088	65	-0.338853	0.0638
CD36	311.02	225	-0.467081	0
SEMA3D	192.512	197	0.0332435	0.7658
ZNF804B	581.681	763	0.391456	0
ZAN	64.5847	111	0.781295	0
PUS7	82.9056	69	-0.264873	0.1296
ATXN7L1	273.412	178	-0.619197	0
DOCK4	482.41	497	0.0429866	0.5286
MDFIC	98.2166	69	-0.509371	0.0024
AGBL3	162.005	118	-0.457247	0.0002
ESYT2	99.575	66	-0.593318	0.0002
VIPR2	117.066	158	0.4326	0
SCARA5	123.534	205	0.730711	0
WRN	142.973	82	-0.802049	0
SFRP1	47.8118	99	1.05006	0
XKR4	442.058	883	0.998176	0
LYN	135.028	111	-0.282695	0.0376
CPA6	325.748	303	-0.104438	0.2182
STAU2	328.817	225	-0.547359	0
PAG1	144.962	159	0.133354	0.2582
CA13	63.7351	33	-0.949622	0
SLC7A13	107.609	191	0.827773	0
RAD54B	103.707	82	-0.338813	0.032
AZIN1	68.0847	44	-0.629827	0.001
RSPO2	185.394	180	-0.0425992	0.7326
SLC30A8	227.632	351	0.624768	0
TG	269.269	315	0.226304	0.0048
FAM135B	368.797	668	0.85702	0
EPPK1	21.2762	21	-0.0188512	1
DOCK8	251.828	198	-0.346939	0.0008
RIC1	148.22	128	-0.211596	0.1054
ZCCHC7	238.795	155	-0.623503	0
TDRD7	84.4381	51	-0.727397	0.0004
PALM2AKAP2	677.17	732	0.112325	0.0376
RAB14	45.1345	29	-0.638178	0.014
NDUFA8	15.7693	18	0.190878	0.641
FNBP1	156.754	146	-0.102537	0.4206
PTER	77.3216	80	0.0491285	0.7966
ZNF487	46.6424	43	-0.117305	0.6676
SGMS1	321.273	236	-0.445013	0
FAM13C	117.701	208	0.821462	0
REEP3	104.168	83	-0.327722	0.0396
ASCC1	121.842	103	-0.242366	0.0856
KCNMA1	773.037	930	0.266693	0
CCSER2	190.781	150	-0.346956	0.0016
GRID1	770.763	1111	0.5275	0
MARCHF5	63.014	44	-0.518169	0.0132
WBP1L	90.976	96	0.0775484	0.6362
SORCS1	593.532	953	0.68315	0
RBM20	196.096	253	0.367574	0.0002
SHOC2	98.5148	50	-0.978412	0
WDR11	58.4325	37	-0.659246	0.0038
C10orf90	375.701	562	0.580987	0
TRIM21	8.8357	11	0.316087	0.546
SYT9	230.78	224	-0.0430182	0.6894
MICAL2	266.374	288	0.112617	0.1952
PLEKHA7	238.457	190	-0.32773	0.0012
ABTB2	208.118	219	0.0735277	0.4722
IFTAP	81.7057	64	-0.352365	0.0554
LRRC4C	1352.3	2571	0.92691	0
DGKZ	47.7665	40	-0.255999	0.284
CKAP5	103.655	61	-0.764913	0
CELF1	100.226	68	-0.559649	0.0008
OR8U1	0.9316	15	4.00911	0
PLAAT3	43.9679	36	-0.288454	0.2528
NAA40	18.4209	20	0.118656	0.7802
RAB6A	85.8597	84	-0.0315918	0.889
MRPL48	77.4862	50	-0.632011	0.0008
UVRAG	330.432	217	-0.606657	0
TENM4	791.593	1279	0.692185	0
ME3	232.73	194	-0.262599	0.0086
GRM5	564.134	944	0.742749	0
SMCO4	65.1494	76	0.222248	0.1968
CNTN5	1343.43	1893	0.494749	0
KBTBD3	26.4814	21	-0.33459	0.338
ATM	146.878	94	-0.643882	0
DRD2	66.3839	99	0.576595	0.0002
BCL9L	32.2537	22	-0.551961	0.0726
NLRX1	17.4877	23	0.395293	0.2344
TEAD4	81.7365	106	0.375012	0.013
PRMT8	213.456	345	0.692658	0
KLRG1	60.9829	48	-0.34537	0.0992
RERGL	240.331	221	-0.120976	0.2208
LMNTD1	240.114	273	0.185179	0.038
RPAP3	44.9108	56	0.318364	0.1238
KRT85	7.4927	33	2.13891	0
KRT5	5.9893	12	1.00258	0.0396
KRT79	12.914	41	1.66669	0
WIF1	70.9928	45	-0.657748	0.002
TPH2	249.196	371	0.574136	0
PPFIA2	503.947	666	0.402251	0
TMTC2	449.861	370	-0.281955	0.0002
LRRIQ1	229.159	377	0.718213	0
DCN	43.0247	71	0.722654	0
UBE2N	36.5228	26	-0.490286	0.0854
NDUFA12	108.98	88	-0.308484	0.0446
CFAP54	387.637	421	0.119113	0.094
SCYL2	75.0036	66	-0.184494	0.33
HCFC2	42.1999	23	-0.875606	0.0012
ANAPC7	30.8717	31	0.00598329	1
CCDC63	60.9981	122	1.00004	0
SBNO1	76.1678	49	-0.636399	0.0012
FBRSL1	95.9978	52	-0.88449	0
EEF1AKMT1	45.4115	50	0.13887	0.5408
MIPEP	160.167	112	-0.516076	0.0002
SPATA13	384.328	314	-0.291573	0.0006
KATNAL1	105.501	71	-0.571368	0
B3GLCT	133.095	119	-0.161494	0.2448
DCLK1	364.249	590	0.695791	0
UFM1	13.8171	20	0.533545	0.1414
DIAPH3	500.678	697	0.477274	0
PCDH9	931.531	707	-0.397894	0
GPC6	1186.82	1467	0.305768	0
CLYBL	304.325	245	-0.31283	0.0012
FGF14	695.162	1004	0.530338	0
COL4A1	158.805	263	0.72781	0
COL4A2	208.359	287	0.461976	0
TUBGCP3	103.553	84	-0.301908	0.055
SLC7A8	58.7096	47	-0.320936	0.1424
FERMT2	95.6031	81	-0.239135	0.1478
PPM1A	53.6855	39	-0.461058	0.046
KCNH5	404.392	758	0.906443	0
LIN52	117.081	113	-0.0511842	0.7508
TTLL5	323.057	199	-0.69902	0
GPATCH2L	102.687	102	-0.00967878	1
NRXN3	1705.55	2473	0.536026	0
CEP128	484.64	401	-0.273313	0
FOXN3	496.891	360	-0.464934	0
TTC7B	293.1	224	-0.387894	0
ITPK1	180.124	137	-0.394814	0.0008
IFI27L1	22.718	23	0.017798	1
TUNAR	59.2085	139	1.23121	0
CCDC85C	104.534	122	0.222916	0.0964
BRF1	106.825	95	-0.169255	0.2584
ARHGAP11A	24.8729	11	-1.17707	0.004
SLC12A6	108.837	86	-0.339761	0.0256
INO80	138.028	121	-0.189954	0.1488
MGA	152.593	89	-0.777808	0
DTWD1	35.3661	54	0.610592	0.0044
RSL24D1	16.391	30	0.872059	0.0038
RNF111	233.033	124	-0.910192	0
RPS27L	32.4207	17	-0.93138	0.0044
TRIP4	67.8531	49	-0.469633	0.017
ZNF609	226.623	143	-0.66428	0
RPLP1	3.4006	15	2.1411	0
THSD4	689.966	873	0.339456	0
TMEM202	10.1105	16	0.662218	0.1088
PML	53.2933	39	-0.45048	0.055
MESP1	1.3971	5	1.83949	0.0288
CRAMP1	65.8818	59	-0.159165	0.431
ABCA3	65.2076	32	-1.02697	0.0002
PDXDC1	165.694	64	-1.37238	0
DHODH	19.1483	13	-0.558705	0.1814
C16orf95	234.857	226	-0.0554604	0.5798
ANKRD11	224.115	132	-0.763703	0
ANKFY1	100.562	85	-0.242549	0.1276
ZNF594	12.4216	10	-0.312851	0.613
WSCD1	66.8664	50	-0.419353	0.0402
DRC3	44.2214	35	-0.33739	0.1864
TMEM98	17.2718	18	0.0595785	0.9174
AARSD1	14.0624	12	-0.228808	0.7128
ARHGAP27	40.6258	33	-0.29993	0.2552
HLF	60.4671	61	0.0126589	0.9766
DGKE	35.6629	25	-0.512496	0.077
TANC2	463.546	297	-0.642248	0
PRKCA	510.09	492	-0.0520946	0.4298
CDC42EP4	28.417	27	-0.0737948	0.8956
RAB12	30.1222	38	0.335172	0.1898
GNAL	197.21	270	0.453229	0
SNRPD1	21.3271	16	-0.414616	0.2958
HRH4	19.4545	33	0.762362	0.0054
DSG2	51.215	46	-0.154933	0.5252
DTNA	400.511	474	0.243044	0.0006
SIGLEC15	18.5021	13	-0.509177	0.2364
PIGN	283.034	257	-0.139206	0.1256
SERPINB8	50.0446	53	0.082778	0.7158
EFNA2	15.6486	37	1.24149	0
PLK5	28.1197	29	0.0444717	0.9076
MBD3L3	13.5252	5	-1.43565	0.0174
INSR	182.811	128	-0.514208	0
CACNA1A	428.744	699	0.705175	0
CLIP3	18.7743	18	-0.0607622	0.9796
ZNF573	81.8945	77	-0.0889081	0.6434
SAMD4B	43.4425	43	-0.0147705	1
NLRP11	51.685	84	0.700644	0
PTPRA	166.399	115	-0.533012	0
RNF24	88.5592	64	-0.46857	0.0086
PRND	6.6075	20	1.59782	0.0004
CFAP61	309.853	386	0.317016	0
SYNDIG1	198.173	366	0.885081	0
NCOA6	137.09	71	-0.949236	0
DLGAP4	223.39	267	0.257275	0.0058
CHD6	217.045	167	-0.378147	0.0002
TOX2	155.675	191	0.295032	0.0054
STK4	114.297	72	-0.666723	0
CDH4	692.125	892	0.366012	0
ZGPAT	28.806	20	-0.526369	0.1116
APP	291.846	191	-0.611636	0
TSPEAR	214.897	281	0.386922	0
PCBP3	300.001	300	-5.77077e-06	1
SLC25A18	27.7257	42	0.599165	0.0152
CLTCL1	112.74	115	0.0286331	0.8424
ZNRF3	174.637	113	-0.62804	0
CACNG2	143.714	230	0.678435	0
WNT7B	56.948	90	0.66028	0
STS	660.647	884	0.420166	0
GPM6B	168.42	148	-0.186466	0.1246
RPS6KA3	118.226	72	-0.715481	0
SYTL5	122.943	119	-0.0470315	0.7748
HDAC8	244.384	221	-0.145102	0.1322
ATP7A	140.274	94	-0.577517	0
POF1B	102.762	122	0.247577	0.0682
RNF128	103.708	138	0.412142	0.0014
HTR2C	327.322	425	0.376753	0
UPF3B	19.0742	43	1.17271	0
GPC3	453.856	417	-0.122187	0.0828
MEGF6	124.138	89	-0.480071	0.001
AJAP1	138.635	234	0.755215	0
UBE4B	149.049	137	-0.121616	0.3406
TNFRSF8	81.3797	85	0.0627939	0.7214
NKAIN1	60.4227	94	0.63757	0.0004
ZCCHC17	68.259	47	-0.538359	0.0076
S100PBP	42.3702	43	0.0212867	0.9646
GRIK3	239.945	460	0.938928	0
HIVEP3	532.283	415	-0.359083	0
MKNK1	59.6551	35	-0.769291	0.0016
TUT4	145.861	137	-0.0904173	0.5014
GLIS1	234.221	297	0.342594	0
RPE65	21.2563	56	1.39754	0
PTGFR	237.717	346	0.541527	0
ADGRL2	691.134	837	0.276263	0
EVI5	284.863	192	-0.569164	0
ARHGAP29	126.435	155	0.293869	0.0134
VTCN1	67.7295	81	0.258138	0.126
KCNN3	173.707	193	0.151947	0.1592
CD244	32.8637	36	0.131502	0.6348
DEDD	11.7598	16	0.444208	0.2864
TMEM9	37.0308	44	0.248778	0.2932
SYT14	271.561	369	0.442345	0
DTL	72.155	68	-0.0855646	0.6754
PPP2R5A	76.6997	48	-0.676187	0.0008
DISP1	191.855	185	-0.0524926	0.6656
PCNX2	313.708	230	-0.447789	0
LRATD1	18.1925	35	0.944011	0.0002
LDAH	139.909	70	-0.999059	0
RTN4	141.167	107	-0.399787	0.0032
COMMD1	259.863	150	-0.792788	0
SPRED2	122.164	86	-0.506407	0.0018
SFXN5	134.315	111	-0.27506	0.0422
TPRKB	8.3394	15	0.846947	0.0458
TACR1	153.829	146	-0.0753573	0.5562
TCF7L1	177.967	208	0.224971	0.0294
FER1L5	62.5547	102	0.705379	0.0002
TMEM131	240.86	200	-0.268193	0.0072
TMEM182	284.433	258	-0.140715	0.129
LIMS1	154.19	88	-0.80913	0
ACMSD	63.5594	50	-0.346177	0.0958
R3HDM1	194.853	125	-0.640458	0
ARL6IP6	45.0776	32	-0.494339	0.0506
CERKL	146.303	133	-0.137532	0.2854
BMPR2	192.159	174	-0.143213	0.1982
PRKAG3	9.8836	31	1.64916	0
PTPRN	20.1426	36	0.837747	0.001
CRBN	35.1479	28	-0.328012	0.2536
DYNC1LI1	45.0062	41	-0.1345	0.6232
TGM4	40.4923	48	0.245387	0.276
WDR6	8.8797	6	-0.565548	0.4346
POC1A	79.7155	75	-0.0879697	0.6516
GXYLT2	110.503	167	0.595765	0
BOC	76.9215	99	0.364042	0.0168
STXBP5L	518.753	843	0.700485	0
CFAP100	41.8426	40	-0.0649725	0.8602
EPHB1	467.052	765	0.711875	0
ATR	130.098	113	-0.203278	0.146
LRCH3	97.6503	70	-0.48027	0.0036
SORCS2	552.809	912	0.722253	0
PCDH7	428.315	636	0.570353	0
UBA6	88.8758	52	-0.773279	0
TMPRSS11D	63.392	74	0.223224	0.22
ART3	103.216	94	-0.134941	0.3942
UNC5C	388.302	401	0.0464246	0.5378
IQCM	547.278	1003	0.873977	0
LRBA	754.844	576	-0.39011	0
NPY1R	20.9904	31	0.562539	0.0478
AGXT2	50.1889	93	0.889862	0
TTC33	244.561	179	-0.450233	0
TMEM167A	25.1508	14	-0.845177	0.0286
EDIL3	446.297	605	0.43893	0
COMMD10	329.177	226	-0.542541	0
GRAMD2B	136.982	165	0.268479	0.0202
VDAC1	33.2254	28	-0.24686	0.4186
TRPC7	153.375	253	0.722077	0
PCDHAC2	46.1868	71	0.620338	0.0004
PDE6A	87.2061	112	0.360998	0.0112
TIMD4	44.1104	64	0.536953	0.0058
SLIT3	641.929	922	0.522353	0
LYRM4	158.166	174	0.137647	0.2198
SMIM13	45.1445	87	0.946465	0
NEDD9	199.849	175	-0.191558	0.0728
ADTRP	95.4288	118	0.30629	0.0292
PHACTR1	576.995	566	-0.027756	0.6652
DEK	40.8601	38	-0.104693	0.731
FKBP5	155.738	127	-0.294297	0.0214
PNPLA1	71.1518	68	-0.0653655	0.7692
RSPH9	27.7408	26	-0.0934978	0.8382
MEI4	277.98	312	0.166565	0.0526
ASCC3	375.232	285	-0.39682	0
FIG4	188.611	151	-0.320866	0.0052
TUBE1	16.9578	14	-0.276522	0.5626
HDAC2	78.79	77	-0.0331541	0.9072
RFX6	55.1784	81	0.553818	0.0016
ROS1	139.27	190	0.448113	0.0002
SLC35F1	412.309	580	0.492328	0
PPIL4	41.7601	39	-0.098651	0.7398
PRPS1L1	1.086	15	3.78787	0
ZNRF2	83.4463	56	-0.575421	0.0022
TBX20	51.9523	132	1.34528	0
OGDH	103.135	90	-0.196541	0.2064
CYP3A5	31.9835	41	0.358296	0.1342
MKLN1	388.525	294	-0.402193	0
PTPRN2	1053.8	1744	0.726803	0
ZDHHC2	68.6074	47	-0.545703	0.0052
DOCK5	234.35	135	-0.795707	0
FUT10	102.915	59	-0.802665	0
CA8	96.5394	94	-0.0384571	0.8572
PREX2	286.45	239	-0.261275	0.0038
LY96	37.8679	45	0.24895	0.2792
ZFHX4	187.229	331	0.822027	0
ZNF704	247.374	215	-0.202358	0.0424
BAALC	89.9364	64	-0.490833	0.0048
TMEM74	181.392	193	0.0894916	0.4056
SMARCA2	214.218	170	-0.333545	0.0022
TLE1	106.161	102	-0.057682	0.733
FANCC	329.169	336	0.029631	0.728
TEX10	51.0583	38	-0.426146	0.0732
OR13C2	0.9537	7	2.87575	0.0002
SLC44A1	195.514	168	-0.218811	0.0502
EPB41L4B	149.875	222	0.5668	0
CDK5RAP2	192.137	144	-0.416063	0.0002
STOM	31.4617	23	-0.451963	0.145
DENND1A	553.262	458	-0.272615	0
LAMC3	85.8219	114	0.409616	0.0032
ADARB2	563.122	706	0.326222	0
MPP7	284.803	230	-0.308329	0.0008
JCAD	103.067	101	-0.0292328	0.8922
PPP3CB	60.0014	30	-1.00003	0
USP54	129.328	79	-0.711115	0
NDST2	9.9296	14	0.495619	0.2586
FFAR4	37.9031	39	0.0411583	0.9044
PIK3AP1	127.882	94	-0.444079	0.001
CRTAC1	166.676	225	0.432878	0
COL17A1	54.7476	57	0.0581662	0.8072
ITPRIP	28.9453	14	-1.0479	0.0042
PDZD8	98.5259	64	-0.622431	0.0004
MKI67	29.8533	45	0.592035	0.0126
TRIM3	26.0417	18	-0.532827	0.1268
SCUBE2	119.126	99	-0.266989	0.0644
INSC	135.34	217	0.681109	0
API5	32.7263	25	-0.388522	0.1952
PRDM11	139.879	106	-0.400111	0.003
FADS2	74.8008	50	-0.581126	0.002
FCHSD2	306.945	193	-0.669379	0
AQP11	21.0674	13	-0.696501	0.0878
ARHGAP20	136.685	80	-0.772786	0
UBASH3B	159.629	109	-0.550398	0
JHY	81.6331	132	0.693312	0
CCDC15	87.7945	65	-0.433691	0.0116
ERC1	507.912	283	-0.843777	0
FKBP4	10.4786	14	0.417981	0.3508
TIGAR	52.5417	42	-0.323074	0.1542
C1R	12.3915	6	-1.04632	0.0738
CLEC2D	34.8123	21	-0.729208	0.0184
BORCS5	114.701	77	-0.574946	0.0004
ST8SIA1	375.062	259	-0.534177	0
AGAP2	18.559	18	-0.0441221	1
PAWR	116.466	136	0.223698	0.08
NTS	8.7202	16	0.875639	0.0334
ATP2B1	121.838	75	-0.7	0
CCDC38	75.8765	70	-0.116298	0.5436
TDG	23.2418	14	-0.731295	0.0606
WSCD2	121.668	208	0.773637	0
PITPNM2	168.337	124	-0.441015	0.0008
GOLGA3	60.6307	64	0.0780234	0.6934
MTUS2	688.866	1114	0.693453	0
ENOX1	576.627	392	-0.556785	0
SETDB2	51.0353	45	-0.18157	0.4392
ITGBL1	269.615	390	0.532573	0
TNFSF13B	57.4928	67	0.22078	0.2378
TMCO3	63.9157	36	-0.828173	0.0002
OR4N5	6.6857	21	1.65124	0
ATL1	101.822	60	-0.763019	0
SAMD4A	228.251	189	-0.272238	0.0084
DACT1	14.49	13	-0.156546	0.823
TMEM229B	86.9649	77	-0.175575	0.308
SLC8A3	145.873	121	-0.269709	0.0398
VSX2	23.3964	41	0.809337	0.0012
PPP2R5C	166.938	111	-0.588751	0
TDRD9	124.8	174	0.479468	0
UBR1	164.066	96	-0.773173	0
TMEM62	62.0592	37	-0.74612	0.0008
TMOD3	118.078	59	-1.00095	0
ICE2	59.8082	29	-1.04429	0
NEO1	254.925	283	0.150731	0.0882
TSPAN3	42.8445	28	-0.613683	0.021
ABHD17C	76.2542	156	1.03266	0
DNASE1	68.7068	37	-0.892928	0
MMP2	117.697	111	-0.0845179	0.5748
ADGRG1	55.2881	49	-0.174187	0.4356
HYDIN	430.502	447	0.0542562	0.4356
CNTNAP4	284.743	627	1.13881	0
CRK	42.787	42	-0.0267832	0.9936
MINK1	64.9047	53	-0.292331	0.1448
TOM1L2	129.51	101	-0.358712	0.0124
CWC25	25.0062	19	-0.396286	0.2614
TOM1L1	62.7516	38	-0.723653	0.0006
APPBP2	83.5442	54	-0.62958	0.0008
ABCA6	63.501	61	-0.0579701	0.8096
KCTD2	33.4878	45	0.426289	0.0664
TUBB6	36.8789	24	-0.619761	0.0368
CCDC178	505.784	745	0.558718	0
KATNAL2	186.743	113	-0.724728	0
BCL2	197.465	139	-0.506509	0
CDH19	103.538	111	0.100395	0.4816
CD226	131.237	111	-0.241609	0.0732
CBLN2	102.269	153	0.581164	0
ATP9B	310.344	207	-0.584236	0
UQCR11	8.3325	9	0.111176	0.9078
ZFR2	65.3703	110	0.750796	0
CEACAM21	37.4681	38	0.0203366	0.976
ZNF221	16.6228	12	-0.470129	0.3114
PPP1R12C	26.893	20	-0.427231	0.2082
CSNK2A1	71.6226	62	-0.208147	0.2808
DEFB123	9.6493	31	1.68377	0
LIPI	102.614	128	0.318913	0.0184
C21orf91	30.5291	30	-0.0252226	1
TMPRSS15	217.719	259	0.250483	0.0082
NCAM2	547.029	580	0.0844364	0.1676
AGPAT3	122.864	110	-0.159562	0.2608
SMARCB1	51.2704	29	-0.822073	0.0006
MYO18B	290.088	502	0.791198	0
TTC28	705.556	486	-0.537804	0
SYN3	553.053	470	-0.234758	0.0004
TAFA5	363.164	466	0.359708	0
PPP6R2	102.384	102	-0.00542676	1
SHOX	70.4372	92	0.385296	0.0132
GLRA2	203.477	223	0.132179	0.1896
CFAP47	468.131	532	0.184513	0.004
FAAH2	203.655	192	-0.0850223	0.439
ARMCX4	115.777	81	-0.51535	0.001
ALG13	95.1027	56	-0.764059	0
WDR44	104.338	95	-0.135258	0.391
MIB2	15.2124	36	1.24275	0
TNFRSF9	27.4098	35	0.352663	0.1858
CA6	29.3731	57	0.956466	0
VPS13D	282.894	264	-0.0997236	0.2756
DHRS3	50.5464	65	0.362831	0.0586
PLEKHM2	50.7682	41	-0.308301	0.1832
PADI2	53.1029	70	0.398564	0.0334
ECE1	128.801	136	0.078464	0.547
CDC42	48.9972	51	0.0577979	0.8112
WNT4	26.7456	33	0.303164	0.2574
ZBTB40	102.873	95	-0.114865	0.4696
TMEM50A	24.0691	14	-0.781755	0.037
PPP1R8	20.9564	16	-0.389319	0.338
SMPDL3B	24.3195	17	-0.516579	0.1492
EPB41	234.08	169	-0.469977	0
MECR	38.5531	48	0.316188	0.1628
ADGRB2	38.0331	50	0.394673	0.0698
SPOCD1	25.775	27	0.066987	0.849
ZBTB8A	66.7736	53	-0.333285	0.0978
AGO4	50.0092	54	0.110766	0.6022
OSCP1	35.0007	21	-0.736994	0.0152
BMP8B	31.9546	17	-0.910489	0.0056
DMAP1	7.2823	10	0.457534	0.3942
RNF220	247.504	200	-0.307454	0.0014
TESK2	148.192	89	-0.735589	0
MAST2	250.201	195	-0.359615	0.0004
CYP4Z1	51.309	45	-0.189287	0.434
STIL	65.0667	43	-0.597583	0.0046
ELAVL4	180.769	201	0.153044	0.132
FAF1	525.522	336	-0.645289	0
ACOT11	97.3866	48	-1.02069	0
PLPP3	151.412	215	0.505857	0
FYB2	101.324	178	0.812903	0
C8A	63.6207	95	0.578431	0.0004
NFIA	600.092	507	-0.243199	0.0002
TM2D1	44.4848	64	0.524759	0.0066
JAK1	235.577	215	-0.131862	0.1774
PIGK	130.977	93	-0.494009	0.0004
USP33	63.9686	39	-0.71389	0.0014
SAMD13	92.0745	78	-0.239328	0.153
HS2ST1	196.289	117	-0.746472	0
LRRC8D	116.183	65	-0.837891	0
AGL	73.8792	53	-0.479176	0.0158
COL11A1	233.416	371	0.668514	0
NTNG1	346.598	404	0.221092	0.0032
VAV3	395.372	265	-0.577218	0
TMEM167B	6.2282	1	-2.63882	0.0276
AP4B1	11.0398	10	-0.142714	0.9076
TSHB	4.4606	17	1.93023	0
ATP1A1	37.756	52	0.461806	0.0318
PTGFRN	80.9494	89	0.136785	0.3948
PHGDH	96.133	79	-0.283179	0.0862
SRGAP2C	208.901	17	-3.61921	0
MCL1	18.9938	17	-0.159994	0.7636
GABPB2	55.1023	48	-0.199078	0.3698
TUFT1	43.4574	44	0.0179017	0.9768
GATAD2B	134.947	67	-1.01016	0
SYT11	25.7826	28	0.119029	0.708
ARHGEF2	60.4812	33	-0.874021	0
LMNA	57.8134	42	-0.461015	0.0366
FCRL3	26.6177	44	0.725118	0.0026
OR10K2	8.1296	22	1.43625	0
AIM2	126.79	74	-0.776844	0
PIGM	7.0321	4	-0.813956	0.3416
FCGR2A	18.6224	20	0.102961	0.8154
DDR2	157.121	143	-0.135863	0.2822
PBX1	345.307	338	-0.0308572	0.714
CREG1	24.7836	32	0.368686	0.1748
RCSD1	79.083	68	-0.217833	0.2274
DPT	33.8729	49	0.53265	0.0168
ATP1B1	206.329	19	-3.44088	0
COP1	263.64	179	-0.55861	0
PAPPA2	384.149	527	0.456136	0
C1orf21	243.199	141	-0.786441	0
PLA2G4A	160.581	183	0.188542	0.0902
BRINP3	382.704	581	0.602311	0
RGS21	50.4791	51	0.0148111	0.9656
NEK7	166.238	131	-0.343681	0.0058
KIF14	69.6052	59	-0.23848	0.2196
LRRN2	68.8951	92	0.417232	0.0078
NUCKS1	37.552	21	-0.8385	0.0058
SRGAP2	262.158	81	-1.69444	0
IL10	6.964	7	0.00743872	1
HHAT	349.902	351	0.00451806	0.9606
PTPN14	204.629	243	0.247948	0.0086
CAPN8	128.264	95	-0.433123	0.0022
SIPA1L2	233.93	255	0.124422	0.1816
ARID4B	197.261	147	-0.424288	0.0004
GCSAML	70.9658	61	-0.218315	0.2532
OR14A16	9.4817	9	-0.0752207	1
MYT1L	545.035	767	0.492877	0
PUM2	104.062	80	-0.379366	0.0148
APOB	42.8803	76	0.825684	0
DTNB	297.528	198	-0.587525	0
RAB10	103.956	75	-0.471006	0.0024
BABAM2	451.116	290	-0.637447	0
GALNT14	246.11	313	0.346858	0.0002
EHD3	35.4889	54	0.605592	0.0038
FAM98A	66.828	10	-2.74045	0
THUMPD2	43.4457	25	-0.797285	0.0028
PRKCE	539.286	399	-0.434662	0
EPCAM	42.6547	34	-0.32717	0.2188
CCDC85A	203.094	253	0.31699	0.0016
PAPOLG	46.1197	45	-0.0354581	0.9394
APLF	189.107	173	-0.12843	0.2566
C2orf42	99.1283	42	-1.23891	0
TGFA	107.362	124	0.207863	0.1302
DYSF	234.289	336	0.520174	0
DGUOK	32.3125	29	-0.156039	0.6396
SLC4A5	127.833	71	-0.848371	0
RTKN	16.6525	20	0.264261	0.486
TRABD2A	85.7314	76	-0.173824	0.3176
PTCD3	36.1085	21	-0.781949	0.0094
THNSL2	16.3874	22	0.424917	0.223
NCAPH	41.536	57	0.4566	0.03
VWA3B	227.013	284	0.323113	0.0004
MGAT4A	112.486	78	-0.528201	0.0012
EIF5B	64.193	43	-0.578079	0.0056
REV1	90.0158	56	-0.684751	0
MERTK	131.533	90	-0.547428	0.0002
C2orf76	64.925	98	0.594008	0.0002
SAP130	87.2217	55	-0.665255	0
MGAT5	336.086	217	-0.631133	0
UBXN4	43.5344	26	-0.743644	0.0052
ORC4	91.6726	64	-0.518419	0.0028
KCNJ3	161.211	176	0.126623	0.2658
GPD2	179.344	164	-0.129032	0.271
ACVR1	140.682	78	-0.850892	0
TANC1	265.19	197	-0.428833	0
FAP	74.7185	91	0.284401	0.081
COBLL1	190.83	103	-0.889645	0
SCN2A	197.943	195	-0.0216124	0.8692
GALNT3	47.2304	31	-0.607448	0.0136
KLHL23	82.9134	45	-0.88168	0
TLK1	241.696	204	-0.244627	0.013
CHN1	207.46	154	-0.429906	0
LNPK	79.3996	78	-0.0256576	0.929
EVX2	6.499	7	0.107137	0.9464
PDE11A	487.259	463	-0.0736766	0.2768
ZNF385B	421.322	564	0.420771	0
STK17B	43.1392	32	-0.430928	0.0958
PLCL1	771.573	678	-0.186517	0.0008
NRP2	116.725	130	0.155403	0.2336
MDH1B	27.7091	31	0.161908	0.5762
KLF7	100.371	61	-0.718457	0
PIKFYVE	93.0463	60	-0.632986	0.0006
KANSL1L	150.798	103	-0.54997	0
ARPC2	37.3787	34	-0.136682	0.6596
MOGAT1	38.5391	61	0.662486	0.0008
PID1	422.613	771	0.867393	0
ARMC9	179.033	149	-0.264912	0.0258
CHRNG	8.4647	12	0.503504	0.2946
UGT1A4	54.7486	103	0.91175	0
MROH2A	58.0655	97	0.740304	0
IQCA1	184.135	171	-0.106764	0.3588
OTOS	5.5982	20	1.83697	0
CHL1	213.803	226	0.0800414	0.422
RAD18	189.206	138	-0.455286	0
TBC1D5	1293.54	943	-0.455994	0
CCDC12	60.4856	48	-0.333557	0.1234
RBM5	30.2317	52	0.78245	0.0002
GNAI2	33.1968	29	-0.194991	0.5334
CACNA2D3	956.389	1551	0.697528	0
ERC2	965.348	1058	0.132219	0.0032
ARHGEF3	353.497	276	-0.357028	0
DENND6A	67.9761	49	-0.472246	0.019
FLNB	164.499	119	-0.467117	0.0006
CFAP20DC	334.308	252	-0.407756	0
SYNPR	390.154	602	0.625721	0
ADAMTS9	172.989	136	-0.347076	0.005
MAGI1	688.739	796	0.20881	0
FRMD4B	375.544	386	0.0396204	0.5996
MITF	229.882	168	-0.452434	0.0002
PROK2	13.5894	17	0.323053	0.4126
C3orf38	18.8991	16	-0.240246	0.5934
CBLB	214.931	142	-0.597984	0
IFT57	61.8288	43	-0.523942	0.017
MORC1	160.541	190	0.243059	0.03
TAGLN3	15.2466	22	0.529016	0.1216
TIGIT	33.559	48	0.516335	0.019
IGSF11	246.597	346	0.488614	0
HGD	54.2711	91	0.745682	0
KALRN	696.236	728	0.0643616	0.2318
ITGB5	140.082	166	0.244912	0.0296
SLC41A3	95.5142	79	-0.273863	0.092
CHST13	19.2079	12	-0.678665	0.1142
TXNRD3	83.7244	72	-0.217651	0.2144
MGLL	365.018	240	-0.604935	0
RAB7A	132.922	105	-0.340185	0.0142
COL6A6	160.617	158	-0.0237036	0.8844
ATP2C1	167.137	117	-0.514522	0
ACP3	51.2383	58	0.17883	0.3806
STAG1	418.523	244	-0.778425	0
MRPS22	356.442	515	0.530907	0
XRN1	142.086	76	-0.902694	0
PCOLCE2	73.7673	109	0.563275	0
TSC22D2	58.5071	43	-0.444275	0.0414
MINDY4B	35.3065	36	0.0280631	0.963
MED12L	353.436	170	-1.05592	0
VEPH1	274.736	233	-0.237714	0.0128
MFSD1	97.881	71	-0.46321	0.0048
ZBBX	168.903	222	0.394369	0.0002
SERPINI1	90.7101	48	-0.918229	0
FNDC3B	363.717	250	-0.540888	0
NCEH1	81.2396	89	0.131622	0.413
FXR1	115.037	151	0.392446	0.001
PARL	55.9313	39	-0.520182	0.0222
LPP	740.796	653	-0.181993	0.0006
TPRG1	380.081	443	0.221001	0.0026
TMEM44	46.214	31	-0.576062	0.0232
DLG1	257.731	163	-0.660991	0
IQCG	71.3759	93	0.381794	0.0164
NELFA	59.6097	53	-0.169555	0.4284
HTT	203.255	142	-0.517398	0
STK32B	451.689	430	-0.0709941	0.3128
AFAP1	181.78	270	0.570762	0
SLC2A9	285.089	256	-0.155271	0.0778
ARAP2	297.814	201	-0.567216	0
DTHD1	66.2764	71	0.0993238	0.5926
C4orf19	170.431	102	-0.740615	0
RELL1	95.9355	50	-0.940137	0
TLR1	66.4318	21	-1.66148	0
TLR6	34.012	20	-0.766044	0.0154
WDR19	103.867	77	-0.431808	0.0066
RFC1	79.4223	58	-0.453491	0.0142
APBB2	408.553	369	-0.146901	0.0492
GABRA2	232.714	432	0.892474	0
GABRB1	434.819	679	0.642997	0
PDGFRA	69.15	71	0.0380898	0.8566
CLOCK	119.519	96	-0.316129	0.033
CRACD	282.967	213	-0.409782	0.0002
TMPRSS11F	76.9885	103	0.419929	0.0046
UGT2B7	61.8959	118	0.930871	0
ADAMTS3	290.042	327	0.17303	0.0384
PARM1	117.701	160	0.442947	0.0004
ANTXR2	225.389	160	-0.494348	0
RASGEF1B	620.871	608	-0.0302234	0.6168
WDFY3	299.454	202	-0.567977	0
NUDT9	37.0842	26	-0.512293	0.065
STPG2	963.849	1057	0.133096	0.0032
ADH1A	14.6936	8	-0.877116	0.092
BANK1	666.905	705	0.0801409	0.1398
SLC39A8	181.037	101	-0.841933	0
CAMK2D	345.547	218	-0.664555	0
PRDM5	239.007	207	-0.20742	0.0364
BBS7	46.3735	32	-0.535229	0.0296
LARP1B	162.413	94	-0.788932	0
ELF2	149.739	112	-0.418955	0.0018
GYPB	23.3746	16	-0.54687	0.1442
HHIP	99.5578	104	0.0629773	0.6824
GATB	90.8479	70	-0.376098	0.0262
ARFIP1	139.104	85	-0.710632	0
RAPGEF2	258.416	184	-0.489987	0
NAF1	57.0684	45	-0.342767	0.1152
ANXA10	95.9653	112	0.222914	0.1186
DDX60	103.088	52	-0.987287	0
SH3RF1	177.218	109	-0.701194	0
GPM6A	371.549	631	0.764088	0
WWC2	222.764	254	0.189312	0.0456
SLC9A3	54.2601	52	-0.0613801	0.836
TERT	42.1123	90	1.09568	0
DNAH5	323.04	386	0.256887	0.0008
MYO10	275.668	296	0.102664	0.2408
DROSHA	132.415	79	-0.745145	0
UGT3A1	50.3973	98	0.959435	0
LIFR	134.331	149	0.149523	0.2252
HCN1	443.67	814	0.875541	0
RAB3C	278.574	341	0.291712	0.0004
DEPDC1B	103.891	87	-0.255983	0.1062
ZSWIM6	214.835	118	-0.864443	0
KIF2A	85.2735	58	-0.556045	0.003
RGS7BP	106.718	224	1.06969	0
ERBIN	200.324	115	-0.800702	0
OCLN	66.1087	23	-1.52321	0
NAIP	57.459	10	-2.52253	0
ENC1	14.0303	17	0.276989	0.4842
RASGRF2	271.135	283	0.0617902	0.4836
MEF2C	188.081	136	-0.467747	0.0002
PPIP5K2	93.0962	97	0.0592625	0.7126
EFNA5	295.453	418	0.500573	0
FAM170A	6.31	20	1.66429	0
MEGF10	175.528	255	0.538794	0
PRRC1	37.6144	27	-0.478326	0.0854
FBN2	403.054	611	0.600201	0
ADAMTS19	279.779	425	0.603176	0
CSF2	2.3983	8	1.73799	0.0076
SPOCK1	626.024	846	0.43444	0
PFDN1	58.2022	36	-0.693077	0.002
HDAC3	16.0277	6	-1.41753	0.0058
TCERG1	65.0509	55	-0.242137	0.2256
HTR4	232.218	260	0.163034	0.0796
PPARGC1B	125.218	84	-0.575975	0
CCDC69	43.289	31	-0.481732	0.0588
MED7	21.7267	19	-0.19347	0.6402
SOX30	46.0772	46	-0.00241919	1
TTC1	56.7074	53	-0.0975447	0.6768
CCNJL	96.5532	89	-0.117519	0.479
ATP10B	290.413	314	0.11266	0.1858
WWC1	181.41	355	0.968563	0
ATP6V0E1	51.8862	36	-0.527354	0.0248
C5orf47	32.471	74	1.18837	0
FAM193B	34.8318	35	0.00694989	1
GMCL2	2.8842	11	1.93126	0
RUFY1	59.72	54	-0.145255	0.5098
HNRNPH1	20.7242	14	-0.56589	0.162
FOXF2	6.0354	11	0.865982	0.0886
FARS2	570.876	427	-0.418941	0
RREB1	145.007	102	-0.507558	0.0002
BMP6	156.423	134	-0.223219	0.0732
MYLIP	19.2444	21	0.125951	0.7544
ZNF322	25.428	23	-0.144784	0.723
DDX39B	12.3079	7	-0.814158	0.1492
PPARD	85.8434	107	0.317832	0.0304
SLC26A8	81.6406	71	-0.201468	0.259
KIF6	397.225	419	0.0769949	0.2878
USP49	105.897	48	-1.14155	0
PTK7	85.9324	54	-0.670243	0.0002
GFRAL	75.2452	170	1.17586	0
COL9A1	87.4121	132	0.594633	0
RIMS1	518.678	824	0.667805	0
SLC17A5	60.9266	66	0.115394	0.5512
IMPG1	152.431	328	1.10554	0
BCKDHB	240.794	174	-0.468713	0
UBE3D	174.203	110	-0.663267	0
SYNCRIP	36.4049	27	-0.431173	0.1276
SMIM8	77.554	44	-0.817698	0
RNGTT	355.603	241	-0.561236	0
ANKRD6	201.968	130	-0.635617	0
EPHA7	180.35	350	0.956559	0
PDSS2	308.485	177	-0.801451	0
SCML4	122.737	99	-0.310076	0.0298
FAM162B	13.5866	18	0.405812	0.2908
TPD52L1	146.027	128	-0.190095	0.1432
C6orf58	72.7107	94	0.370493	0.0206
MAP3K5	237.124	138	-0.780973	0
VTA1	77.8816	62	-0.329014	0.0756
AIG1	282.12	228	-0.307278	0.0008
ZC2HC1B	74.2213	70	-0.0844783	0.6732
SAMD5	230.23	289	0.327992	0.0002
TAB2	194.003	159	-0.28705	0.0136
CCDC170	127.642	178	0.479775	0
RGS17	127.552	103	-0.308446	0.0318
SERAC1	59.0209	33	-0.83876	0.0008
SYTL3	115.53	87	-0.409176	0.0062
[truncated: 16,508 more rows]

## Sheet: Blood
gene_id	expected	actual	log2_fold_change	p_value
ACAP3	5.3347	3	-0.830445	0.4428
AJAP1	42.848	70	0.708127	0
CAPZB	45.4001	38	-0.256696	0.3082
ECE1	39.7253	47	0.242603	0.2774
MAN1C1	52.4328	40	-0.39047	0.0898
PUM1	41.6996	25	-0.738105	0.0082
GRIK3	73.8754	155	1.0691	0
OSBPL9	68.4941	49	-0.483198	0.0152
JAK1	72.4882	40	-0.857746	0
LEPR	68.4203	50	-0.452496	0.0264
ODF2L	15.3174	9	-0.767175	0.1178
KYAT3	17.778	20	0.169907	0.657
MAGI3	91.6228	71	-0.367888	0.0296
OR10X1	0.299	8	4.74178	0
ILDR2	24.724	23	-0.104278	0.8288
PAPPA2	118.496	187	0.658205	0
CACNA1E	153.359	280	0.868516	0
RGSL1	46.8466	86	0.876392	0
RGL1	90.4576	59	-0.616527	0.0004
HMCN1	141.269	176	0.317134	0.0054
BRINP3	117.998	180	0.609241	0
LHX9	7.3124	9	0.29958	0.6198
ESRRG	196.29	246	0.325675	0.0006
LYPLAL1	12.0847	14	0.212245	0.647
MARK1	42.1651	62	0.556219	0.0062
CDC42BPA	101.821	66	-0.625496	0
GREM2	37.9675	69	0.861831	0
KIF26B	171.694	221	0.364208	0.0008
MYT1L	167.943	206	0.294674	0.0052
ASB3	101.245	84	-0.269388	0.089
ST6GAL2	26.5302	24	-0.144601	0.713
LIMS2	13.4795	19	0.495232	0.1744
UGGT1	32.4198	36	0.151122	0.5736
ARHGEF4	65.1594	94	0.528687	0.0008
ARL6IP6	13.8538	10	-0.470282	0.3702
CCDC148	88.4367	74	-0.25712	0.1324
ZNF385B	130.146	195	0.583348	0
PDE1A	118.649	146	0.29927	0.0174
FLACC1	21.4627	16	-0.42376	0.2806
ACADL	11.9215	7	-0.768139	0.186
SPAG16	348.739	442	0.341898	0
PAX3	30.6926	54	0.815069	0.0006
PSMD1	35.9944	25	-0.525844	0.0736
SSUH2	38.8936	37	-0.0720075	0.84
RARB	281.808	171	-0.720719	0
CMC1	25.7777	17	-0.600589	0.0922
TRAK1	65.668	36	-0.867194	0
LIMD1	40.5829	43	0.0834647	0.7562
SMARCC1	60.9273	39	-0.643615	0.0052
COL7A1	9.6993	17	0.809582	0.0436
CADPS	147.693	214	0.535008	0
ADAMTS9	53.2381	46	-0.210825	0.3526
TAFA1	167.704	275	0.713516	0
ROBO2	539.772	1081	1.00194	0
TMEM108	111.519	141	0.338407	0.0088
PLSCR4	18.2262	10	-0.866014	0.0526
MBNL1	68.7568	47	-0.548842	0.0072
WDR49	54.2477	58	0.0964909	0.6408
NAALADL2	424.78	351	-0.275244	0
RNF168	10.7952	3	-1.84736	0.01
BDH1	19.7133	40	1.02083	0
PROM1	37.5226	23	-0.706126	0.018
SOD3	3.407	7	1.03885	0.1186
PCDH7	132.1	217	0.71606	0
CORIN	75.5913	80	0.0817798	0.6316
ARHGEF38	48.1356	40	-0.267104	0.262
SGMS2	27.962	27	-0.0505081	0.9478
DCLK2	55.4842	33	-0.749611	0.0014
DCHS2	80.5367	165	1.03475	0
RXFP1	104.774	129	0.300086	0.0248
MARCHF1	266.515	437	0.713415	0
HPF1	8.8196	3	-1.55575	0.0504
PLEKHG4B	30.2994	24	-0.336255	0.2892
CTNND2	288.669	387	0.422916	0
UGT3A2	11.2509	102	3.18046	0
PDE4D	480.853	467	-0.0421737	0.5476
MAST4	177.41	175	-0.019734	0.9008
AGGF1	11.1447	13	0.222154	0.664
ANKRD34B	4.1852	13	1.63514	0.0006
ADGRV1	196.771	235	0.256145	0.0074
FBXL17	161.847	91	-0.830696	0
TMEM232	139.47	149	0.0953575	0.4568
SLC27A6	153.59	152	-0.0150092	0.9432
CDC25C	16.395	24	0.549779	0.0956
MFAP3	56.099	41	-0.452351	0.0424
EBF1	125.136	135	0.109464	0.4024
CPLX2	27.2166	45	0.725438	0.002
TMEM14B	32.5961	9	-1.8567	0
SYCP2L	28.5351	39	0.450737	0.0722
EYS	615.442	786	0.352907	0
MEI4	85.8742	98	0.190557	0.2148
CGA	2.9547	7	1.24434	0.0604
MAP3K7	22.8146	21	-0.119568	0.8014
KLHL32	67.1217	53	-0.340787	0.0868
ASCC3	115.657	82	-0.496153	0.0014
OSTM1	42.2626	37	-0.191856	0.484
RSPO3	24.9971	47	0.9109	0.0002
LAMA2	196.06	291	0.569727	0
IL20RA	13.9908	34	1.28106	0
RGS17	39.2748	27	-0.540645	0.048
MICALL2	9.5588	11	0.202602	0.7236
SDK1	299.496	486	0.698419	0
HDAC9	283.568	216	-0.392662	0.0002
DNAH11	111.123	154	0.470772	0
LANCL2	21.0898	18	-0.228549	0.5844
ZNF716	7.239	38	2.39214	0
MAGI2	445.174	357	-0.318446	0
LAMB1	24.5818	31	0.334678	0.2364
DOCK4	148.77	159	0.0959422	0.4238
ANKRD7	87.0782	89	0.0314938	0.8696
PTPRZ1	58.4774	109	0.898377	0
HYAL4	15.0516	25	0.732011	0.0258
SPAM1	14.2586	38	1.41417	0
KIAA1549	46.4528	25	-0.893837	0.0004
PTPRN2	324.842	606	0.899581	0
CSMD1	637.838	1417	1.15158	0
RP1L1	32.7806	24	-0.449808	0.1432
CSGALNACT1	109.614	111	0.0181237	0.9202
EBF2	63.1563	93	0.558304	0
NRG1	376.962	612	0.699113	0
ADAM32	55.1513	63	0.191957	0.3266
ANK1	75.4627	98	0.377018	0.0134
RP1	112.139	140	0.320132	0.0158
FAM110B	64.8622	54	-0.264419	0.1956
C8orf34	151.071	193	0.353371	0.001
NCOA2	90.9457	82	-0.149382	0.379
ODF1	2.9144	5	0.778729	0.3394
PKHD1L1	54.0496	51	-0.0837867	0.7478
CSMD3	375.834	592	0.655502	0
NSMCE2	85.3463	51	-0.742831	0.0002
KHDRBS3	61.6776	59	-0.0640317	0.7938
PTPRD	711.756	989	0.474587	0
ARHGEF39	5.2313	2	-1.38717	0.209
APBA1	75.8234	58	-0.38659	0.0388
OSTF1	18.1614	12	-0.597841	0.1754
GNA14	69.8637	91	0.381323	0.0174
GARNL3	52.4503	43	-0.286614	0.2106
FNBP1	48.2544	27	-0.837701	0.0012
CELF2	166.397	161	-0.0475705	0.7156
KIAA1217	264.154	469	0.828209	0
PRKG1	405.179	425	0.0689034	0.3328
ZNF365	32.826	42	0.35555	0.1372
REEP3	32.0885	18	-0.834059	0.0096
NRG3	344.601	761	1.14297	0
ZFYVE27	7.3916	8	0.114113	0.916
HPSE2	241.226	360	0.577613	0
CFAP43	31.7608	43	0.437089	0.0682
ATRNL1	264.708	437	0.723234	0
MGMT	94.0524	68	-0.46793	0.0068
STK32C	38.4318	74	0.945225	0
HBE1	73.6254	46	-0.67857	0.0006
ZNF143	21.1579	17	-0.315662	0.433
LRRC4C	416.526	849	1.02736	0
SLC22A8	8.2778	18	1.12068	0.003
IGHMBP2	11.3728	8	-0.507516	0.4126
SHANK2	242.977	326	0.424055	0
DLG2	672.627	650	-0.0493665	0.396
HEPHL1	28.6499	36	0.329467	0.2056
NCAM1	98.1655	160	0.704784	0
TRIM29	22.9145	35	0.611094	0.0268
SLC37A2	8.5147	13	0.610484	0.1892
PKNOX2	83.2215	135	0.697931	0
NTM	299.209	493	0.720433	0
RERG	74.5693	76	0.0274176	0.8942
RERGL	74.0072	68	-0.122131	0.5316
LIMA1	33.2856	17	-0.969363	0.0016
ITGA7	9.8747	6	-0.718774	0.2844
PIP4K2C	3.8142	3	-0.346418	0.945
NAV3	275.508	405	0.555827	0
PPP1R12A	50.1952	35	-0.520194	0.0318
PTPRQ	86.154	123	0.513669	0
ACSS3	100.571	85	-0.24268	0.1302
ANKS1B	389.522	739	0.923869	0
PAH	37.689	71	0.913676	0
RFX4	55.6157	72	0.372505	0.0434
NOS1	75.3972	113	0.58374	0.0002
KSR2	159.739	343	1.1025	0
UNC119B	4.0923	5	0.289016	0.776
ABCB9	18.8138	8	-1.23372	0.0066
TNFRSF19	32.7125	41	0.325782	0.1824
ATP8A2	202.558	305	0.590478	0
VWA8	122.059	72	-0.761506	0
DACH1	132.903	68	-0.966771	0
DZIP1	20.6284	23	0.157002	0.662
HS6ST3	232.239	430	0.888723	0
PRKD1	190.695	227	0.251428	0.0126
BRMS1L	32.6908	30	-0.123922	0.7232
LRFN5	92.2115	173	0.907753	0
SAMD4A	70.4735	40	-0.817081	0
SLC35F4	129.494	259	1.00006	0
ZFYVE1	17.8196	12	-0.570431	0.1998
CEP128	149.492	110	-0.442568	0.0008
GABRA5	25.5557	45	0.81628	0.0008
GABRG3	176.637	366	1.05106	0
MGA	47.1643	20	-1.2377	0.0002
TUBGCP4	12.5666	6	-1.06656	0.0686
POLR2M	23.5931	26	0.140147	0.6768
MYO1E	74.3886	65	-0.194642	0.302
DAPK2	50.9528	51	0.00133582	1
SPESP1	39.8527	48	0.268357	0.2278
SCAPER	172.492	104	-0.729943	0
CFAP161	44.1251	33	-0.419134	0.1044
ADAMTSL3	119.322	143	0.261154	0.038
AGBL1	300.08	500	0.736583	0
NTRK3	122.898	179	0.542503	0
CACNA1H	21.3011	53	1.31506	0
RBFOX1	766.147	1516	0.984576	0
GINS3	34.4092	42	0.287595	0.2286
DUS2	28.3494	15	-0.918356	0.0112
ZNF19	31.1149	19	-0.711606	0.029
CDH13	363.574	547	0.589291	0
NAA38	8.8164	8	-0.14019	0.9652
RPL26	1.7803	5	1.48981	0.066
NDEL1	23.9857	22	-0.124671	0.784
SUZ12	19.7991	10	-0.985435	0.0224
ASIC2	359.771	524	0.542487	0
ACACA	99.5923	52	-0.937523	0
KRT26	1.8476	10	2.43628	0.0002
KRT31	1.2067	9	2.89886	0
MAPT	41.4079	63	0.605446	0.0026
SLC35B1	2.5066	7	1.48162	0.029
INTS2	19.3449	15	-0.366991	0.3896
PRKCA	157.519	157	-0.00475763	1
CD300E	4.2709	10	1.22739	0.0242
TNRC6C	46.4623	37	-0.328535	0.1824
LPIN2	39.5681	8	-2.30627	0
PIEZO2	149.685	129	-0.214557	0.0902
SS18	23.2293	15	-0.630983	0.0986
CCDC178	155.996	241	0.627528	0
DOK6	138.727	249	0.843894	0
CBLN2	31.451	43	0.451231	0.0542
PDE4A	16.3334	18	0.140172	0.7408
CALR3	5.2612	9	0.774533	0.1636
SIPA1L3	93.3544	67	-0.478557	0.0032
NECTIN2	13.2606	13	-0.0286344	1
TOMM40	4.084	5	0.291945	0.7808
ZNF787	10.5111	35	1.73544	0
MACROD2	636.716	876	0.460281	0
RIN2	75.7646	47	-0.688863	0.0002
VSTM2L	13.1242	21	0.67816	0.0552
LPIN3	6.1368	25	2.02637	0
STK4	35.1172	22	-0.674674	0.0244
SLPI	0.7283	3	2.04236	0.0792
CDH4	213.077	262	0.298193	0.002
BIRC7	1.4358	1	-0.521855	1
USP25	46.4426	28	-0.730022	0.0056
CHODL	113.419	113	-0.00534084	1
PCP4	19.1194	33	0.787429	0.0052
TCN2	6.2738	5	-0.327411	0.805
ENTHD1	46.8057	66	0.495782	0.0092
WNT7B	17.5937	31	0.817209	0.0064
TAFA5	111.782	160	0.517383	0
PRKX	33.9551	31	-0.13136	0.7036
FRMPD4	279.409	316	0.177547	0.0332
IL1RAPL1	424.005	364	-0.220142	0.0038
DMD	693.973	763	0.136804	0.0094
BCOR	39.5509	30	-0.398748	0.1388
RP2	13.9758	13	-0.104419	0.9256
RIBC1	2.6064	1	-1.38206	0.5358
IGBP1	10.155	9	-0.174193	0.8842
TBX22	5.2785	14	1.40723	0.0024
BRWD3	43.4325	18	-1.27078	0
DACH2	211.877	271	0.355063	0.0006
PCDH11X	261.432	228	-0.197399	0.04
DIAPH2	284.687	168	-0.760916	0
IL1RAPL2	372.179	392	0.0748582	0.3224
NRK	42.0947	39	-0.110164	0.7096
TMEM164	55.7043	25	-1.15586	0
DCX	36.7843	41	0.156534	0.5298
LONRF3	13.5735	12	-0.177758	0.8086
GPC4	35.7927	32	-0.161593	0.5974
GPC3	139.667	113	-0.305664	0.0222
FGF13	188.226	163	-0.207592	0.0672
RENBP	2.922	2	-0.546956	0.8754
HCFC1	7.4225	4	-0.891905	0.2726
HES3	0.4214	1	1.24674	0.6858
KAZN	379.601	584	0.621483	0
RAP1GAP	22.6057	36	0.67131	0.0124
PTPRF	30.4556	46	0.594926	0.0128
AGBL4	461.554	578	0.324571	0
DAB1	480.682	505	0.0712003	0.2742
C1orf87	26.7378	34	0.346654	0.202
PATJ	135.162	99	-0.449188	0.0012
ROR1	126.21	139	0.139255	0.2782
PDE4B	180.079	231	0.35926	0.0004
LRRC7	181.225	250	0.464145	0
SLC44A5	126.478	206	0.703753	0
ST6GALNAC3	173.447	142	-0.288607	0.0164
PKN2	47.0596	28	-0.749062	0.0034
CD160	6.1215	7	0.19347	0.8222
THEM4	12.031	6	-1.00372	0.0942
C1orf43	4.3295	3	-0.529238	0.7428
PBX1	106.292	87	-0.28894	0.0692
AXDND1	58.4133	85	0.541166	0.0016
PGBD5	34.5402	48	0.474758	0.033
FMN2	142.898	230	0.686646	0
NLRC4	12.7512	11	-0.21313	0.748
LTBP1	140.228	141	0.00791557	0.9796
CDC42EP3	29.8886	26	-0.201084	0.5486
SPTBN1	66.6083	44	-0.598198	0.0044
DGUOK	10.0165	13	0.376133	0.413
TET3	38.1062	23	-0.728392	0.0124
LRRTM4	262.048	584	1.15614	0
ANKRD36C	47.9896	29	-0.726669	0.004
MFSD9	6.9003	4	-0.786659	0.377
FHL2	25.0041	31	0.310104	0.274
MALL	9.9728	5	-0.996071	0.1328
DPP10	434.354	760	0.807128	0
GLI2	79.7115	106	0.411204	0.0058
CNTNAP5	277.423	480	0.790945	0
HS6ST1	25.4563	13	-0.969511	0.01
GPR39	71.1315	128	0.847583	0
THSD7B	282.449	572	1.01803	0
KYNU	55.0977	60	0.12297	0.5426
FMNL2	97.2888	74	-0.394748	0.0212
GALNT13	180.095	218	0.27557	0.008
C2orf88	100.167	112	0.161094	0.2606
TMEFF2	75.9931	62	-0.2936	0.1176
ERBB4	360.484	591	0.713225	0
AGFG1	27.5441	23	-0.260109	0.4614
DNER	110.441	178	0.688596	0
FARP2	43.0034	36	-0.256454	0.321
CHL1	65.868	81	0.298344	0.0818
IQSEC1	119.732	174	0.539281	0
CLASP2	68.5888	40	-0.777973	0
SCN5A	31.4296	47	0.580537	0.0138
TOPAZ1	27.9309	39	0.481612	0.0604
GPX1	0.4435	1	1.17299	0.7158
ABHD6	18.0386	20	0.148913	0.7048
FHIT	465.997	345	-0.433723	0
SYNPR	120.338	173	0.523679	0
MAGI1	212.435	299	0.493127	0
TAFA4	68.7094	116	0.755545	0
ROBO1	362.329	519	0.518433	0
CADM2	345.498	489	0.501159	0
ALCAM	64.9835	34	-0.934539	0.0002
BBX	89.4221	68	-0.395097	0.0232
STXBP5L	159.934	245	0.615303	0
COL6A6	49.5318	61	0.300454	0.1244
CLSTN2	198.91	293	0.558786	0
DIPK2A	23.8291	22	-0.115221	0.8108
MCF2L2	77.6343	49	-0.663912	0.0004
GMNC	12.3071	18	0.548506	0.1522
SORCS2	170.291	335	0.97616	0
LCORL	55.8654	45	-0.31203	0.1538
COX7B2	53.9163	118	1.12999	0
TECRL	41.5063	114	1.45763	0
SEPTIN11	28.0329	20	-0.487121	0.1406
CCSER1	457.693	447	-0.0341041	0.645
GRID2	466.347	693	0.571452	0
STPG2	296.889	312	0.0716219	0.3994
BANK1	205.548	176	-0.223897	0.0378
CENPE	28.7891	25	-0.203595	0.553
RNF150	109.362	98	-0.158262	0.3034
IQCM	168.526	340	1.01256	0
SH3D19	69.0365	52	-0.408848	0.0384
TRIM2	57.8998	45	-0.363633	0.0976
RAPGEF2	79.6488	73	-0.125756	0.4878
APELA	6.7016	10	0.577423	0.2886
DDX60L	56.1721	33	-0.767388	0.0014
SNX25	51.4447	26	-0.984511	0
ZDHHC11B	23.0353	19	-0.277847	0.4774
NKD2	9.3199	21	1.172	0.0012
ADAMTS16	55.6521	120	1.10853	0
FBXL7	136.173	355	1.38238	0
CDH18	342.214	477	0.479092	0
RGS7BP	32.9587	74	1.16687	0
IQGAP2	94.3334	62	-0.6055	0.0012
YTHDC2	25.2136	14	-0.848775	0.0246
KCNN2	136.365	241	0.821561	0
SNX24	57.5268	40	-0.524234	0.0182
SLC25A48	127.927	127	-0.0104945	0.9802
SIL1	107.654	56	-0.94291	0
CSF1R	18.627	25	0.424533	0.1844
GLRA1	31.6643	38	0.263142	0.3026
SLIT3	198.388	291	0.552691	0
NSD1	52.1653	37	-0.495565	0.032
F13A1	54.7524	90	0.717003	0
TUBB	2.4941	1	-1.31852	0.5766
BTBD9	146.244	88	-0.732798	0
LRFN2	60.6082	80	0.400487	0.0204
GSTA2	4.1594	7	0.750979	0.2596
COL19A1	107.096	135	0.334055	0.0094
FAXC	24.5179	43	0.810501	0.0002
ZBTB24	6.9993	3	-1.22225	0.1604
FIG4	58.0281	52	-0.15824	0.4788
RPF2	14.3391	6	-1.25692	0.0226
PDE7B	106.495	83	-0.359604	0.022
GRM1	126.897	178	0.488214	0
LATS1	18.5901	14	-0.409108	0.3404
IYD	11.4408	17	0.571347	0.1454
FNDC1	31.6936	45	0.505733	0.0304
SLC22A1	11.4229	22	0.945575	0.0054
SLC22A3	32.1717	58	0.850261	0
PDE10A	204.651	269	0.394437	0
NXPH1	98.8546	140	0.502047	0.0002
DGKB	256.948	355	0.46634	0
BBS9	237.649	141	-0.753135	0
BMPER	77.9195	110	0.497447	0.001
EPDR1	9.7119	33	1.76464	0
POU6F2	159.651	193	0.273678	0.0102
VWC2	45.9769	64	0.477163	0.0148
COBL	93.1515	130	0.480861	0.0008
BAZ1B	25.3896	17	-0.578703	0.105
CDK14	230.658	181	-0.349764	0.0016
PON2	9.4212	10	0.0860173	0.934
ZCWPW1	8.6977	7	-0.313279	0.7286
RELN	160.343	232	0.532963	0
FOXP2	188.161	231	0.295926	0.0028
FAM3C	14.7162	12	-0.294371	0.5822
GRM8	252.345	446	0.821648	0
AKR1B10	4.2685	9	1.0762	0.0622
CNTNAP2	714.037	878	0.298223	0
DLGAP2	300.629	259	-0.215034	0.017
SGCZ	357.489	529	0.565368	0
MTUS1	48.7264	69	0.501893	0.0082
TNFRSF10D	8.7595	3	-1.54589	0.0498
ADAM7	26.6808	23	-0.214168	0.547
ADRA1A	36.8659	62	0.749981	0.0002
UNC5D	173.638	419	1.27087	0
TACC1	38.622	31	-0.317155	0.2416
IDO2	25.3107	30	0.245215	0.4014
ZMAT4	113.958	125	0.133423	0.3214
XKR4	135.994	286	1.07248	0
PDE7A	39.4971	30	-0.396784	0.1402
PREX2	88.182	70	-0.333129	0.0576
XKR9	37.4789	44	0.231425	0.3202
EYA1	122.089	205	0.747694	0
ZFHX4	57.7903	101	0.805456	0
ATAD2	29.849	25	-0.255755	0.4308
ADCY8	80.7465	150	0.893491	0
LURAP1L	14.8387	10	-0.569365	0.255
LINGO2	395.083	455	0.20371	0.0018
RPP25L	0.5025	1	0.992804	0.788
CLTA	35.3259	14	-1.3353	0
PAX5	62.1462	86	0.46867	0.004
ERCC6L2	77.2496	48	-0.686493	0.0002
TMEM38B	25.434	21	-0.276369	0.4442
PTPN3	38.0451	83	1.1254	0
PALM2AKAP2	208.847	236	0.176342	0.0688
FAM78A	5.9932	4	-0.583327	0.5688
VAV2	71.5671	77	0.105562	0.552
EDF1	1.2733	2	0.651428	0.7216
GRIN1	9.4635	13	0.458066	0.3316
UPF2	38.1286	22	-0.79337	0.0072
SVIL	86.6797	80	-0.115694	0.5146
ZNF37A	17.2547	9	-0.938992	0.046
PCDH15	565.595	889	0.652414	0
BICC1	98.5362	66	-0.578188	0.0006
CTNNA3	573.308	735	0.358435	0
MCU	60.656	36	-0.752653	0.0012
CDHR1	7.7472	17	1.13379	0.0056
SHLD2	30.1767	14	-1.10801	0.0012
ENTPD1	51.2777	74	0.529194	0.0024
UBTD1	22.3887	16	-0.484699	0.2094
ABCC2	21.7095	21	-0.0479372	0.9896
SORCS3	193.188	372	0.945296	0
AFAP1L2	34.1269	27	-0.33795	0.2732
GFRA1	68.197	123	0.850878	0
C10orf88	7.2474	5	-0.535535	0.5314
ADAM12	116.242	223	0.939917	0
SYT9	71.2138	74	0.0553684	0.7724
SBF2	163.434	100	-0.708709	0
GAS2	58.0237	48	-0.273608	0.2052
KIAA1549L	92.4575	127	0.457966	0.0008
PRDM11	43.2528	34	-0.347259	0.1808
OR5T1	0.832	11	3.72478	0
SLC22A10	13.5717	68	2.32493	0
ATL3	14.8047	14	-0.0806284	0.9632
GRM5	173.796	285	0.713568	0
CNTN5	414.359	548	0.403294	0
TMPRSS4	13.8452	13	-0.0908743	0.965
SCN4B	6.0616	13	1.10074	0.0214
GRIK4	147.887	256	0.791644	0
ST3GAL4	26.2279	15	-0.80614	0.0232
GRIN2B	168.479	272	0.691034	0
ARHGDIB	6.1144	13	1.08823	0.0214
PTPRO	86.7696	111	0.355298	0.0154
SLC2A13	108.659	81	-0.423819	0.0062
CNTN1	117.588	109	-0.109411	0.4616
NELL2	128.114	208	0.69915	0
TAFA2	176.711	103	-0.778751	0
GRIP1	223.919	195	-0.199502	0.0552
TSPAN8	98.0684	112	0.191638	0.1828
KITLG	27.3272	32	0.227734	0.4188
APAF1	27.9619	22	-0.345959	0.295
RPH3A	101.487	148	0.544301	0
SRRM4	56.235	105	0.900849	0
TMEM132D	257.687	583	1.17787	0
RIMBP2	115.117	154	0.419832	0.001
SGCG	44.6007	65	0.543373	0.0048
SPATA13	118.49	87	-0.445677	0.0028
FRY	139.927	75	-0.899716	0
BRCA2	26.4551	18	-0.555549	0.1116
LHFPL6	122.359	128	0.0650295	0.6368
KLF12	138.802	47	-1.5623	0
GPC5	456.731	427	-0.0971086	0.1646
GPC6	365.653	476	0.380485	0
DOCK9	90.8507	94	0.0491631	0.768
FGF14	214.366	286	0.415938	0
MYO16	189.182	253	0.41936	0
RAD51B	281.832	157	-0.844071	0
CRIP2	2.2537	1	-1.1723	0.6896
GABRB3	122.528	267	1.12372	0
APBA2	72.488	125	0.786114	0
SLC27A2	16.7558	11	-0.607157	0.189
UNC13C	201.355	232	0.204387	0.0374
CGNL1	54.1127	59	0.124748	0.5476
ALDH1A2	168.613	159	-0.0846856	0.495
LINGO1	64.3436	94	0.546864	0.0014
CRABP1	2.4264	6	1.30615	0.0718
SHISA9	104.887	168	0.679628	0
ACSM5	9.8592	17	0.785992	0.0436
HS3ST4	138.004	289	1.06636	0
AKTIP	4.1067	3	-0.453017	0.8256
KCTD19	11.5614	17	0.556219	0.1578
HYDIN	132.671	117	-0.181347	0.1794
ZFHX3	343.538	455	0.405398	0
PLCG2	56.699	68	0.262211	0.1522
IRF8	7.2366	11	0.60412	0.2318
CHRNE	11.317	10	-0.178492	0.8468
AIPL1	12.8146	18	0.490208	0.207
KIAA0753	19.3265	14	-0.465154	0.255
SHISA6	99.9584	228	1.18963	0
TOM1L2	39.8726	34	-0.229863	0.4084
PSMD11	12.0495	6	-1.00594	0.091
CCL3	0.5877	6	3.35181	0
KRT28	2.4033	9	1.90491	0.0016
IGF2BP1	18.2555	35	0.939024	0
PPM1E	71.0233	101	0.507991	0.0006
NOL11	8.2248	7	-0.232626	0.8478
RNF213	42.702	31	-0.462035	0.0758
FHOD3	149.353	190	0.347271	0.0028
RIT2	115.467	274	1.2467	0
SMAD2	37.871	30	-0.336131	0.2268
RNF126	4.9198	6	0.286363	0.738
FAM174C	1.1461	5	2.1252	0.0116
CACNA1A	132.111	228	0.787287	0
SLC5A5	7.1923	7	-0.0390983	1
GDF15	4.4658	3	-0.573956	0.6954
ZNF208	24.2061	54	1.15759	0
ZNF146	7.4837	6	-0.318789	0.7516
PSG6	5.4291	19	1.80721	0
BCL3	3.8612	2	-0.949049	0.5226
SLC8A2	13.4967	17	0.332928	0.407
TMC2	33.1032	63	0.928381	0
KIF16B	93.3723	62	-0.590726	0.0006
KAT14	15.899	9	-0.820939	0.0962
ACSS2	17.3066	13	-0.412811	0.367
PTPRT	346.105	680	0.974325	0
EYA2	91.1255	172	0.916482	0
PHACTR3	83.6514	168	1.006	0
KRTAP25-1	0.1154	1	3.11528	0.2214
TRPM2	28.7259	37	0.365173	0.1506
CECR2	61.3142	106	0.789771	0
LARGE1	235.321	235	-0.00197177	1
CDKL5	70.6521	32	-1.14266	0
POLA1	93.8444	49	-0.937489	0
HDAC6	7.3332	8	0.125557	0.8986
GPKOW	3.2138	3	-0.0993176	1
ZNF711	9.1179	5	-0.866773	0.2132
CHRDL1	37.7641	35	-0.10966	0.7286
GRIA3	95.0928	72	-0.401339	0.0148
IGSF1	94.712	118	0.317168	0.0248
PHF6	17.1312	16	-0.0985543	0.9026
AFF2	154.83	115	-0.429051	0.0008
RERE	153.54	136	-0.175004	0.1676
NBPF1	15.853	4	-1.98668	0.0006
KLHDC7A	1.5916	14	3.13688	0
IFFO2	16.2509	74	2.18701	0
MACF1	125.659	79	-0.669595	0
RIMS3	13.9537	21	0.589742	0.0962
HIVEP3	163.688	108	-0.599917	0
ARMH1	15.7856	16	0.0194628	1
RAB3B	25.737	40	0.636156	0.0116
C1orf141	43.1517	23	-0.907784	0.0016
MSH4	36.0013	39	0.115425	0.66
ADGRL4	121.337	159	0.390004	0.0008
ABCA4	39.7062	54	0.443595	0.037
ALG14	30.4687	22	-0.469824	0.1382
SPAG17	71.7581	68	-0.0776069	0.7142
ATP1A4	11.002	22	0.999738	0.0046
FCGR2A	5.715	8	0.485247	0.4492
CCDC190	13.7033	15	0.130439	0.808
SYT14	83.6315	121	0.532889	0.0004
C1orf198	10.0715	13	0.368233	0.4322
RYR2	245.545	366	0.575854	0
GREB1	49.6782	80	0.687387	0
DPYSL5	31.75	35	0.140598	0.6112
ACYP2	103.5	107	0.0479758	0.7608
AFF3	200.173	137	-0.547074	0
UBXN4	13.33	9	-0.56668	0.2874
MARCHF7	18.1146	9	-1.00916	0.0272
SLC4A10	173.559	276	0.669243	0
UBR3	79.424	49	-0.696793	0.0002
MYO3B	147.869	187	0.338721	0.0018
RAPGEF4	98.4323	152	0.626868	0
C2CD6	40.7824	35	-0.220592	0.409
CXCR1	1.2529	5	1.99666	0.0204
AGAP1	197.299	213	0.110466	0.284
GRM7	300.814	346	0.201902	0.012
RBMS3	444.42	651	0.550733	0
SCN11A	63.8552	76	0.251195	0.1534
GBE1	84.308	37	-1.18814	0
EPHA3	115.896	155	0.419434	0.0008
ABI3BP	75.5075	57	-0.405658	0.0292
HHLA2	25.3446	24	-0.078644	0.892
PLCXD2	53.1236	47	-0.176692	0.4528
UPK1B	9.8572	14	0.506177	0.2528
MRPS22	109.738	151	0.460491	0.0006
ATR	40.2117	24	-0.744581	0.008
CCNL1	4.4091	8	0.859516	0.153
PDCD10	16.0591	6	-1.42036	0.007
TRA2B	7.2621	17	1.22708	0.0028
LPP	228.251	153	-0.577088	0
FGF12	194.646	251	0.366832	0.0002
GRK4	23.954	9	-1.41227	0.001
LDB2	123.049	203	0.722247	0
NWD2	63.4494	117	0.88283	0
KCTD8	85.1211	150	0.817374	0
TMPRSS11D	19.5126	26	0.414106	0.1772
SHROOM3	108.033	136	0.332135	0.0106
CFAP299	194.476	213	0.131263	0.207
ARHGAP24	163.398	156	-0.0668416	0.5968
MAPK10	187.161	202	0.110073	0.2976
PPP3CA	100.73	53	-0.926429	0
ANK2	175.234	275	0.650149	0
TRIML2	5.7117	21	1.8784	0
ADCY2	134.254	250	0.896963	0
ANKRD33B	28.9617	19	-0.608147	0.0716
TRIO	120.425	91	-0.404193	0.0068
BASP1	65.3944	72	0.13883	0.4488
C9	26.9517	34	0.335158	0.2104
HCN1	136.762	246	0.846991	0
TNFAIP8	40.679	26	-0.645773	0.0218
CTNNA1	100.066	77	-0.378019	0.0172
SLC23A1	5.3847	5	-0.106938	1
HBEGF	4.2666	6	0.491876	0.5142
DPYSL3	36.9349	36	-0.0369878	0.97
KCNIP1	118.746	145	0.28818	0.0206
C5orf47	10.0406	21	1.06454	0.002
OR11A1	9.7549	10	0.035801	1
PKHD1	146.416	210	0.520315	0
KCNQ5	178.401	146	-0.289153	0.0146
NKAIN2	316.808	217	-0.545913	0
TIAM2	131.558	100	-0.395696	0.006
PACRG	182.062	241	0.404606	0.0002
RPS6KA2	153.788	147	-0.0651315	0.6256
SCIN	27.7556	36	0.375218	0.1482
JAZF1	108.471	77	-0.494378	0.002
HECW1	140.393	224	0.674023	0
CALN1	206.65	124	-0.736848	0
ADAM22	83.1164	57	-0.544171	0.0032
SGCE	40.958	25	-0.712217	0.0118
CYP3A7	9.3597	10	0.0954658	0.9214
CYP3A4	8.4362	21	1.31572	0.0004
IMMP2L	278.754	193	-0.53039	0
FMC1-LUC7L2	25.1019	3	-3.06476	0
NCAPG2	22.7926	23	0.0130684	1
GATA4	25.7017	40	0.638136	0.01
DLC1	161.392	226	0.485755	0
TUSC3	108.359	228	1.07321	0
MSR1	142.137	273	0.941614	0
ADAM9	33.6466	18	-0.902464	0.0056
OPRK1	8.0322	24	1.57917	0
NKAIN3	237.107	439	0.888683	0
RALYL	228.891	427	0.899575	0
STK3	177.017	150	-0.238922	0.0434
VPS13B	267.659	173	-0.629623	0
GSDMC	11.9129	19	0.673475	0.0726
TSNARE1	59.202	47	-0.332985	0.1286
FANCC	101.527	93	-0.126557	0.4332
SHOC1	33.7441	22	-0.617132	0.0428
ASTN2	307.194	342	0.154846	0.0554
MVB12B	55.823	55	-0.021428	0.9966
AK8	47.4203	51	0.104992	0.6402
CAMK1D	150.38	84	-0.840151	0
GAD2	27.2107	45	0.725751	0.002
CCDC7	135.162	81	-0.738701	0
LRMDA	349.218	254	-0.459298	0
ANKRD22	9.9197	15	0.596594	0.1614
TCF7L2	67.341	66	-0.0290191	0.9326
PNLIP	6.755	26	1.94448	0
CPXM2	72.5208	141	0.959228	0
KRTAP5-2	0.3457	3	3.11737	0.0134
TEAD1	83.8151	132	0.655256	0
LUZP2	181.2	282	0.638112	0
METTL15	129.662	114	-0.185717	0.1802
NUDT8	0.602	6	3.31713	0
FOLR3	7.7364	12	0.6333	0.1944
NOX4	53.8645	86	0.675002	0
BIRC2	9.7551	9	-0.116232	0.9714
PDGFD	79.6412	51	-0.643018	0.0002
GLB1L2	14.3296	17	0.246536	0.5512
PRMT8	65.8915	103	0.64448	0
A2M	15.0168	15	-0.00161491	1
CLEC2D	10.6584	6	-0.828956	0.1798
GYS2	21.236	11	-0.949009	0.0214
TMTC1	87.9244	71	-0.308445	0.0746
BICD1	85.7833	50	-0.778769	0
KRT4	2.3481	10	2.09043	0.0002
TSFM	7.8586	3	-1.38931	0.0908
CEP290	28.8199	18	-0.679068	0.0462
TCTN2	11.5484	6	-0.944659	0.1208
NCOR2	75.2621	45	-0.741999	0.0002
RASL11A	1.333	3	1.17029	0.3032
COG6	42.1465	34	-0.309878	0.2362
TSC22D1	44.872	84	0.904574	0
PCDH9	286.984	190	-0.594969	0
EFNB2	14.1584	6	-1.23862	0.0294
EGLN3	166.72	199	0.255339	0.0162
TTC6	138.013	188	0.445925	0
DAAM1	56.4544	39	-0.533612	0.0222
NRXN3	525.544	750	0.513079	0
TUNAR	18.2928	56	1.61415	0
CYFIP1	35.3808	32	-0.144895	0.6526
DPH6	101.71	69	-0.559789	0.0002
TMED3	36.073	31	-0.218651	0.4504
TMEM114	16.3902	23	0.4888	0.1408
PDILT	14.184	27	0.928695	0.003
CNTNAP4	87.7576	185	1.07593	0
ATP2A3	12.5431	12	-0.0638595	1
NTN1	68.8615	108	0.649262	0
DNAH9	114.753	239	1.05847	0
AP2B1	45.9133	17	-1.43338	0
SOCS7	16.6781	17	0.0275798	0.9962
MLLT6	7.5707	6	-0.335464	0.7424
STAC2	4.7391	7	0.562742	0.4034
KRTAP9-2	0.3103	4	3.68826	0.0006
MPP3	10.0671	11	0.127855	0.8526
B4GALNT2	13.7693	31	1.17081	0
SPOP	24.4667	15	-0.705857	0.056
TAC4	3.0176	5	0.728527	0.3782
MBTD1	25.6268	16	-0.679581	0.0542
TMEM100	3.8123	11	1.52877	0.0032
MGAT5B	25.4247	43	0.758106	0.0014
USP36	16.6752	29	0.798349	0.0064
BAIAP2	25.4257	27	0.0866719	0.8046
DLGAP1	297.109	432	0.540038	0
L3MBTL4	142.492	113	-0.334562	0.0118
RPRD1A	25.8062	22	-0.230214	0.5308
CD226	40.4722	22	-0.879428	0.0024
RTTN	62.7171	43	-0.544522	0.0128
COL5A3	15.7117	34	1.1137	0
CHERP	7.5812	4	-0.922426	0.265
CRTC1	30.5174	23	-0.407998	0.1918
ZNF98	43.9026	101	1.20198	0
GPR42	0.5826	2	1.77942	0.2282
FBXO17	10.6049	10	-0.084731	1
IGFL1	0.4606	5	3.44034	0.0002
ZNF534	7.1958	7	-0.0398002	1
ADA	20.9201	6	-1.80186	0
CSTF1	4.3527	2	-1.12191	0.39
GRIK1	124.913	144	0.205144	0.1072
TIAM1	136.573	128	-0.0935264	0.496
TSPEAR	66.2428	85	0.359699	0.0284
SEZ6L	66.2863	76	0.197289	0.2614
SYN3	170.654	140	-0.28565	0.0172
TEF	9.8656	11	0.157025	0.8044
SREBF2	22.9837	24	0.0624233	0.888
PIGA	4.9819	73	3.87313	0
SYP	3.8483	5	0.377707	0.6786
KLHL4	47.231	63	0.415618	0.0342
RPS4Y2	7.7479	1	-2.95381	0.0086
ATAD3C	6.3007	12	0.92945	0.0542
MYOM3	17.3548	44	1.34217	0
ZC3H12A	3.033	9	1.56918	0.0082
ZSWIM5	89.6836	66	-0.442378	0.0106
KANK4	25.7077	30	0.222762	0.446
PTGER3	60.6107	79	0.38228	0.0278
ADGRL2	212.82	260	0.288879	0.0014
PRKACB	49.7072	30	-0.728492	0.003
SPATA1	18.7946	6	-1.64728	0.001
DDAH1	80.3172	85	0.0817539	0.6234
DPYD	283.899	161	-0.818318	0
OLFM3	60.1164	71	0.24006	0.1932
SCYL3	13.7884	19	0.462544	0.213
RASAL2	120.885	80	-0.595559	0.0002
CAMSAP2	37.6551	30	-0.327883	0.2438
SRGAP2	80.9835	28	-1.5322	0
PLXNA2	68.8237	58	-0.246853	0.2074
USH2A	247.772	413	0.737129	0
PLD5	136.596	249	0.866235	0
SMYD3	234.66	112	-1.06707	0
MSGN1	0.4175	3	2.84511	0.0204
TACR1	47.363	77	0.701098	0.0002
FER1L5	19.2168	61	1.66644	0
TSGA10	48.9709	42	-0.221535	0.3662
TBC1D8	76.1264	51	-0.5779	0.003
C1QL2	0.7637	11	3.84835	0
EPB41L5	51.3053	24	-1.09607	0.0002
CD302	9.1617	6	-0.610653	0.3896
SP3	26.1318	31	0.246462	0.3868
TTN	94.221	103	0.128524	0.3928
PID1	130.24	262	1.00839	0
TRPM8	31.5708	62	0.973677	0
ATP2B2	118.939	200	0.749783	0
NEK10	81.4457	119	0.547051	0
CNTN3	109.112	127	0.219024	0.1022
EPHA6	293.158	474	0.693209	0
CBLB	66.3044	50	-0.407177	0.045
ADCY5	51.626	86	0.736239	0
KALRN	214.245	241	0.169772	0.074
HEG1	27.9313	34	0.283652	0.2978
ALDH1L1	29.1511	36	0.304447	0.237
CPNE4	232.615	327	0.491345	0
PLOD2	39.8769	18	-1.14756	0.0002
RNF13	46.3234	33	-0.489275	0.049
PLCH1	114.258	94	-0.281566	0.0584
PPM1L	100.004	81	-0.304068	0.061
SPATA16	77.9666	102	0.387641	0.012
KLHL24	15.1449	14	-0.113405	0.91
CRYGS	2.5579	1	-1.35496	0.5446
NELFA	18.3126	17	-0.107302	0.8856
STK32B	139.179	130	-0.0984247	0.4662
JAKMIP1	53.9877	89	0.721175	0
KCNIP4	377.84	644	0.769286	0
YIPF7	17.4509	28	0.682125	0.0244
GABRB1	133.847	198	0.564915	0
ART3	31.8629	32	0.00619433	1
STBD1	1.3691	3	1.13173	0.3156
NDST4	88.6069	135	0.607468	0
POU4F2	1.1027	9	3.02888	0
FHDC1	13.3894	23	0.780543	0.0212
FSTL5	241.571	302	0.322104	0
MARCHF11	35.2269	69	0.969919	0
CDH12	341.185	615	0.850034	0
ADAMTS12	114.097	170	0.575273	0
SPEF2	60.9187	43	-0.502548	0.017
ZSWIM6	66.3452	29	-1.19394	0
LHFPL2	88.2013	110	0.318632	0.0272
KIAA0825	144.809	111	-0.38359	0.0052
SLF1	37.3295	64	0.777756	0
PRR16	69.0219	58	-0.251001	0.2038
FSTL4	128.754	221	0.779435	0
GRIA1	100.543	114	0.181215	0.2054
TENM2	397.873	399	0.00407893	0.9774
NSG2	61.3277	103	0.748034	0
TPMT	8.3005	15	0.853692	0.0448
POM121L2	8.1702	11	0.42906	0.4052
MICB	5.0231	37	2.88088	0
FKBP5	48.0762	40	-0.265323	0.2702
BRPF3	11.1156	10	-0.152586	0.8894
CRISP2	6.5519	16	1.28809	0.0018
COL21A1	104.471	156	0.578444	0
IMPG1	46.7632	102	1.12512	0
HS3ST5	89.058	156	0.808729	0
ARFGEF3	56.6804	93	0.714381	0
TSPAN13	9.5618	9	-0.0873572	1
TYW1	75.8425	40	-0.923007	0.0002
GALNT17	180.129	363	1.01094	0
GTPBP10	17.3717	24	0.466295	0.1454
LHFPL3	179.609	271	0.593434	0
PRSS1	1.1164	6	2.42611	0.0012
DPP6	354.773	672	0.921566	0
LZTS1	17.9106	26	0.537698	0.0882
SLC25A37	14.4492	3	-2.26796	0.0006
MCMDC2	15.8258	34	1.10326	0
KCNB2	124.151	187	0.590945	0
WWP1	42.1971	29	-0.541091	0.0374
PTK2	106.44	63	-0.756618	0
MPDZ	53.7592	38	-0.500512	0.0296
ADAMTSL1	311.013	496	0.673365	0
SLC24A2	87.1865	112	0.361322	0.013
CEMIP2	41.2481	39	-0.0808535	0.8068
TLE4	48.0065	24	-1.0002	0.0006
ROR2	119.787	167	0.479379	0
IARS1	25.9732	16	-0.698952	0.0498
PHF2	31.8726	17	-0.906782	0.0062
PHF19	12.1303	5	-1.27862	0.0388
KYAT1	15.3244	26	0.762681	0.0158
GLT6D1	4.951	12	1.27724	0.009
ADARB2	173.344	238	0.457325	0
PFKP	22.0836	17	-0.377441	0.3352
NEBL	158.803	255	0.683257	0
JCAD	31.7751	36	0.1801	0.5004
JMJD1C	109.854	56	-0.972089	0
VPS26A	15.7955	8	-0.981442	0.0482
HKDC1	14.6591	22	0.585707	0.0936
SGPL1	24.7379	11	-1.16922	0.0044
ZNF518A	23.3409	16	-0.544788	0.1472
CHUK	12.7841	5	-1.35435	0.022
SH3PXD2A	80.9154	77	-0.0715559	0.7144
ATE1	67.8919	28	-1.27781	0
STIM1	73.8359	42	-0.813933	0
HIPK3	30.9983	22	-0.494686	0.1092
AHNAK	37.9783	34	-0.159641	0.5912
TSKU	4.9228	10	1.02245	0.0572
FAT3	208.081	328	0.656551	0
FLI1	39.161	54	0.463542	0.0302
TMEM45B	13.6619	19	0.475841	0.2056
OPCML	345.957	639	0.885225	0
DCP1B	18.0605	9	-1.00484	0.027
FGF6	5.4565	10	0.873952	0.099
GPR162	2.556	2	-0.353888	1
LRRK2	53.4052	65	0.283459	0.1326
PPHLN1	68.4874	48	-0.512804	0.0128
NXPH4	3.0267	2	-0.597746	0.8226
NTN4	41.329	54	0.385805	0.0668
ANO4	127.347	202	0.665589	0
PARPBP	23.8862	15	-0.671215	0.0736
TCP11L2	13.9205	20	0.522789	0.1472
SVOP	35.0258	44	0.329086	0.1654
HECTD4	68.8386	48	-0.520183	0.0116
CCDC60	63.8366	124	0.957884	0
TMEM132B	147.286	266	0.852808	0
RB1	91.5208	41	-1.15848	0
CDADC1	14.0843	13	-0.115576	0.922
MDGA2	258.853	267	0.0447089	0.626
SYNE2	143.847	154	0.0983992	0.4204
SMOC1	55.2147	83	0.588059	0.0014
LTBP2	35.277	60	0.766235	0.0008
SERPINA12	9.4247	21	1.15587	0.0016
AHNAK2	12.7527	15	0.23416	0.6004
OTUD7A	122.45	129	0.0751818	0.5794
FMN1	132.94	158	0.249155	0.0396
CHP1	15.7852	8	-0.980501	0.0534
CAPN3	16.5652	10	-0.728156	0.126
PRTG	40.7765	44	0.109766	0.649
CLN6	15.4959	14	-0.14646	0.836
CORO2B	46.0223	51	0.148164	0.4992
LRRC49	62.0462	160	1.36666	0
THSD4	212.477	333	0.648212	0
SLCO3A1	98.6265	97	-0.0239906	0.9268
TRAP1	20.4265	12	-0.767408	0.064
SCNN1B	31.9094	75	1.23291	0
ZNF423	114.671	76	-0.593436	0.0004
SLC9A5	10.6522	9	-0.243155	0.7514
RPH3AL	53.9423	56	0.0540098	0.814
LRRC37B	14.2616	10	-0.512136	0.3174
UNC45B	12.8982	28	1.11826	0.0002
MMP28	12.1929	9	-0.438044	0.4514
GGNBP2	13.9176	15	0.108052	0.839
BCAS3	221.395	164	-0.432927	0
SCN4A	10.6647	9	-0.244846	0.7612
MFSD11	14.0804	34	1.27185	0
AKAIN1	16.8999	25	0.564913	0.079
ANKRD30B	39.1248	91	1.21778	0
DTNA	123.502	134	0.117702	0.3612
PIK3C3	40.9698	34	-0.269026	0.3076
C18orf63	13.4213	28	1.0609	0.0006
ATP4A	4.2395	9	1.08603	0.0542
PPP1R37	17.5932	20	0.184982	0.6214
CRX	7.3244	13	0.827729	0.0706
ZNF331	18.8373	57	1.59737	0
ZNF606	8.137	6	-0.439534	0.5914
SIRPB1	18.2221	9	-1.01769	0.0284
PCED1A	1.8073	2	0.146164	1
PAK5	93.4112	164	0.812028	0
CNBD2	23.611	28	0.245968	0.421
MATN4	4.6306	9	0.958726	0.0862
TSHZ2	161.859	267	0.722103	0
CHRNA4	10.9034	24	1.13826	0.0004
RUNX1	376.998	355	-0.086739	0.2616
ERG	87.1714	116	0.412198	0.0042
PDE9A	37.7098	27	-0.48198	0.0828
MICAL3	73.555	82	0.1568	0.3516
DEPDC5	47.8002	38	-0.331017	0.1668
APOL3	8.0036	4	-1.00065	0.2072
WBP2NL	18.4844	17	-0.120773	0.8462
GTPBP6	8.8168	4	-1.14026	0.122
PUDP	148.681	113	-0.395899	0.0026
EGFL6	19.9139	20	0.00622421	1
NEXMIF	59.6163	46	-0.374073	0.081
SERPINA7	1.9718	4	1.02049	0.2814
ABCD1	6.1138	8	0.387931	0.5518
CAMTA1	304.862	293	-0.0572557	0.522
ZMYM6	14.1799	6	-1.24081	0.029
COL9A2	5.3684	10	0.897436	0.098
ZFYVE9	63.9463	42	-0.606472	0.002
SSBP3	58.2088	54	-0.108278	0.636
ANKRD13C	29.6562	14	-1.08291	0.0026
IFI44L	8.1646	7	-0.222027	0.8546
COL24A1	132.411	61	-1.11814	0
NUP210L	50.2989	41	-0.294903	0.2036
ARHGEF11	34.3116	19	-0.852697	0.0062
DDR2	48.3327	44	-0.135496	0.5876
SLC9C2	31.7306	29	-0.129822	0.7126
RABGAP1L	258.565	157	-0.719765	0
ACBD6	72.3485	43	-0.750626	0
TGFB2	30.7624	28	-0.135741	0.7076
TLR5	10.5281	8	-0.396173	0.5556
DNAH14	155.838	120	-0.377008	0.0036
GNG4	31.8902	38	0.252886	0.3148
WDR64	46.4821	77	0.728183	0
SNTG2	129.045	157	0.282891	0.0206
ROCK2	52.2071	36	-0.536249	0.0224
KCNK3	12.5496	68	2.43789	0
PRKCE	166.091	116	-0.517846	0.0002
PPP1R21	23.1143	17	-0.443251	0.2408
EXOC6B	201.31	146	-0.463454	0
TRABD2A	26.3771	27	0.0336734	0.9506
LRP1B	588.2	657	0.159586	0.0064
COBLL1	58.7862	33	-0.833011	0.0002
SCN1A	50.9298	33	-0.626044	0.0102
LRP2	72.8483	89	0.28891	0.0742
CCDC141	68.242	72	0.077337	0.6936
PLCL1	237.582	198	-0.262926	0.0096
MAP2	96.1151	125	0.379093	0.0062
KCNE4	45.2188	78	0.786551	0
NYAP2	102.133	117	0.196059	0.1644
LRRFIP1	57.6665	35	-0.720379	0.0022
CNTN4	296.938	427	0.524076	0
SYN2	58.2315	75	0.365091	0.0406
C3orf20	30.2518	39	0.366453	0.1436
SH3BP5	27.0371	16	-0.756869	0.0268
GPD1L	19.4897	9	-1.11471	0.0134
ZNF662	4.094	6	0.551451	0.4656
RBM6	49.543	37	-0.421156	0.0832
MAPKAPK3	11.695	12	0.0371425	1
PDZRN3	74.9963	151	1.00966	0
PARP15	18.9681	20	0.0764248	0.868
SHOX2	3.2902	4	0.281825	0.827
ATP13A5	32.2248	75	1.21872	0
STX18	39.156	31	-0.336965	0.2136
BEND4	12.9459	15	0.212467	0.6302
CRACD	87.2172	60	-0.53965	0.0032
TMPRSS11F	23.7239	36	0.601656	0.0228
TSPAN5	58.2426	43	-0.437738	0.044
ADH7	7.2415	23	1.66727	0
INTU	32.0522	20	-0.680423	0.0316
PCDH10	18.2982	29	0.664351	0.026
INPP4B	255.431	199	-0.360167	0.0006
GUCY1A1	21.7163	23	0.0828555	0.8354
CLCN3	34.4004	20	-0.782425	0.0112
H3Y1	0.3018	3	3.3133	0.009
MAP3K1	24.9512	61	1.2897	0
SHISAL2B	8.5926	14	0.70426	0.1138
ARHGEF28	97.7081	79	-0.306626	0.0526
RASGRF2	83.6203	101	0.27243	0.0686
MCC	144.417	140	-0.0448167	0.7554
GFRA3	6.8496	10	0.545908	0.3086
SPINK13	5.5635	7	0.331362	0.6568
SGCD	278.25	625	1.16747	0
ATP10B	89.3901	93	0.0571157	0.728
FLT4	14.9195	21	0.49319	0.1558
DUSP22	18.4293	24	0.381033	0.2394
RIPOR2	73.7078	57	-0.370855	0.0458
SLC44A4	4.9336	9	0.867284	0.1294
ZFAND3	103.646	58	-0.837538	0
DNAH8	97.521	131	0.425782	0.0018
HCRTR2	54.6001	95	0.799024	0
KHDRBS2	187.695	147	-0.352575	0.0012
FILIP1	62.7165	79	0.333008	0.0536
NCOA7	46.6993	41	-0.187777	0.4462
LRP11	14.0893	6	-1.23157	0.0226
ESR1	146.494	105	-0.480457	0.0006
PRKN	426.975	392	-0.123297	0.0926
TTLL2	10.6671	10	-0.093168	0.9942
MAD1L1	129.151	223	0.787986	0
RBAK	7.305	13	0.831555	0.0694
TSC22D4	4.8827	4	-0.287679	0.9282
CDHR3	49.3681	64	0.374493	0.0486
COG5	112.246	52	-1.11009	0
LAMB4	33.0638	58	0.8108	0
NRCAM	95.5443	118	0.304545	0.0312
CADPS2	175.794	161	-0.126827	0.2824
ASB15	22.4211	27	0.268102	0.3858
PLXNA4	162.649	262	0.687802	0
HIPK2	66.8497	50	-0.418993	0.044
SHH	3.843	11	1.5172	0.0038
PXDNL	151.751	231	0.606188	0
ASPH	66.2287	49	-0.434675	0.0316
CYP7B1	65.2958	53	-0.300998	0.1332
C8orf44-SGK3	59.6095	9	-2.72755	0
CNGB3	58.721	65	0.146563	0.4412
RIMS2	233.339	345	0.56417	0
SLC30A8	70.072	117	0.739599	0
FAM91A1	14.5923	12	-0.282173	0.622
SCRIB	7.702	5	-0.623305	0.4456
SPATA6L	35.1805	17	-1.04924	0.0008
DMAC1	28.4169	34	0.258786	0.3372
FOCAD	104.569	78	-0.422913	0.0082
PLAA	13.6289	9	-0.598672	0.2618
VPS13A	75.5968	45	-0.7484	0.0002
GNAQ	97.7359	76	-0.362889	0.0276
SHC3	53.5147	79	0.561917	0.0008
NOL8	8.7356	5	-0.804979	0.2674
TMEFF1	32.3757	25	-0.372983	0.2206
MUSK	42.5991	51	0.259674	0.2256
DENND1A	170.36	113	-0.592266	0
SFMBT2	78.4197	71	-0.143397	0.4516
ARHGAP12	38.309	27	-0.504724	0.0738
SYT15	4.9803	8	0.683767	0.2574
MYOZ1	3.0287	5	0.723229	0.3758
GRID1	237.611	399	0.74779	0
TM9SF3	21.5006	11	-0.966873	0.0178
CPN1	12.2257	48	1.97312	0
SORCS1	182.978	275	0.587765	0
ABLIM1	104.191	48	-1.11812	0
FGFR2	37.3552	45	0.268616	0.2516
HTRA1	17.405	28	0.685925	0.0234
NAV2	238.626	252	0.0786701	0.401
ANO3	146.951	271	0.88296	0
KIF18A	27.1486	22	-0.303374	0.3816
TNKS1BP1	7.81	7	-0.157968	0.9624
SLC29A2	3.0093	6	0.995535	0.1664
RAB30	30.6536	17	-0.850522	0.0098
PRSS23	50.0722	37	-0.436485	0.0684
SIK3	79.1758	41	-0.949436	0
CEP164	30.4755	19	-0.68165	0.0358
CLMP	38.8484	49	0.334927	0.1282
CCDC91	138.699	76	-0.867885	0
ADAMTS20	61.5339	101	0.714902	0
KRT77	4.3036	14	1.70181	0.0004
RASSF3	58.927	52	-0.180417	0.4052
IRAK3	20.2206	16	-0.337754	0.4194
CRY1	31.6375	20	-0.661636	0.0414
PTPN11	28.3081	21	-0.430826	0.189
MTUS2	212.287	361	0.765984	0
RFC3	45.9913	25	-0.879433	0.001
NBEA	226.378	167	-0.438883	0.0002
LRCH1	61.8864	44	-0.492119	0.0224
DIAPH3	154.384	221	0.517526	0
UBAC2	57.5053	39	-0.560221	0.0106
CLYBL	93.7452	77	-0.283886	0.0876
C13orf46	6.3174	3	-1.07437	0.2562
DPF3	88.4865	101	0.190826	0.206
DIO2	58.9028	147	1.31941	0
ASPG	9.2626	12	0.373545	0.4368
TRPM1	49.6788	86	0.791706	0
MEGF11	111.01	174	0.648396	0
MAP2K1	32.3866	24	-0.432363	0.1582
ZDHHC7	11.5566	15	0.376245	0.3866
GAS8	7.8402	5	-0.648962	0.4212
KIF1C	9.4225	10	0.0858182	0.939
SPECC1	96.1352	72	-0.417068	0.012
NSF	51.7554	11	-2.23421	0
TRIM37	38.4306	27	-0.509296	0.0684
SAP30BP	12.6123	13	0.0436802	0.9934
RBFOX3	161.774	236	0.544808	0
OSBPL1A	73.155	39	-0.907482	0
SETBP1	120.138	105	-0.194308	0.1694
NETO1	38.8962	63	0.695723	0.0002
ZNF407	144.797	95	-0.608034	0
PDE4C	12.4117	32	1.36637	0
SLC25A42	15.203	14	-0.118929	0.8876
PSG1	4.1105	14	1.76804	0.0004
SULT2B1	14.59	14	-0.0595531	1
FPR3	9.5656	13	0.442584	0.3372
SULF2	40.4671	56	0.468677	0.0284
TAF4	34.8222	26	-0.421496	0.1456
NRIP1	32.4243	39	0.266399	0.281
APP	89.9374	60	-0.583959	0.0002
KREMEN1	29.5068	20	-0.561047	0.0886
PHF21B	39.9281	84	1.07298	0
PPP2R3B	32.8455	12	-1.45266	0
STS	203.42	281	0.466109	0
PCYT1B	35.562	26	-0.451825	0.1246
MSN	47.5627	25	-0.927903	0.0002
TENT5D	33.9123	34	0.00372611	1
GABRA3	88.4138	114	0.36669	0.0102
TSPY4	0.8921	1	0.164723	1
ATAD3B	8.0911	6	-0.431373	0.6158
GNB1	33.1342	15	-1.14336	0.0006
ACTL8	22.2946	48	1.10634	0
RPA2	7.2061	7	-0.0418638	1
COL8A2	9.2344	12	0.377944	0.4404
LDLRAD1	3.3546	3	-0.161178	1
GIPC2	49.1465	28	-0.811662	0.0006
BCAR3	88.3001	51	-0.791918	0
FNDC7	9.1751	26	1.50272	0
TRIM33	36.6806	40	0.124983	0.6254
H2AC20	0.155	3	4.27462	0.0004
CFH	31.1802	17	-0.875095	0.0086
SHISA4	1.2079	1	-0.272501	1
CHRM3	163.792	105	-0.641475	0
ALK	225.745	237	0.0701937	0.4806
ANTXR1	72.984	72	-0.0195833	0.964
CTNNA2	452.95	725	0.678629	0
TCF7L1	54.7142	82	0.583709	0.0012
ADRA2B	1.1447	8	2.80503	0.0002
LYPD6	44.4746	46	0.0486522	0.8626
STK39	90.8772	86	-0.0795817	0.6468
SPATS2L	54.6236	32	-0.771452	0.0028
DIS3L2	118.769	66	-0.847616	0
ATG7	88.4298	49	-0.851751	0
ZNF385D	297.695	227	-0.391143	0
ZNF197	19.6705	13	-0.597522	0.148
FYCO1	24.1167	25	0.0518956	0.9054
IGSF11	75.9232	91	0.261326	0.102
COL6A5	43.0491	70	0.701372	0.0004
NEK11	100.09	88	-0.185725	0.2364
TF	15.6289	19	0.281783	0.4592
RYK	57.5319	60	0.0606004	0.781
EPHB1	143.905	229	0.670233	0
CLDN18	10.8676	20	0.879967	0.0148
KCNAB1	155.408	195	0.327412	0.0026
KCNMB2	177.06	205	0.211382	0.0428
ZMAT3	34.6206	40	0.208369	0.408
SCFD2	152.738	135	-0.178101	0.1534
LNX1	74.9206	30	-1.3204	0
ABCG2	43.8227	41	-0.0960545	0.7474
SMARCAD1	25.8718	20	-0.37138	0.2844
DKK2	111.993	185	0.724119	0
SPOCK3	155.336	146	-0.0894257	0.491
SEMA5A	158.151	278	0.813779	0
NIPBL	58.6879	42	-0.482674	0.03
OSMR	30.9551	45	0.539748	0.0204
FYB1	52.3479	58	0.147921	0.475
GPBP1	28.1561	22	-0.355944	0.2902
CENPK	14.0686	16	0.185593	0.6804
SPINK5	34.5427	45	0.381544	0.1012
IL17B	10.1588	5	-1.02273	0.1196
SLC26A2	10.1391	9	-0.171933	0.8654
SLC36A1	17.2059	14	-0.297477	0.5242
GABRB2	80.7258	141	0.804593	0
SERPINB9	5.0242	4	-0.328894	0.8788
COL11A2	9.2196	20	1.11722	0.0022
TCP11	9.4177	18	0.93455	0.0154
HMGCLL1	44.7262	70	0.646235	0
EEF1A1	11.2174	7	-0.680311	0.2586
PHIP	44.5802	27	-0.723444	0.0064
RNGTT	109.352	61	-0.842097	0
SOBP	52.8422	73	0.466206	0.0086
CEP57L1	24.6369	9	-1.45282	0.0014
PTPRK	171.117	201	0.232211	0.0258
ARID1B	134.648	86	-0.646789	0
SLC22A2	32.9859	68	1.04369	0
GLCCI1	38.7881	263	2.76138	0
ETV1	31.08	37	0.251539	0.3434
PDE1C	209.65	208	-0.0113993	0.9402
AVL9	28.8635	10	-1.52925	0.0002
SUGCT	224.685	188	-0.257172	0.0122
EGFR	59.6096	136	1.18999	0
SLC26A5	28.9913	79	1.44623	0
CFTR	132.874	180	0.437941	0
KCND2	147.584	248	0.748808	0
PTN	36.167	67	0.889487	0
MTMR9	13.4129	7	-0.938194	0.093
SCARA5	37.946	57	0.587014	0.0028
KCNU1	46.898	86	0.87481	0
ADAM18	45.2151	93	1.04043	0
TCIM	0.5596	1	0.837532	0.8632
RB1CC1	38.1253	41	0.104875	0.6794
CA8	29.6818	33	0.152887	0.5922
STMN2	17.0944	20	0.226476	0.5426
TRAPPC9	226.484	136	-0.7358	0
PTP4A3	12.5566	11	-0.190942	0.8046
GML	25.4855	29	0.186376	0.533
UNC13B	75.2916	55	-0.453057	0.0196
NTRK2	132.533	149	0.168964	0.1686
CENPP	91.146	48	-0.925145	0
FGD3	27.4233	27	-0.0224428	1
PTCH1	22.8548	51	1.158	0
AIF1L	8.2642	13	0.653565	0.158
PRPF18	25.2542	13	-0.958012	0.009
FRMD4A	253.319	328	0.372743	0
CACNB2	124.838	99	-0.334554	0.0214
MLLT10	67.7816	41	-0.72527	0.001
YME1L1	14.0036	9	-0.637801	0.2156
ARHGAP19	21.814	12	-0.86222	0.034
BTBD16	20.6437	34	0.719833	0.009
PHRF1	11.0455	12	0.119576	0.8538
PRMT3	37.8014	31	-0.286171	0.3026
ABTB2	64.0215	59	-0.117842	0.5902
MS4A10	4.9594	13	1.39027	0.0036
RTN3	24.3725	17	-0.519719	0.1472
CCDC82	12.6322	5	-1.33711	0.029
SLC35F2	42.499	36	-0.239432	0.3568
FXYD6	12.5499	13	0.0508358	0.9784
KIRREL3	179.739	273	0.602994	0
CLEC12A	13.6811	6	-1.18915	0.0338
BCL2L14	49.9226	24	-1.05666	0
MUC19	54.9819	72	0.38904	0.0354
SRGAP1	98.6514	59	-0.741625	0
TRHDE	180.726	141	-0.358107	0.0036
IGF1	26.6174	34	0.353165	0.1848
C12orf42	80.095	127	0.665044	0
RNF34	9.4825	8	-0.245267	0.7898
ATP6V0A2	15.2789	12	-0.348506	0.4848
FLT3	30.1143	9	-1.74245	0
BIVM	13.1324	12	-0.130096	0.8988
COL4A2	64.2771	108	0.748655	0
ANKRD10	11.294	14	0.30987	0.5068
ERO1A	17.3117	13	-0.413236	0.3642
RIN3	54.2609	47	-0.207252	0.3624
UNC79	116.004	146	0.331791	0.0076
GPR132	4.9775	2	-1.31542	0.2516
CHAC1	1.0954	6	2.4535	0.002
INO80	42.5466	46	0.11259	0.6404
FAM174B	59.63	33	-0.853572	0
TTC23	35.5897	34	-0.065925	0.8834
ADAMTS17	114.758	234	1.02791	0
GSG1L	85.3809	133	0.639441	0
TOX3	34.5324	60	0.797012	0.0002
CDYL2	63.9229	67	0.0678282	0.7298
CRISPLD2	31.1697	53	0.765848	0.0006
USP6	18.2931	33	0.851166	0.0026
SPDYE4	3.456	4	0.210897	0.9058
NOS2	13.5411	15	0.147618	0.7642
MYO1D	118.932	83	-0.518959	0.001
KRT19	1.4486	5	1.78727	0.0346
NBR1	12.81	9	-0.509274	0.3518
WNT3	21.8066	31	0.507503	0.0702
CLTC	23.9774	17	-0.49614	0.1728
SDK2	95.8076	105	0.132177	0.38
DNAH17	47.5734	70	0.5572	0.003
SLC14A2	145.621	168	0.206242	0.0718
MAPK4	53.2385	95	0.835458	0
ATP8B1	48.6042	36	-0.433084	0.0736
VPS4B	10.3052	13	0.335139	0.4694
RBFA	5.0718	6	0.242465	0.7954
ZNF559-ZNF177	18.1376	3	-2.59595	0
OLFM2	25.581	28	0.130354	0.6866
C19orf53	1.3523	9	2.73451	0
ZNF93	19.3945	37	0.931878	0.0006
ZNF723	8.1595	18	1.14144	0.0032
LGALS13	1.5295	9	2.55686	0.0002
SPTLC3	49.6816	36	-0.464715	0.0538
DZANK1	25.9961	31	0.253973	0.3774
HUNK	52.9851	110	1.05384	0
GAB4	14.3724	25	0.798627	0.015
LGALS2	3.8342	6	0.646037	0.391
GLRA2	62.6777	55	-0.188521	0.3722
PFKFB1	20.3344	18	-0.175926	0.7086
TAF1	51.3999	23	-1.16013	0
THOC2	41.0443	30	-0.452219	0.0868
UTS2	3.1996	5	0.644037	0.4408
CLSTN1	29.3461	21	-0.482779	0.1318
PRAMEF11	2.0924	6	1.5198	0.0396
PLA2G2A	1.54	13	3.07751	0
ALPL	21.3842	37	0.79098	0.0012
ZNF362	13.6785	9	-0.603913	0.2516
CYP4A11	3.8296	15	1.9697	0
SLC1A7	17.1787	22	0.356883	0.2922
AK5	86.1434	87	0.0142751	0.9654
KCND3	67.7415	101	0.576243	0.0008
LAMTOR2	1.1428	1	-0.192573	1
LMOD1	15.5104	21	0.437153	0.2154
NEK2	5.2416	8	0.609993	0.3196
GPATCH2	63.1763	49	-0.366602	0.0792
DTNB	91.8296	51	-0.848462	0
CAMKMT	127.241	66	-0.947028	0
ADD2	49.7813	64	0.362468	0.0588
FAM178B	34.2719	50	0.544902	0.0134
NPAS2	54.7466	90	0.717156	0
PPP1R1C	54.7616	66	0.269301	0.1468
SATB2	62.385	81	0.376723	0.0268
CDK15	32.5112	41	0.334687	0.1678
ABCA12	64.0874	79	0.301812	0.0794
SRGAP3	118.643	81	-0.550636	0
UBE2E2	120.371	117	-0.0409745	0.8112
LRRC3B	29.3659	53	0.851851	0
CACNA2D3	294.801	408	0.468828	0
PRICKLE2	109.387	144	0.396631	0.0022
TMEM45A	26.2587	24	-0.129761	0.7492
MORC1	49.4721	62	0.325653	0.0944
GAP43	30.3596	38	0.323847	0.2144
LSAMP	414.091	694	0.744989	0
ITGB5	43.1841	52	0.268011	0.2098
MUC13	15.0156	20	0.413538	0.2458
SLC25A36	12.2111	14	0.197234	0.6864
MCCC1	31.2304	24	-0.379917	0.2122
EVC	31.8923	37	0.214317	0.4096
FAM184B	47.1678	86	0.866534	0
PPARGC1A	46.2138	42	-0.137934	0.5976
USP46	21.2137	19	-0.158997	0.7306
CXCL13	30.9752	44	0.50639	0.031
SPARCL1	17.8382	16	-0.156898	0.7872
EGF	31.2184	27	-0.209437	0.5124
GASK1B	15.1284	15	-0.0122969	1
GALNTL6	380.683	431	0.179098	0.0106
GLRA3	59.5452	69	0.212611	0.2484
WDR17	36.2313	33	-0.134771	0.6608
VEGFC	33.8314	45	0.411562	0.0784
AHRR	36.1928	39	0.107771	0.6756
PDZD2	146.076	100	-0.546714	0.0002
GPX8	2.2146	3	0.437916	0.76
WDR41	60.22	59	-0.0295278	0.944
PRELID2	112.597	90	-0.323173	0.0316
COL23A1	109.367	132	0.271366	0.0416
ADGRB3	233.666	491	1.07128	0
ZDHHC14	91.9629	57	-0.69009	0
NDUFA4	2.5314	2	-0.339935	1
OSBPL3	57.3548	30	-0.934952	0
AQP1	4.2088	16	1.92659	0
CCM2	23.7915	19	-0.324447	0.3894
ZPBP	83.9236	78	-0.105602	0.5578
HIP1	63.6936	49	-0.378367	0.0646
SEMA3E	88.4365	142	0.683177	0
CYP3A7-CYP3A51P	15.5752	10	-0.639251	0.1784
FBXL13	81.7023	41	-0.994753	0
CAV2	68.6066	58	-0.242294	0.217
SNTG1	274.564	582	1.08388	0
CNBD1	231.764	436	0.911671	0
PTDSS1	23.1841	21	-0.142746	0.7472
COL22A1	100.869	178	0.819389	0
CAAP1	16.2046	15	-0.111441	0.8956
PRUNE2	91.4066	101	0.143985	0.327
SEMA4D	42.4517	28	-0.600396	0.0224
AOPEP	131.536	100	-0.395463	0.0054
FRRS1L	11.4809	17	0.566299	0.1464
TRDMT1	20.0204	14	-0.516044	0.2132
SPAG6	33.719	35	0.0537932	0.867
MPP7	87.9245	81	-0.118343	0.4974
CDH23	130.005	124	-0.0682314	0.624
RNLS	96.1974	49	-0.973216	0
GBF1	42.517	25	-0.766112	0.0054
COL17A1	16.9217	15	-0.173912	0.7614
CTBP2	54.7554	37	-0.565476	0.0138
TCERG1L	68.1223	136	0.997408	0
PSMA1	43.0236	43	-0.000791588	1
NELL1	280.563	493	0.813261	0
DCDC1	167.091	204	0.287938	0.0062
SYTL2	36.1973	32	-0.17781	0.546
SMCO4	20.016	28	0.484273	0.1148
GUCY1A2	106.636	168	0.655771	0
CACNA2D4	39.2893	37	-0.0866112	0.8024
SLC2A14	24.3367	31	0.349135	0.234
SLC15A5	27.6969	52	0.908787	0
SOX5	319.849	320	0.000682286	1
SYT1	182.005	197	0.114217	0.2882
PAWR	35.86	47	0.390285	0.0872
LRRIQ1	70.7021	189	1.41856	0
GIT2	20.6336	12	-0.781961	0.059
GATC	5.3792	1	-2.42739	0.0634
PIWIL1	10.73	25	1.22028	0.0002
EPSTI1	32.8483	19	-0.789819	0.0134
SUCLA2	90.3748	77	-0.231062	0.1744
DNAJC3	36.5093	30	-0.283302	0.3218
OR4N2	34.3955	89	1.37159	0
FANCM	20.194	10	-1.01393	0.02
NRDE2	19.9072	13	-0.614779	0.1356
MEIS2	65.8218	81	0.299356	0.0768
TBC1D21	4.8338	4	-0.273158	0.9356
CLEC19A	11.2376	23	1.0333	0.0032
CDH1	30.4878	27	-0.175273	0.599
BANP	39.6374	30	-0.4019	0.1454
INPP5K	6.8736	5	-0.459138	0.632
OR3A2	34.0905	35	0.0379852	0.9188
RUNDC3A	3.1644	1	-1.66193	0.3446
VMP1	41.8841	26	-0.687891	0.0138
DCC	370.202	897	1.2768	0
SERPINB13	5.4352	12	1.14263	0.0216
TIMM29	1.454	4	1.45997	0.1184
SPTBN4	34.1178	33	-0.0480586	0.935
TULP2	5.4804	6	0.130681	0.9362
LIPI	31.7877	37	0.219057	0.3968
NLGN4X	120.227	139	0.209323	0.0998
FANCB	56.6396	4	-3.82374	0
SCML2	35.7262	17	-1.07145	0.0006
SMPX	16.1555	17	0.0735093	0.8882
SMS	16.8048	8	-1.0708	0.0316
TCEAL2	4.5674	4	-0.191373	1
SZRD1	14.0821	18	0.354134	0.3456
IGSF21	83.8408	148	0.819873	0
PAX7	36.6289	67	0.871179	0
HP1BP3	14.5677	11	-0.40527	0.4434
SNRNP40	11.5588	6	-0.945957	0.1194
DLGAP3	19.78	31	0.648226	0.0206
CLSPN	15.3787	23	0.5807	0.0816
DHCR24	11.6234	12	0.0460023	0.9938
PLPP3	46.6474	41	-0.186173	0.451
DNAI4	34.6324	28	-0.306696	0.2924
DNTTIP2	4.1847	3	-0.480162	0.8034
ANP32E	5.4967	5	-0.136638	1
ATF6	65.3824	40	-0.708902	0.0018
GPA33	35.2427	34	-0.0517897	0.9308
ANKRD45	19.1171	17	-0.169329	0.7342
TNR	132.908	173	0.380347	0.0008
RNF2	17.6417	12	-0.555955	0.2136
SPATA45	5.3963	7	0.375384	0.5986
CENPF	18.928	22	0.216982	0.535
NVL	31.8057	22	-0.531782	0.0962
SDCCAG8	75.7019	44	-0.782826	0.0002
CATSPERE	57.7918	35	-0.72351	0.0016
TPO	52.4313	87	0.730587	0
C2orf50	5.6474	9	0.672338	0.2404
VIT	36.6108	48	0.390765	0.0826
SOS1	50.2095	17	-1.56243	0
FSHR	59.5709	90	0.595317	0.0004
NRXN1	404.492	455	0.169754	0.0144
PSME4	33.0799	18	-0.877958	0.0062
FAM161A	9.0266	12	0.41078	0.3986
EHBP1	115.569	66	-0.808218	0
AAK1	66.9853	40	-0.743845	0.0006
KDM3A	16.0636	20	0.316205	0.384
C2orf76	19.9623	18	-0.149281	0.7788
MCM6	11.4269	12	0.0706003	0.95
PKP4	69.8682	40	-0.804636	0
XIRP2	114.755	107	-0.100945	0.4976
ZNF804A	105.653	63	-0.745913	0
PARD3B	333.158	233	-0.515876	0
TNS1	72.611	50	-0.53826	0.0046
WDFY1	27.7083	10	-1.47032	0.001
EFHD1	23.7931	36	0.597454	0.0224
NGEF	41.657	55	0.400873	0.0558
SUMF1	237.665	144	-0.722863	0
TBC1D5	398.614	271	-0.5567	0
ZDHHC3	18.9236	19	0.00581285	1
ALS2CL	7.6481	3	-1.35014	0.1024
DCAF1	32.3141	20	-0.692164	0.026
CACNA1D	150.02	161	0.101905	0.393
ARHGEF3	108.93	65	-0.744896	0
CFAP20DC	102.992	78	-0.400989	0.0126
MITF	71.0329	59	-0.267772	0.1666
COL8A1	49.8408	56	0.1681	0.4094
PHLDB2	75.5474	25	-1.59545	0
POLQ	35.493	32	-0.149463	0.6294
ATP2C1	51.4102	35	-0.5547	0.0222
IQCJ-SCHIP1	289.617	332	0.197039	0.0154
ABLIM2	59.9157	87	0.538081	0.001
CCDC149	54.7996	59	0.10655	0.618
ARAP2	91.6048	58	-0.65937	0
ADGRL3	271.988	329	0.274544	0.0008
EPHA5	108.79	186	0.773754	0
UGT2B7	19.0731	34	0.833995	0.0038
MANBA	40.2716	34	-0.244228	0.3618
ETNPPL	6.479	12	0.889191	0.0664
ENPEP	61.5654	86	0.482217	0.0032
MGAT4D	17.3649	24	0.46686	0.1472
FREM3	38.2401	21	-0.864697	0.0026
LRBA	232.28	192	-0.27476	0.008
STOX2	69.9658	53	-0.400658	0.04
FAT1	43.0268	104	1.27328	0
MYO10	85.0589	81	-0.0705403	0.712
NADK2	15.3712	7	-1.1348	0.031
ARL15	132.069	88	-0.58572	0
NDUFAF2	64.7714	129	0.993942	0
CWC27	103.921	65	-0.676978	0
LNPEP	31.6603	25	-0.340747	0.2704
APC	42.8532	17	-1.33387	0
COMMD10	101.412	65	-0.641714	0.0004
CSNK1G3	32.4218	23	-0.49533	0.1064
PCBD2	31.8606	13	-1.29326	0.0002
HTR4	71.5185	96	0.424718	0.0054
HAVCR1	13.178	20	0.601869	0.095
ADAMTS2	72.7176	142	0.965514	0
ATXN1	143.147	90	-0.669503	0
NHLRC1	0.695	3	2.10988	0.0654
NRSN1	8.9113	15	0.751255	0.0792
RUNX2	104.122	49	-1.08742	0
RIMS1	160.075	273	0.77015	0
SNAP91	48.5226	69	0.50794	0.0062
GRIK2	346.736	538	0.633771	0
MAN1A1	53.4811	28	-0.933602	0.0002
CLVS2	23.739	44	0.890244	0.0006
SAMD3	68.3925	78	0.189636	0.2652
SHPRH	30.9506	13	-1.25146	0.0006
KIF25	15.141	43	1.50588	0
TNS3	95.0975	55	-0.789976	0
SEPTIN14	21.4042	51	1.2526	0
ZNF735	4.0555	39	3.26552	0
TYW1B	83.2863	61	-0.44927	0.0116
POM121	22.3438	15	-0.574912	0.1362
PCLO	126.525	139	0.135659	0.278
GNGT1	98.9472	142	0.52116	0.0002
SLC25A13	62.5901	48	-0.3829	0.0688
CYP3A5	9.8553	16	0.6991	0.092
PUS7	25.6242	25	-0.0355789	1
CAPZA2	34.3551	25	-0.458596	0.123
CALD1	70.0786	81	0.208948	0.2228
KMT2C	93.4378	53	-0.818014	0
PPP1R3B	4.7789	4	-0.256679	0.9536
TNFRSF10B	15.1316	11	-0.460061	0.3426
IKBKB	18.962	10	-0.923111	0.0376
RGS20	33.2885	43	0.369313	0.118
TCEA1	17.3618	22	0.341587	0.3232
LYN	41.5157	27	-0.620698	0.0252
ZFPM2	375.59	414	0.140471	0.0488
COL14A1	97.0914	93	-0.0621128	0.7288
TMEM65	20.5449	13	-0.660269	0.1014
ALDH1B1	1.8584	3	0.690901	0.5728
TRPM6	51.2864	54	0.0743831	0.7468
DIP2C	128.647	209	0.700086	0
TASOR2	24.4689	22	-0.153446	0.7214
FAM107B	79.3369	81	0.0299299	0.883
MYO3A	86.1599	109	0.33924	0.0214
NRP1	49.2543	65	0.40019	0.0334
ANKRD30A	33.1482	173	2.38377	0
ASAH2B	23.7788	14	-0.764249	0.0452
SIRT1	10.471	9	-0.218402	0.8042
KCNMA1	237.875	303	0.349115	0
NRAP	23.2279	29	0.320194	0.27
FANK1	35.0842	28	-0.325395	0.2616
RNF141	9.1828	25	1.44492	0
BTBD10	23.3363	44	0.914928	0
ANO5	155.171	184	0.245847	0.025
CCDC73	59.4754	56	-0.0868662	0.7198
MACROD1	51.8954	54	0.0573527	0.8082
PDE2A	30.5161	31	0.0226976	0.9856
SLCO2B1	32.8948	57	0.793102	0.0002
GDPD4	26.3574	34	0.367327	0.1668
TENM4	243.959	448	0.876858	0
NAALAD2	18.9166	8	-1.24158	0.0084
TRPC6	130.398	194	0.573133	0
CARD18	121.902	142	0.220174	0.083
GRIA4	115.416	139	0.268243	0.035
HYOU1	4.0356	6	0.572179	0.4416
CBL	33.3468	19	-0.811549	0.0106
KLRC1	3.8553	4	0.0531569	1
PRB2	33.9392	8	-2.08488	0
WNT1	1.3397	5	1.90002	0.0254
LEMD3	24.3518	9	-1.43603	0.0006
CAPS2	35.6323	25	-0.511258	0.074
OSBPL8	64.3131	33	-0.962647	0
LIN7A	44.9641	52	0.209738	0.3324
MGAT4C	273.479	609	1.15501	0
BTG1	1.708	3	0.812655	0.4896
TMCC3	25.8975	21	-0.302424	0.3976
NT5DC3	21.8965	24	0.132334	0.7034
USP30	20.0655	17	-0.239182	0.5778
HSPB8	16.4353	18	0.131199	0.7632
B3GLCT	40.9585	31	-0.401895	0.1304
LCP1	26.5773	16	-0.732123	0.0426
KLHL1	126.477	139	0.136214	0.2898
KCNH5	124.625	282	1.17811	0
ESR2	78.5757	22	-1.83658	0
DCAF5	31.6002	22	-0.52243	0.094
RGS6	196.257	264	0.427795	0
TMED8	12.986	9	-0.52896	0.3306
TSHR	59.2263	39	-0.602764	0.0054
PTPN21	27.6448	21	-0.396619	0.234
DGLUCY	51.1391	29	-0.818374	0.0008
HERC2	65.5355	42	-0.641887	0.0018
AQR	36.5112	16	-1.19027	0.0004
FSIP1	60.2691	66	0.131048	0.486
FAM227B	91.0281	39	-1.22284	0
SNX1	16.1479	10	-0.691347	0.1434
NEO1	78.5627	112	0.511582	0.0002
PDE8A	49.1613	34	-0.531988	0.0282
ECI1	3.9975	1	-1.9991	0.1818
GRIN2A	133.123	219	0.71817	0
NUBP1	7.9149	15	0.922319	0.0302
NSMCE1	13.5484	7	-0.952696	0.0832
KATNIP	71.0768	46	-0.627745	0.0016
DYNC1LI2	9.5096	6	-0.664422	0.3244
TMEM170A	6.8959	6	-0.200776	0.934
CMIP	82.5211	62	-0.412495	0.0202
DPH1	4.2575	5	0.231922	0.8398
RABEP1	32.3558	17	-0.92849	0.0034
DNAH2	35.9452	42	0.22459	0.354
ALOX12B	4.6751	6	0.359965	0.6506
TMIGD1	5.4805	6	0.130655	0.9268
TMEM132E	18.5825	37	0.993581	0.0004
RDM1	3.9659	5	0.33428	0.7174
PIP4K2B	10.6493	10	-0.0907586	0.9886
GPATCH8	33.5101	23	-0.542962	0.0694
SKAP1	92.1154	57	-0.69248	0.0002
LUC7L3	11.3177	12	0.0844536	0.9132
DDX42	14.1671	13	-0.124033	0.8902
AMZ2	16.1288	13	-0.311127	0.5406
FAM20A	20.5262	23	0.164167	0.6424
TTYH2	15.0484	19	0.336389	0.362
DNAI2	12.602	16	0.344419	0.3998
MOCOS	26.19	30	0.195946	0.5026
CTIF	100.534	58	-0.793554	0
NEDD4L	110.689	78	-0.504968	0.0016
SERPINB11	24.4501	42	0.780549	0.002
MBP	48.0446	31	-0.632106	0.0136
ADGRE3	21.9833	30	0.448555	0.126
PBX4	17.7056	27	0.608754	0.0468
MARK4	70.0286	14	-2.32252	0
CARD8	23.2984	13	-0.841719	0.0318
CHGB	4.3078	13	1.59349	0.0016
PLCB4	135.189	100	-0.434973	0.0018
SLX4IP	62.4783	44	-0.505852	0.0206
CST9	1.0705	8	2.90172	0
SYNDIG1	61.0049	88	0.528578	0.0012
TTPAL	5.8113	4	-0.538861	0.617
WFDC10B	6.3188	6	-0.0746881	1
DNTTIP1	6.0059	5	-0.264452	0.886
EEF1A2	3.457	6	0.795442	0.275
NCAM2	168.712	156	-0.113017	0.3418
CLTCL1	34.6952	47	0.437925	0.0558
KIAA1671	75.8114	50	-0.600487	0.0018
HORMAD2	29.8389	27	-0.144235	0.6984
IL2RB	17.4425	25	0.519321	0.1082
GRAP2	22.5155	33	0.551548	0.0472
MEI1	30.9232	25	-0.306762	0.3414
CELSR1	54.6324	71	0.378062	0.035
SHOX	21.7601	18	-0.273688	0.48
CFAP47	144.241	103	-0.485838	0.0002
WDR44	32.2192	27	-0.254961	0.4074
RBMX	10.1202	11	0.120266	0.866
NLGN4Y	100.072	6	-4.05993	0
PRDM16	114.5	71	-0.689457	0
PIK3CD	30.6669	26	-0.238171	0.4512
RBP7	5.823	10	0.780165	0.1426
PLEKHM2	15.6137	19	0.283187	0.4448
ARHGEF10L	48.9992	122	1.31605	0
VWA5B1	21.2644	46	1.11319	0
CDC42	15.082	29	0.943225	0.0024
EPHA10	15.857	24	0.597915	0.0696
MAST2	77.1825	68	-0.182739	0.3306
SPATA6	54.7129	53	-0.0458887	0.8806
EPS15	51.0882	41	-0.317366	0.1728
GLIS1	72.1189	81	0.167545	0.3248
MROH7	21.2597	8	-1.41005	0.0018
TNNI3K	95.6883	86	-0.154006	0.3578
ZNHIT6	18.3033	13	-0.493592	0.2574
HS2ST1	60.465	24	-1.33307	0
HFM1	44.6116	33	-0.434953	0.0864
DIPK1A	39.7945	23	-0.790935	0.0058
PTBP2	31.6282	25	-0.339283	0.2746
CASQ2	21.3438	26	0.284695	0.3662
GJA5	5.3449	28	2.38919	0
ASH1L	70.5664	33	-1.09652	0
CD1E	1.1991	27	4.49294	0
DNM3	186.087	121	-0.620969	0
MR1	8.7599	29	1.72707	0
NMNAT2	52.7008	92	0.803809	0
DENND1B	83.9779	42	-0.99962	0
KLHDC8A	6.5016	15	1.2061	0.0076
CDK18	8.723	12	0.460138	0.342
CR1L	28.7943	26	-0.147272	0.682
RPS6KC1	69.1861	57	-0.27952	0.1508
SLC30A10	84.6899	128	0.595882	0
CCSAP	6.8799	10	0.53954	0.3232
RGS7	182.589	336	0.879864	0
DCDC2C	44.7019	87	0.960679	0
TRIB2	7.9719	16	1.00508	0.0142
CYRIA	36.151	41	0.181588	0.4644
KCNS3	149.765	208	0.473885	0
ITSN2	48.841	31	-0.655825	0.0068
RBKS	33.9029	47	0.471252	0.039
PLB1	57.9271	58	0.00181446	1
RASGRP3	39.8422	49	0.298484	0.1742
TMEM178A	16.4165	44	1.42236	0
PLEKHH2	40.5392	56	0.466109	0.0248
WDPCP	219.179	152	-0.528039	0
TEX261	8.1997	21	1.35675	0.0002
M1AP	27.9915	28	0.000438027	1
DNAH6	93.6403	106	0.178863	0.225
TMEM127	5.4076	3	-0.850026	0.4264
CREG2	12.9467	22	0.764919	0.0264
CLASP1	96.4551	54	-0.836898	0
ANKRD30BL	34.1242	40	0.229205	0.3582
NCKAP5	277.829	558	1.00607	0
ACVR1C	31.6327	40	0.338583	0.1734
KCNH7	144.954	283	0.965205	0
TFPI	31.4095	17	-0.885666	0.0074
DNAH7	102.371	98	-0.0629577	0.7146
RPL37A	24.8341	35	0.495032	0.066
EPHA4	48.3823	50	0.0474487	0.8628
UGT1A4	16.8685	29	0.781721	0.0096
IQCA1	56.8295	55	-0.0472084	0.8764
CIDEC	4.1917	6	0.517427	0.4956
SLC6A1	14.6049	26	0.832059	0.012
FBLN2	27.7047	34	0.295404	0.2718
GOLGA4	38.3002	51	0.413145	0.0582
SCN10A	36.9658	63	0.769161	0.0002
ZNF621	15.3808	50	1.7008	0
ULK4	222.093	206	-0.108522	0.2952
PLXNB1	8.102	30	1.88861	0
ITIH3	4.3322	29	2.74288	0
PSMD6	4.1624	19	2.19051	0
CD96	115.546	176	0.607113	0
CD200R1	16.6477	55	1.72411	0
CCDC14	19.7876	40	1.0154	0
EFCC1	12.2339	8	-0.612812	0.282
CPA3	9.9194	23	1.21331	0.0004
PIGX	29.8471	28	-0.0921639	0.8308
ZFYVE28	46.1062	41	-0.169337	0.5028
CFAP99	13.6479	22	0.688825	0.042
MSANTD1	8.4768	9	0.0864053	0.9508
EVC2	51.6506	77	0.576073	0.0014
PPP2R2C	75.1366	121	0.687419	0
APBB2	125.891	100	-0.332173	0.0202
MTHFD2L	58.4729	23	-1.34613	0
RASGEF1B	191.147	196	0.0361719	0.747
C4orf54	6.6447	27	2.02268	0
EMCN	150.092	149	-0.0105328	0.9808
TRAM1L1	0.6239	4	2.68061	0.0078
NDNF	11.5826	11	-0.0744556	1
ABHD18	23.1129	30	0.376264	0.1912
LARP1B	50.1481	28	-0.840768	0.001
TLL1	71.5612	142	0.988641	0
GALNT7	48.0139	31	-0.631184	0.0096
TENM3	204.11	329	0.688741	0
PDLIM3	10.805	15	0.473263	0.2634
F11	7.3033	16	1.13145	0.0058
GOLPH3	15.276	13	-0.232755	0.682
CPLANE1	44.3191	44	-0.0104251	1
EGFLAM	64.0933	117	0.868263	0
TTC33	75.4398	46	-0.713692	0.0004
ADAMTS6	102.963	77	-0.419191	0.0098
PTCD2	14.8656	29	0.964075	0.0016
DMGDH	73.7933	56	-0.398063	0.0392
HOMER1	43.858	55	0.326592	0.1154
NREP	103.746	139	0.422025	0.0012
GRAMD2B	42.3249	70	0.725848	0.0002
FBN2	124.135	233	0.908421	0
FNIP1	48.0087	42	-0.192907	0.435
MACROH2A1	20.2452	12	-0.754545	0.0696
CXXC5	11.3471	26	1.19619	0.0002
PCDHB5	1.0528	3	1.51073	0.1732
PCDHGA2	53.9893	20	-1.43267	0
GRXCR2	24.4482	32	0.388344	0.1578
WWC1	56.0923	97	0.790182	0
ATP6V0E1	16.0098	12	-0.415921	0.3816
LYRM4	48.7917	52	0.0918759	0.6918
SSR1	24.4488	28	0.195663	0.5274
JARID2	85.4871	73	-0.22781	0.1882
BTN2A1	5.7925	6	0.0507764	1
BNIP5	6.559	32	2.28652	0
TRERF1	70.3615	53	-0.408794	0.0386
UBR2	39.9784	30	-0.414258	0.1258
SPATS1	11.6832	32	1.45364	0
SUPT3H	176.251	137	-0.363453	0.002
CLIC5	61.8228	68	0.137396	0.4712
PLA2G7	9.7096	15	0.627479	0.14
ADGRF5	31.7225	62	0.966762	0
IBTK	24.0272	36	0.583328	0.0212
POPDC3	6.8978	6	-0.201174	0.928
SESN1	34.1748	32	-0.094861	0.8068
REV3L	57.2484	43	-0.412899	0.061
PKIB	78.8366	70	-0.171511	0.3504
TRDN	130.436	189	0.535041	0
ADGRG6	44.7182	40	-0.160862	0.5344
UST	102.231	55	-0.894329	0
MTHFD1L	73.2395	61	-0.263813	0.1652
SMOC2	71.8558	136	0.92043	0
CARD11	42.7602	54	0.336691	0.113
TNRC18	36.7627	46	0.323391	0.1592
GPNMB	12.1746	12	-0.02084	1
CREB5	163.143	171	0.0678628	0.564
INMT-MINDY4	43.3518	19	-1.19009	0
NME8	16.0019	12	-0.415209	0.386
TMED4	1.3373	3	1.16564	0.31
NACAD	2.6032	19	2.86764	0
FKBP6	9.4017	13	0.467518	0.309
SRRM3	26.426	65	1.29848	0
CACNA2D1	153.965	224	0.540896	0
SLC12A9	12.4283	21	0.75676	0.03
SRPK2	89.4411	59	-0.600223	0.0002
TFEC	69.6022	61	-0.190324	0.3316
POT1	33.3906	50	0.582486	0.009
EXOC4	251.956	177	-0.50942	0.0002
CREB3L2	39.2717	45	0.196435	0.3952
TMEM178B	125.833	222	0.819051	0
MSRA	115.863	87	-0.413335	0.0062
PIWIL2	25.5354	43	0.751838	0.0018
STC1	3.9414	24	2.60625	0
BNIP3L	37.9514	35	-0.116798	0.7018
SCARA3	13.3142	16	0.265106	0.524
DUSP4	5.4503	14	1.36102	0.0032
SARAF	6.2608	21	1.74597	0
PLAT	10.1666	14	0.46159	0.2908
TOX	97.2174	54	-0.848255	0
CHD7	58.6308	49	-0.258877	0.2334
SLCO5A1	52.0061	76	0.547319	0.0024
SLC7A13	33.197	81	1.28687	0
TMEM64	52.5328	81	0.624703	0.0004
TMEM67	20.0639	16	-0.32653	0.4294
RNF19A	24.5006	17	-0.527282	0.148
SYBU	36.5328	58	0.666861	0.0014
SNTB1	85.9121	73	-0.234965	0.1796
POU5F1B	30.3329	37	0.286642	0.263
TG	83.017	81	-0.0354849	0.8716
GLIS3	162.277	197	0.279737	0.0106
CNTLN	114.186	87	-0.392302	0.0076
ELAVL2	42.1963	120	1.50785	0
MOB3B	63.3601	42	-0.593185	0.0068
TRPM3	284.431	355	0.31974	0
ALDH1A1	55.6736	39	-0.513519	0.0252
PLPPR1	91.7646	172	0.906399	0
INIP	10.5479	10	-0.0769558	1
BRINP1	66.8929	131	0.969642	0
CDK5RAP2	59.1305	53	-0.15791	0.473
MORN5	12.4378	35	1.49262	0
ITIH5	33.3112	56	0.74942	0.0004
RSU1	70.1616	62	-0.178413	0.371
HNRNPF	7.2982	5	-0.545613	0.5278
ERCC6	26.3796	30	0.18554	0.534
IPMK	23.6481	30	0.343238	0.2286
FAM13C	36.2515	64	0.820031	0
PBLD	15.6582	7	-1.16149	0.022
SPOCK2	9.3058	12	0.366832	0.4532
ASCC1	37.4184	17	-1.13821	0.0002
MSS51	3.1007	20	2.68933	0
NDST2	3.0969	1	-1.63082	0.3744
PLCE1	104.996	163	0.634531	0
HELLS	21.1999	22	0.0534461	0.9092
CRTAC1	51.4511	70	0.444153	0.0158
FAM24B	9.5115	8	-0.249673	0.7764
TEX36	33.0841	72	1.12186	0
MRGPRE	2.3118	26	3.49142	0
NUP98	39.1488	36	-0.120971	0.6872
OLFML1	8.0651	20	1.31024	0.0006
SPON1	94.6352	162	0.775545	0
PDE3B	70.6485	86	0.283678	0.0754
PLEKHA7	73.5829	51	-0.528873	0.0054
FOLH1	19.7624	48	1.28028	0
OR10W1	0.4451	29	6.02578	0
BSCL2	6.4246	23	1.83996	0
RASGRP2	5.7764	4	-0.530171	0.6374
KDM2A	42.9979	41	-0.0686423	0.8308
GSTP1	0.9092	19	4.38526	0
PPFIA1	35.4212	21	-0.754224	0.0116
RAB6A	26.428	16	-0.723995	0.0456
MRPL48	23.9235	13	-0.879917	0.02
UVRAG	101.778	79	-0.365498	0.02
CASP12	4.0132	24	2.58021	0
SLN	3.8294	12	1.64784	0.0018
CADM1	103.876	187	0.848183	0
BACE1	9.5135	20	1.07195	0.0038
DSCAML1	120.532	141	0.226277	0.0744
FXYD2	8.6531	10	0.208711	0.7408
TP53AIP1	2.6608	6	1.1731	0.1044
ZBTB44	27.3432	33	0.271284	0.3144
ANO2	128.346	135	0.0729256	0.5694
ETNK1	20.3211	34	0.742556	0.0088
OVCH1	26.4552	35	0.403804	0.1274
SYT10	20.3389	30	0.560721	0.0554
KIF21A	46.5221	55	0.241515	0.2426
PRICKLE1	41.3485	61	0.560974	0.0052
KCNC2	52.5381	78	0.57011	0.0014
PLEKHG7	21.6373	32	0.564551	0.0452
CDK17	37.8488	30	-0.335285	0.222
GLT8D2	23.2794	24	0.0439805	0.9408
RIC8B	35.5974	28	-0.346345	0.227
BRAP	13.4787	7	-0.945255	0.0914
CIT	59.3214	67	0.175608	0.3526
TMEM132C	136.69	268	0.971327	0
GJA3	7.0533	31	2.1359	0
CDK8	51.7858	49	-0.0797748	0.7598
PAN3	48.4323	25	-0.954041	0.0008
SUPT20H	15.5633	5	-1.63815	0.004
ENOX1	177.662	98	-0.858281	0
METTL21C	2.8833	9	1.6422	0.0064
RAB20	11.9751	25	1.06189	0.001
CDC16	11.7203	11	-0.091506	0.9902
NPAS3	274.339	268	-0.0337288	0.742
MIPOL1	118.125	79	-0.580386	0.0004
TOGARAM1	34.7702	20	-0.797851	0.0108
MIS18BP1	15.5593	29	0.898276	0.0038
NEMF	21.8784	29	0.406546	0.1628
PYGL	26.8858	26	-0.0483328	0.9764
PPP2R5E	53.2935	41	-0.378336	0.098
ATP6V1D	20.3605	19	-0.0997736	0.8852
ESRRB	59.1918	79	0.416455	0.0156
SPTLC2	34.2091	39	0.189094	0.4546
KCNK13	38.3933	83	1.11226	0
LGMN	13.9139	41	1.5591	0
WDR25	47.6637	47	-0.0202302	0.9916
TUBGCP5	17.5723	34	0.952232	0
OCA2	106.716	186	0.801526	0
RYR3	171.708	129	-0.412587	0.0006
SPRED1	32.2032	38	0.238795	0.3506
TGM7	8.0522	32	1.99062	0
PPIP5K1	17.5242	23	0.392285	0.2382
GOLM2	39.3069	42	0.0956067	0.7086
TRPM7	41.5922	38	-0.130314	0.6554
CYP19A1	40.4159	70	0.792432	0
GLDN	20.4785	32	0.643962	0.0246
RNF111	71.8031	43	-0.739709	0.0008
UBAP1L	6.9015	6	-0.201947	0.9308
LARP6	7.7208	13	0.751689	0.1026
MYO9A	91.616	64	-0.517528	0.0018
ARIH1	39.8328	43	0.11038	0.653
REC114	36.3235	67	0.883258	0
SLC28A1	18.9477	58	1.61403	0
CHD2	43.8741	26	-0.754858	0.0048
HS3ST6	2.1554	25	3.5359	0
RRN3	10.5681	28	1.40571	0
SPNS1	3.1772	4	0.332244	0.7806
ZNF689	6.6256	6	-0.143089	1
PHKB	74.6056	46	-0.69765	0
CES5A	34.028	76	1.15928	0
SLC12A3	15.7244	37	1.23452	0
CMTM4	25.4301	22	-0.209034	0.5834
WWOX	344.881	297	-0.215634	0.0096
PKD1L2	37.0098	67	0.856254	0
GSE1	157	130	-0.272249	0.0278
RTN4RL1	28.1311	29	0.0438869	0.925
FLCN	7.7035	5	-0.623586	0.4426
MYO18A	33.7475	24	-0.491746	0.093
RHBDL3	18.2422	26	0.511232	0.0936
PLXDC1	28.1694	23	-0.292495	0.38
LINC02210-CRHR1	66.8259	102	0.61009	0
ANKFN1	196.463	238	0.276707	0.005
DHX40	13.2728	28	1.07695	0.0006
ERN1	28.4233	23	-0.30544	0.366
FAM210A	19.5594	27	0.465097	0.13
LAMA3	82.7175	88	0.0893109	0.5826
DSC1	10.4578	26	1.31393	0
TTR	12.8861	13	0.0126959	1
PSTPIP2	27.4644	26	-0.0790512	0.887
MYO5B	115.071	186	0.692781	0
RAB27B	55.0214	68	0.305542	0.1046
CDH20	68.8605	110	0.675755	0
CCDC102B	105.428	106	0.00780893	0.9836
SHC2	13.788	78	2.50006	0
GRIN3B	2.8871	22	2.92981	0
STK11	15.758	37	1.23144	0
EIF3G	1.5319	20	3.70661	0
ILF3	11.8463	24	1.0186	0.0016
DNM2	35.7814	43	0.265127	0.2612
ZNF136	8.3158	26	1.64458	0
UNC13A	26.8817	42	0.643765	0.0082
ZNF714	13.3229	29	1.12214	0
CLIP3	5.7689	9	0.641629	0.2602
ZFP30	24.4016	12	-1.02394	0.0086
LEUTX	3.0068	30	3.31866	0
C19orf47	8.9567	25	1.48089	0
CABP5	4.5544	5	0.134667	0.9676
MYH14	37.9321	81	1.0945	0
[truncated: 15,538 more rows]

## Sheet: Bone marrow
gene_id	expected	actual	log2_fold_change	p_value
ACTL8	32.7774	63	0.94265	0
IGSF21	123.538	159	0.364074	0.0016
VWA5B1	31.422	47	0.580886	0.01
ECE1	58.5772	51	-0.199842	0.3512
TMEM50A	11.0107	4	-1.46083	0.029
COL16A1	23.7943	24	0.0124184	1
CSMD2	297.769	455	0.611671	0
HMGB4	1.986	4	1.01013	0.2872
COL8A2	13.7347	19	0.468174	0.2036
HIVEP3	241.899	170	-0.508868	0
GLIS1	106.517	145	0.444971	0.0002
EFCAB7	22.4309	10	-1.16549	0.0046
NEGR1	405.121	211	-0.941109	0
SLC44A5	186.763	293	0.649694	0
ADGRL4	179.154	232	0.372927	0
ADGRL2	314.498	387	0.299285	0.0002
ARHGAP29	57.722	69	0.257475	0.1582
DPYD	419.422	236	-0.829615	0
OLFM3	88.8514	117	0.397042	0.0074
COL11A1	105.986	181	0.772123	0
ELAPOR1	42.5405	39	-0.125363	0.6534
S100A2	3.1066	89	4.8404	0
ASH1L	104.063	76	-0.453386	0.0054
TMCO1	47.2441	28	-0.754707	0.004
TNR	195.608	307	0.650276	0
HMCN1	208.449	326	0.645175	0
SYT14	123.611	177	0.517947	0
KCNH1	208.788	313	0.58412	0
PCNX2	142.752	91	-0.649571	0
SLC35F3	191.667	244	0.348283	0.0002
GNG4	47.0565	57	0.276568	0.1728
EDARADD	70.7255	36	-0.974234	0
CHRM3	241.598	125	-0.950679	0
RGS7	269.26	454	0.753693	0
MYT1L	247.914	372	0.585464	0
NBAS	180.255	91	-0.986098	0
ALK	332.637	376	0.176785	0.0204
CCDC85A	92.3342	126	0.448487	0.001
APLF	86.0362	103	0.259629	0.0804
TGFA	48.7837	54	0.14656	0.4946
EXOC6B	296.805	199	-0.576746	0
LRRTM4	386.149	860	1.15518	0
CTNNA2	668.684	1109	0.729863	0
SUCLG1	16.7015	13	-0.361466	0.442
C2orf92	17.7441	20	0.172661	0.6518
VWA3B	103.217	117	0.180832	0.1978
AFF3	295.637	233	-0.343499	0.0002
ACOXL	176.495	241	0.449408	0
DPP10	641.282	1169	0.866245	0
GYPC	18.527	14	-0.404202	0.351
NCKAP5	409.53	802	0.969633	0
THSD7B	416.395	851	1.03121	0
ARHGAP15	309.406	180	-0.781505	0
TNFAIP6	10.2729	21	1.03155	0.0048
TANC1	120.715	76	-0.667535	0
PLA2R1	59.5564	56	-0.0888297	0.7046
IFIH1	23.5656	19	-0.310683	0.4066
KCNH7	213.39	342	0.680504	0
MYO3B	218.099	301	0.464778	0
ICA1L	44.9867	23	-0.967865	0.0006
KLF7	45.47	21	-1.11453	0.0004
MAP2	141.667	190	0.423501	0
MREG	41.6949	21	-0.989482	0.0004
MARCHF4	52.3243	99	0.919947	0
SMARCAL1	32.2732	17	-0.924802	0.0048
PTPRN	9.1296	16	0.809448	0.0486
OBSL1	9.6865	8	-0.275975	0.736
FARSB	40.8072	20	-1.02882	0.0008
PID1	192.11	403	1.06885	0
MLPH	31.8638	58	0.864135	0
CNTN4	438.129	649	0.566864	0
GRM7	443.885	584	0.395781	0
CAV3	49.3335	13	-1.92406	0
ATP2B2	175.384	232	0.403605	0.0002
DAZL	38.1858	28	-0.447609	0.106
NGLY1	32.4598	21	-0.628265	0.0414
RBMS3	655.745	959	0.548396	0
OSBPL10	191.674	251	0.389035	0
MOBP	28.308	59	1.05951	0
IP6K2	23.8723	25	0.0665905	0.877
CACNA2D2	64.7856	62	-0.063405	0.7894
FHIT	687.287	479	-0.520886	0
FRMD4B	170.661	155	-0.138869	0.2434
FOXP1	287.583	141	-1.02828	0
ROBO2	796.513	1606	1.0117	0
CADM2	509.815	672	0.398487	0
EPHA3	171.056	231	0.433427	0.0002
EPHA6	432.611	662	0.613759	0
TRAT1	14.7128	45	1.61285	0
BOC	34.9314	28	-0.319098	0.2868
LSAMP	610.801	1087	0.831579	0
STXBP5L	236.124	412	0.8031	0
ITGB5	63.7922	79	0.308473	0.0776
CPNE4	343.636	387	0.171453	0.0184
DBR1	6.3968	4	-0.67735	0.4692
CLSTN2	293.578	364	0.310197	0
U2SURP	44.0282	31	-0.50616	0.0538
LEKR1	100.778	84	-0.262721	0.0898
MECOM	264.849	229	-0.209825	0.0258
TNIK	183.717	101	-0.863131	0
SPATA16	115.073	154	0.420383	0.0006
NAALADL2	626.664	502	-0.320005	0
TPRG1	172.59	194	0.168706	0.1128
TP63	121.529	242	0.993708	0
ATP13A5	47.5652	58	0.286146	0.1546
MAEA	22.9906	18	-0.353047	0.3508
C4orf50	138.561	80	-0.792445	0
PPP2R2C	111.014	221	0.993305	0
PCDH7	194.8	297	0.608467	0
TMEM33	11.7063	3	-1.96425	0.0058
KCTD8	125.874	299	1.24816	0
GABRB1	197.781	321	0.698672	0
ABRAXAS1	29.1996	17	-0.780414	0.0236
ARHGAP24	240.968	332	0.462345	0
MAPK10	276.357	301	0.123232	0.1474
CCSER1	674.691	543	-0.313274	0
GRID2	687.881	1030	0.582413	0
UNC5C	176.99	179	0.0162917	0.8952
COL25A1	225.696	213	-0.0835274	0.4286
ANK2	258.618	345	0.415771	0
MMAA	27.9085	27	-0.0477452	0.9674
ARFIP1	63.278	35	-0.854349	0.0002
TMEM192	63.0319	101	0.680201	0
EXOC3	13.0894	20	0.611601	0.0922
SLC9A3	24.6681	23	-0.101013	0.8386
SEMA5A	233.688	355	0.603238	0
CTNND2	425.779	498	0.22604	0.0014
CDH18	504.244	739	0.551453	0
CDH12	503.509	950	0.91591	0
PRLR	82.987	107	0.366654	0.0104
FBXO4	7.561	8	0.0814229	0.982
PDE4D	709.346	743	0.0668733	0.2116
CRHBP	12.7848	12	-0.0913952	0.9786
ARSB	95.4582	73	-0.386973	0.0202
DMGDH	108.923	57	-0.934272	0
SLCO4C1	28.5238	20	-0.512166	0.1234
SLCO6A1	58.1189	87	0.582008	0.0006
TMEM232	205.501	295	0.521567	0
DTWD2	69.7604	32	-1.12434	0
GRAMD2B	62.2364	72	0.210238	0.2448
RAPGEF6	96.5563	66	-0.548904	0.0006
CTNNA1	148.044	110	-0.428525	0.0014
NR3C1	71.8672	41	-0.80971	0
PRELID2	165.907	194	0.225683	0.038
C5orf46	11.8363	17	0.522317	0.18
GLRA1	46.7538	67	0.519077	0.0068
GALNT10	105.254	53	-0.989814	0
FLT4	22.0022	27	0.295312	0.3324
F13A1	80.9249	133	0.716771	0
PRRC2A	7.709	9	0.223381	0.738
RSPH9	12.5681	2	-2.65169	0.0008
SUPT3H	259.983	183	-0.506574	0
PLA2G7	14.393	18	0.32263	0.4074
KCNQ5	263.708	246	-0.100284	0.2922
AKIRIN2	12.5024	7	-0.836778	0.1406
ANKRD6	91.6134	43	-1.09122	0
GRIK2	510.943	935	0.871803	0
HACE1	60.2188	30	-1.00525	0
FYN	97.2297	88	-0.143894	0.369
THEMIS	96.2068	153	0.669321	0
AKAP7	67.6604	63	-0.10296	0.62
PHACTR2	134.466	75	-0.84228	0
GRM1	187.305	252	0.428034	0
SYNE1	235.735	235	-0.00450644	1
SYNJ2	53.6416	40	-0.423352	0.0608
FNDC1	46.8567	142	1.59956	0
QKI	75.2351	54	-0.478446	0.0118
PDE10A	302.08	332	0.136251	0.0892
CCZ1B	14.9348	19	0.347322	0.348
CRPPA	189.227	149	-0.344804	0.0022
IGF2BP3	73.116	141	0.947436	0
OSBPL3	84.6089	38	-1.15481	0
BMPER	115.227	146	0.34149	0.007
COBL	137.399	158	0.201552	0.085
EGFR	87.8742	164	0.900184	0
GALNT17	265.488	516	0.958723	0
SEMA3C	82.1591	87	0.082595	0.6138
ZNF804B	264.698	339	0.356939	0
PPP1R9A	177.783	74	-1.26452	0
ASB4	28.205	30	0.0890116	0.788
RELN	236.748	344	0.539059	0
LHFPL3	264.902	378	0.512929	0
CDHR3	72.9657	81	0.150703	0.3794
SLC26A4	26.117	33	0.337477	0.2226
MDFIC	44.7303	31	-0.528984	0.0338
GRM8	372.561	599	0.68508	0
AHCYL2	93.7424	72	-0.380705	0.0212
PLXNA4	239.947	329	0.455373	0
CALD1	103.418	89	-0.216603	0.1636
HIPK2	98.8124	56	-0.819265	0
TPK1	175.628	84	-1.06406	0
CNTNAP2	1053.06	1179	0.162982	0.0004
NOS3	10.7638	17	0.659347	0.0998
PTPRN2	479.243	856	0.836853	0
DYNC2I1	45.8963	33	-0.475912	0.0568
CSMD1	940.572	2354	1.3235	0
TRMT9B	39.2205	40	0.0283921	0.9352
SGCZ	527.041	750	0.508976	0
TUSC3	159.429	288	0.853153	0
CSGALNACT1	161.525	187	0.211283	0.0508
PXDNL	223.912	324	0.533062	0
ST18	159.952	198	0.307858	0.003
XKR4	201.129	405	1.0098	0
NKAIN3	350.129	548	0.646289	0
C8orf34	223.365	305	0.449403	0
IL7	59.2529	22	-1.42938	0
VPS13B	394.694	256	-0.624591	0
PKHD1L1	79.864	72	-0.149548	0.4136
CSMD3	554.312	813	0.552556	0
EXT1	144.912	107	-0.437569	0.0014
ADCY8	119.016	206	0.791485	0
KCNQ3	164.762	268	0.701847	0
KHDRBS3	91.2046	89	-0.0353013	0.8702
PTK2	157.477	157	-0.00437291	1
KDM4C	207.624	165	-0.331504	0.0026
PTPRD	1049.3	1360	0.374181	0
SAXO1	86.8601	70	-0.311339	0.0702
SLC24A2	128.56	180	0.485553	0
HACD4	14.6935	11	-0.417675	0.4116
KIF24	35.1914	25	-0.493295	0.0868
GLIPR2	12.4634	7	-0.832271	0.1432
SHB	69.9952	52	-0.428744	0.0348
TMC1	144.587	202	0.482417	0
RORB	89.5941	106	0.242589	0.1006
IPPK	25.9832	12	-1.11454	0.0028
FAM120A	52.227	25	-1.06287	0
PALM2AKAP2	308.002	354	0.200809	0.013
BRINP1	98.674	207	1.06889	0
RALGPS1	140.677	74	-0.926789	0
CCDC187	25.9624	11	-1.23892	0.0018
CCDC183	5.2504	3	-0.807465	0.4706
DIP2C	189.773	323	0.767257	0
SLC39A12	41.7085	60	0.524621	0.0084
NEBL	234.396	260	0.149563	0.1058
LYZL2	8.222	20	1.28244	0.0004
C10orf71	12.959	21	0.696435	0.0448
PRKG1	597.635	405	-0.561343	0
HERC4	70.066	40	-0.808715	0
MYPN	56.6862	65	0.197442	0.298
ASCC1	55.2301	49	-0.172673	0.4526
ZCCHC24	28.9552	37	0.353703	0.1698
TLL2	68.1422	171	1.32738	0
HOGA1	12.9975	11	-0.240731	0.7006
HPSE2	356.071	477	0.421825	0
BLOC1S2	6.1221	3	-1.02906	0.2736
SORCS3	284.922	503	0.81999	0
SORCS1	270.073	438	0.697583	0
SHTN1	112.147	134	0.256842	0.0478
ATE1	100.225	58	-0.78911	0
DUSP8	8.3972	14	0.737447	0.0898
KCNQ1	184.851	89	-1.05449	0
DENND5A	58.0574	35	-0.730125	0.0026
SOX6	353.2	374	0.0825546	0.287
KCNC1	55.8614	38	-0.555852	0.015
NELL1	413.744	633	0.613467	0
LUZP2	267.52	307	0.19859	0.0208
ELP4	128.254	82	-0.645305	0
CREB3L1	19.9433	27	0.437055	0.148
MS4A10	7.3002	12	0.717027	0.1442
CHRM1	5.9973	10	0.737615	0.1654
LRP5	62.5547	117	0.903318	0
NARS2	63.8759	41	-0.639648	0.0034
SYTL2	53.3155	35	-0.6072	0.011
TRPC6	192.452	291	0.596517	0
CARD16	27.485	21	-0.388255	0.2368
GUCY1A2	157.316	249	0.66248	0
SLC35F2	62.7079	57	-0.137685	0.524
ZC3H12C	35.8874	38	0.082522	0.761
HOATZ	10.12	7	-0.531782	0.4136
NXPE2	13.097	33	1.33323	0
CBL	49.0468	57	0.216803	0.2872
OAF	8.7984	3	-1.55228	0.0428
GRIK4	218.108	296	0.440552	0
PUS3	4.4412	1	-2.15095	0.1228
OPCML	510.601	863	0.757163	0
KDM5A	49.9055	47	-0.0865381	0.7576
CACNA1C	332.31	341	0.0372433	0.6372
PRMT8	97.1858	162	0.737176	0
AEBP2	144.705	135	-0.100158	0.4516
SLCO1A2	70.8238	80	0.175766	0.303
SOX5	471.994	411	-0.19963	0.0038
PPM1H	133.096	62	-1.10213	0
SRGAP1	145.574	126	-0.208328	0.1072
TPH2	113.29	165	0.542451	0
LIN7A	66.3772	51	-0.380191	0.0574
LUM	4.046	10	1.30543	0.0152
ANKS1B	575.252	1181	1.03774	0
C12orf42	118.05	186	0.655903	0
RNFT2	52.7142	36	-0.550195	0.0172
TMEM132B	217.256	356	0.712483	0
TMEM132D	380.414	838	1.13938	0
RIMBP2	169.912	252	0.568634	0
ANHX	8.036	29	1.8515	0
SPATA13	174.703	151	-0.210356	0.0762
CCDC169-SOHLH2	59.0166	10	-2.56112	0
FREM2	91.4571	143	0.644848	0
RB1	135.106	84	-0.685634	0
FNDC3A	106.95	78	-0.455384	0.0042
EBPL	14.0936	16	0.183032	0.6766
C13orf42	54.0575	88	0.703009	0
DIAPH3	227.706	341	0.582598	0
TBC1D4	90.7773	62	-0.550063	0.0018
LMO7	109.467	54	-1.01946	0
GPC5	673.744	475	-0.504273	0
GPC6	539.647	636	0.237012	0
FGF14	315.589	510	0.692448	0
MYO16	279.357	440	0.655395	0
TMEM255B	26.3927	65	1.3003	0
OR4K14	2.3806	27	3.50356	0
EGLN3	245.891	244	-0.0111384	0.9374
SEC23A	35.5966	42	0.23865	0.3176
SAMD4A	103.941	101	-0.0414109	0.8236
SLC35F4	190.947	370	0.954354	0
KCNH5	184.029	376	1.0308	0
RBM25	29.9158	10	-1.58091	0
FLVCR2	38.6783	24	-0.68849	0.0152
IFT43	83.419	76	-0.134377	0.4554
ESRRB	87.239	100	0.196955	0.1912
TMEM63C	65.206	70	0.10235	0.5872
NOXRED1	13.4988	8	-0.754759	0.1592
FBLN5	35.8293	28	-0.355713	0.2114
UNC79	171.182	327	0.933759	0
AQR	54.02	26	-1.05498	0.0002
TMCO5A	20.8875	22	0.0748637	0.863
FBN1	108.502	105	-0.0473323	0.7826
MAP2K5	120.706	68	-0.827888	0
MYO9A	135.522	79	-0.778598	0
ACSBG1	35.7723	49	0.453939	0.0416
CHRNB4	47.3151	39	-0.278827	0.257
PCSK6	107.6	126	0.227752	0.0856
DNASE1	31.1379	14	-1.15324	0.0008
C16orf96	20.321	19	-0.096972	0.8878
RBFOX1	1130.58	2120	0.907	0
GRIN2A	196.302	404	1.04128	0
EARS2	16.8679	18	0.0937165	0.8486
PHKB	109.764	101	-0.120048	0.4326
SLC6A2	23.6094	17	-0.473827	0.1974
CENPT	8.9117	7	-0.348346	0.6646
FCSK	11.7654	7	-0.749124	0.1968
WWOX	508.801	365	-0.479205	0
PKD1L2	54.612	61	0.159591	0.4192
SLC43A2	27.3326	23	-0.248989	0.4756
POLR2A	13.8217	12	-0.203901	0.7422
DHRS7C	9.212	12	0.381448	0.4298
MYOCD	46.9719	90	0.938127	0
TRIM16	25.7658	17	-0.599923	0.0926
SUZ12	29.3194	13	-1.17334	0.001
ASIC2	530.498	728	0.456592	0
AATF	49.3157	29	-0.765994	0.0022
B4GALNT2	20.2544	107	2.4013	0
PPM1E	104.913	148	0.496409	0
VMP1	61.6796	45	-0.454868	0.0328
TANC2	211.101	129	-0.71056	0
ICAM2	8.2222	4	-1.03952	0.1714
PITPNC1	146.101	118	-0.308176	0.0222
ARSG	74.6103	77	0.0454836	0.814
ABCA6	28.8646	21	-0.458912	0.1672
BIRC5	5.2188	7	0.423637	0.5362
DLGAP1	438.028	547	0.320518	0
ARHGAP28	84.8789	74	-0.197881	0.2606
PTPRM	384.039	259	-0.5683	0
ANKRD12	68.5195	77	0.168344	0.3368
CHST9	127.377	189	0.569276	0
RPRD1A	38.0328	73	0.940652	0
RIT2	170.144	244	0.520125	0
SYT4	4.445	12	1.43278	0.006
ST8SIA5	41.7577	74	0.825483	0
DYM	194.094	162	-0.260761	0.0204
MBD1	6.7857	2	-1.7625	0.0714
MAPK4	78.3889	157	1.00204	0
DCC	545.916	1211	1.14945	0
ATP8B1	71.6709	38	-0.915388	0
ZNF516	62.9053	51	-0.302684	0.1482
NFIC	70.6145	54	-0.387005	0.0488
CERS4	25.5531	23	-0.151864	0.721
SUGP1	20.4252	87	2.09067	0
MAP4K1	14.2521	13	-0.132663	0.866
CEACAM1	24.6004	65	1.40176	0
PNMA8B	4.1067	2	-1.03798	0.441
ZNF114	8.0168	7	-0.195672	0.9106
GPR32	0.56	2	1.8365	0.2234
PEG3	13.9699	41	1.5533	0
PLCB1	407.554	274	-0.572815	0
MACROD2	939.966	1113	0.243773	0
SLC24A3	233.271	179	-0.382047	0.0002
HM13	29.022	19	-0.611148	0.0638
ASXL1	37.0747	24	-0.627401	0.0302
NOL4L	65.0143	39	-0.737283	0.0002
BPIFA2	8.9532	23	1.36116	0
PPP1R16B	53.6085	87	0.698554	0
GNAS	32.6569	38	0.218612	0.3982
ZNF831	61.9533	87	0.489834	0.0024
HRH3	2.425	14	2.52937	0
APP	132.861	50	-1.40992	0
SCAF4	27.9644	13	-1.10508	0.0032
ITSN1	117.46	79	-0.572251	0.0002
DYRK1A	73.427	127	0.790446	0
BRWD1	62.7649	46	-0.448324	0.0294
PCP4	28.2847	38	0.425978	0.0938
AP1B1	27.7582	31	0.159354	0.581
SMTN	18.548	7	-1.40584	0.0024
SYN3	251.425	205	-0.294505	0.0034
LARGE1	347.624	440	0.339977	0
TRIOBP	36.2953	21	-0.789393	0.0108
MICALL1	16.9059	13	-0.379015	0.4096
AKAP17A	9.9469	30	1.59264	0
DMD	1024.18	1692	0.72426	0
PIN4	55.4977	24	-1.20939	0
DACH2	312.419	470	0.589179	0
H2BW1	1.1546	16	3.79261	0
SLC25A53	26.399	28	0.0849435	0.807
HS6ST2	153.14	194	0.341206	0.0008
MAGEC3	27.187	49	0.849865	0
CD99L2	60.5421	73	0.269958	0.1296
RERE	226.833	168	-0.433171	0
LZIC	9.7384	8	-0.283685	0.733
FHAD1	74.785	61	-0.29394	0.1184
RAP1GAP	33.4311	40	0.258809	0.297
USP48	48.152	31	-0.635328	0.0128
EYA3	54.1512	38	-0.510994	0.0292
KHDRBS1	21.4551	15	-0.516358	0.1942
SMAP2	35.8032	27	-0.407129	0.1688
CYP4B1	28.0818	37	0.39789	0.1114
TRABD2B	108.315	143	0.400777	0.002
AGBL4	681.074	831	0.287036	0
FAF1	239.067	155	-0.625147	0
SLC1A7	25.3194	90	1.82968	0
ROR1	186.181	151	-0.30216	0.0118
CACHD1	101.792	54	-0.914596	0
AK4	38.7184	25	-0.631091	0.031
PRKACB	73.1836	39	-0.908046	0
BTBD8	47.689	59	0.307058	0.1214
VAV3	180.165	91	-0.985384	0
CCT3	26.8624	7	-1.94016	0
ITLN1	3.9513	4	0.0176726	1
DNM3	274.307	159	-0.786766	0
RABGAP1L	381.854	221	-0.788974	0
ASTN1	140.367	267	0.927638	0
PLA2G4A	73.1802	98	0.421328	0.008
KCNT2	175.152	131	-0.41904	0.0004
LAD1	8.6864	9	0.0511666	1
PPP1R12B	111.473	75	-0.571732	0
PACC1	23.2099	11	-1.07724	0.0058
ESRRG	289.603	398	0.458692	0
DISP1	87.1335	106	0.282765	0.0582
NVL	46.9588	27	-0.798436	0.002
KCNK1	26.7544	43	0.68456	0.0044
HNRNPU	10.9129	9	-0.278038	0.685
KIF26B	253.322	286	0.175043	0.0474
VSNL1	53.8094	64	0.250214	0.201
CAPN13	44.6744	62	0.47282	0.016
RASGRP3	58.7796	52	-0.176804	0.4212
CRIM1	89.3074	56	-0.673353	0.0004
GTF2A1L	52.7436	29	-0.862943	0.0002
ACYP2	152.91	81	-0.916693	0
B3GNT2	13.1139	11	-0.253593	0.6886
KRCC1	16.9768	14	-0.278138	0.5656
TSGA10	72.0057	46	-0.646477	0.0018
PLEKHB2	113.72	105	-0.115098	0.4436
TMEM163	120.292	56	-1.10304	0
LRP1B	868.023	938	0.111855	0.0224
SCN7A	95.0458	93	-0.0313922	0.8894
RAPGEF4	144.982	174	0.263214	0.0238
SCRN3	15.3985	9	-0.774793	0.1108
ATF2	43.9414	30	-0.550618	0.0316
NFE2L2	79.671	34	-1.22852	0
COL5A2	88.2419	76	-0.215464	0.209
FAM117B	61.585	62	0.00968921	0.9884
ERBB4	531.338	778	0.550139	0
NYAP2	150.686	184	0.288159	0.0076
AGAP1	291.723	305	0.0642126	0.4566
LRRFIP1	84.9151	46	-0.884387	0
ANO7	17.12	28	0.709744	0.0184
SUMF1	350.352	217	-0.69111	0
SRGAP3	174.586	116	-0.589814	0
SLC6A1	21.5479	42	0.962842	0
ATG7	130.455	90	-0.535551	0.0004
PPARG	67.2191	80	0.251129	0.1406
TSEN2	26.1857	20	-0.388779	0.2586
ANKRD28	88.0612	74	-0.250981	0.1454
ZNF385D	439.237	569	0.37343	0
HHATL	4.6266	7	0.597403	0.368
MAP4	108.989	71	-0.61829	0.0002
CACNA2D3	434.959	856	0.97673	0
SUCLG2	134.261	94	-0.514304	0.0002
TAFA1	247.505	422	0.769785	0
PDZRN3	111.04	192	0.790023	0
ROBO1	534.979	722	0.432517	0
SLC12A8	59.4352	37	-0.683792	0.003
VEPH1	125.212	101	-0.310013	0.0338
SI	45.4926	103	1.17894	0
NLGN1	410.15	331	-0.309322	0
C3orf70	34.806	64	0.878736	0
SORCS2	251.232	443	0.818286	0
ABLIM2	88.4603	122	0.463779	0.001
SLC2A9	129.601	115	-0.172443	0.21
KCNIP4	557.526	1044	0.90501	0
KLF3	17.0446	27	0.663645	0.0324
GABRA4	34.219	54	0.658162	0.0022
PRR27	19.6514	41	1.06099	0
FDCSP	4.1772	12	1.52243	0.0028
PARM1	53.5528	66	0.301504	0.109
C4orf54	9.7627	18	0.882645	0.0228
EMCN	221.333	177	-0.322466	0.0014
BANK1	303.235	365	0.267459	0.001
DKK2	165.288	451	1.44815	0
ENPEP	91.0387	140	0.620875	0
PCDH10	27.1772	22	-0.304893	0.3716
RNF150	161.282	154	-0.0666578	0.605
GLRB	43.8706	42	-0.0628651	0.8566
FSTL5	356.552	512	0.522031	0
NAF1	25.9017	17	-0.607512	0.0816
BASP1	96.4125	97	0.00876454	0.9784
NUP155	37.9114	14	-1.4372	0
ZNF131	58.0263	75	0.370184	0.039
HCN1	201.578	376	0.899392	0
KIAA0825	213.708	265	0.310352	0.0006
REEP5	20.9585	29	0.468517	0.1128
MCC	213.253	186	-0.197263	0.0632
TNFAIP8	59.8972	40	-0.582489	0.0066
MARCHF3	74.2989	43	-0.789004	0.0002
ISOC1	8.7544	48	2.45495	0
FAM13B	51.9976	22	-1.24094	0
PPP2R2B	230.152	203	-0.181109	0.0732
SGCD	410.067	817	0.994476	0
TENM2	587.473	514	-0.192755	0.0022
UNC5A	32.1457	43	0.419711	0.0748
MAPK9	26.8968	18	-0.579438	0.0892
FARS2	259.485	144	-0.849583	0
BTBD9	215.708	123	-0.810419	0
GUCA1B	5.3678	8	0.575669	0.3502
TRERF1	103.797	71	-0.54787	0.0012
LRRC1	59.345	40	-0.569126	0.0114
EYS	908.234	978	0.10677	0.0228
MEI4	126.408	124	-0.0277431	0.876
HTR1E	36.1994	69	0.930631	0
ORC3	35.3797	18	-0.974925	0.0012
SIM1	36.4778	56	0.618408	0.0026
PDSS2	140.105	64	-1.13037	0
NT5DC1	67.8135	46	-0.559939	0.0054
FAM184A	86.6413	70	-0.3077	0.0762
AIG1	128.222	102	-0.330072	0.022
SAMD5	104.533	126	0.26946	0.045
IYD	16.944	42	1.30961	0
KIF25	22.3256	48	1.10434	0
SDK1	442.026	741	0.745344	0
GLCCI1	57.2202	99	0.790904	0
NXPH1	145.705	265	0.862943	0
PHF14	89.6921	107	0.254558	0.086
DGKB	378.895	476	0.329164	0
HDAC9	418.412	308	-0.441992	0
MACC1	37.9161	17	-1.15728	0.0004
CREB5	240.703	285	0.243708	0.0062
PDE1C	308.842	219	-0.495939	0
SUGCT	331.64	236	-0.490832	0
HECW1	207.296	233	0.16864	0.0838
PKD1L1	95.0816	153	0.686294	0
ZNF679	17.578	68	1.95176	0
MAGI2	656.578	499	-0.395926	0
SEMA3A	245.271	296	0.271219	0.0014
SEMA3D	87.506	99	0.178047	0.2348
IMMP2L	411.029	333	-0.303718	0.0002
KCND2	218.097	336	0.623489	0
AGBL3	73.8214	58	-0.347986	0.0612
ZNF425	10.747	3	-1.8409	0.0116
DPP6	523.23	978	0.902389	0
RP1L1	48.3351	58	0.262982	0.191
MICU3	43.5524	19	-1.19675	0
MTUS1	71.7862	77	0.101152	0.571
LZTS1	26.3494	54	1.03519	0
EBF2	93.0668	127	0.44849	0.0016
CCDC25	17.9461	7	-1.35824	0.005
MCMDC2	23.4191	9	-1.37969	0.001
MMP16	135.07	145	0.102348	0.413
NBN	35.9402	12	-1.58256	0
UBR5	73.3074	105	0.518359	0.0002
ZFPM2	554.064	457	-0.277858	0
ZNF623	9.2891	8	-0.215539	0.8284
GLIS3	239.639	235	-0.028205	0.7986
ADAMTSL1	458.23	853	0.896474	0
ELAVL2	62.2827	126	1.01652	0
LINGO2	582.746	563	-0.0497315	0.4218
HRCT1	0.419	2	2.25498	0.136
RECK	40.0311	25	-0.679193	0.0168
NTRK2	195.006	243	0.317438	0.0014
CDK20	3.8006	10	1.3957	0.0136
ROR2	176.846	241	0.446542	0
IARS1	38.2692	18	-1.08819	0.0004
GRIN3A	77.4467	75	-0.0463132	0.8392
ECPAS	56.5992	34	-0.735247	0.0012
RABGAP1	74.881	48	-0.641565	0.0014
MAPKAP1	123.29	74	-0.736463	0
ZBTB43	15.202	25	0.717667	0.027
GARNL3	77.3215	36	-1.10287	0
SLC27A4	9.5633	19	0.990419	0.009
PRRX2	26.1006	34	0.381452	0.1524
NCS1	29.7636	41	0.462075	0.0598
SNAPC4	11.2855	10	-0.17447	0.855
CELF2	245.925	241	-0.0291841	0.7914
CAMK1D	222.217	187	-0.248932	0.0158
GPR158	195.24	524	1.42432	0
LYZL1	13.3808	65	2.28028	0
ZNF438	96.6011	64	-0.593968	0.0004
VSTM4	46.2309	39	-0.245383	0.3102
PCDH15	833.261	1135	0.445852	0
CTNNA3	845.505	934	0.14361	0.0042
TET1	61.3263	31	-0.984238	0
HK1	60.144	52	-0.209909	0.331
COL13A1	74.1509	113	0.607787	0
ADK	255.275	165	-0.629589	0
NRG3	507.746	1074	1.08081	0
GRID1	350.57	493	0.491884	0
HECTD2	48.2802	33	-0.548966	0.0264
LCOR	74.8539	49	-0.611296	0.0018
CFAP58	46.2781	40	-0.21033	0.4022
ATRNL1	390.867	726	0.89329	0
HSPA12A	81.7592	81	-0.0134592	0.996
FAM53B	57.2462	31	-0.884912	0
CFAP46	61.3432	101	0.71938	0
CCKBR	5.6351	12	1.09052	0.0216
IPO7	28.9399	78	1.43041	0
ZNF143	31.258	23	-0.442592	0.1522
SPON1	139.535	237	0.764261	0
NAV2	352.428	427	0.276905	0
OR8H1	1.7539	17	3.2769	0
MAP4K2	8.3416	7	-0.252969	0.8032
SART1	8.4422	6	-0.492657	0.5312
CCND1	6.113	15	1.29501	0.004
TPBGL	1.3332	4	1.58511	0.0948
DLG2	993.042	893	-0.153194	0.0018
MTMR2	47.3505	29	-0.707327	0.007
CWF19L2	59.9523	51	-0.233318	0.2674
ETS1	58.8817	36	-0.709822	0.0028
NTM	441.415	886	1.00517	0
PTPRO	128.05	284	1.14919	0
C2CD5	43.8871	24	-0.870763	0.0008
CNTN1	173.721	134	-0.374542	0.0014
PPHLN1	100.991	50	-1.01423	0
SCN8A	101.526	81	-0.325854	0.0424
ITGA7	14.5518	18	0.306799	0.4264
AGAP2	8.3984	7	-0.26276	0.7972
GRIP1	329.539	237	-0.475564	0
RAB3IP	38.4845	30	-0.359315	0.1896
TRHDE	266.418	193	-0.465093	0
NAV3	406.236	598	0.557828	0
MGAT4C	403.531	820	1.02295	0
ANO4	187.821	303	0.689963	0
SLC41A2	71.7372	36	-0.994725	0
RASAL1	17.0939	64	1.90459	0
MED13L	145.993	85	-0.780362	0
KSR2	235.742	407	0.787822	0
SPPL3	64.8878	40	-0.697947	0.0012
CFAP251	38.9726	42	0.107929	0.668
TMEM132C	201.498	574	1.51028	0
EP400	59.6417	72	0.271676	0.1342
TPTE2	63.2156	62	-0.0280124	0.939
XPO4	57.3888	29	-0.984716	0.0002
ATP12A	14.6746	25	0.768607	0.0154
RNF17	52.9333	71	0.423643	0.0206
MTUS2	313.106	502	0.681035	0
KATNAL1	47.9996	23	-1.06139	0
SLC25A30	11.5006	8	-0.523637	0.38
THSD1	17.8288	9	-0.986213	0.0348
MYCBP2	130.003	74	-0.812951	0
COCH	9.381	9	-0.0598167	1
MIPOL1	174.088	93	-0.904517	0
MDGA2	381.304	425	0.156522	0.0274
SOS2	52.273	19	-1.46007	0
FUT8	152.267	81	-0.910608	0
GPHN	308.057	219	-0.492266	0
SLC8A3	66.4417	39	-0.768615	0.0002
ALKBH1	16.2776	9	-0.854891	0.0798
CEP128	220.397	165	-0.417635	0
STON2	80.4887	42	-0.938397	0
TCL1B	2.8106	54	4.26401	0
TJP1	123.059	191	0.634219	0
SPRED1	47.8186	32	-0.5795	0.0216
ZNF609	103.114	54	-0.933215	0
RAB11A	75.7825	34	-1.15633	0
EDC3	30.1131	13	-1.21188	0.0004
AGBL1	442.428	707	0.676268	0
ADAMTS17	169.22	321	0.923675	0
LRRK1	72.7439	36	-1.01483	0
UNKL	23.5271	14	-0.748897	0.0516
TVP23A	26.4583	15	-0.818758	0.0224
TMC5	40.4972	61	0.590987	0.0032
SCNN1G	15.5718	26	0.739576	0.0204
COG7	29.4792	17	-0.794163	0.013
CLN3	9.8423	4	-1.299	0.0574
ABCC12	34.3288	51	0.571078	0.009
ADGRG1	25.1142	17	-0.562969	0.1192
CDH1	44.7359	25	-0.839505	0.002
IL34	36.9291	37	0.00276717	1
HYDIN	195.638	249	0.347962	0.0004
ZFHX3	506.538	652	0.364203	0
SDR42E1	10.2834	9	-0.19232	0.8448
CDH13	535.881	1004	0.905775	0
KLHDC4	31.672	23	-0.461574	0.1414
TRARG1	9.7113	15	0.627226	0.1332
CDK12	48.4693	30	-0.692109	0.0054
KRT37	1.8513	6	1.69642	0.0194
CA10	242.139	534	1.141	0
ERN1	41.9047	37	-0.179587	0.5014
PRKCA	232.143	229	-0.0196631	0.8736
BPTF	72.6269	38	-0.934505	0
RNF213	62.9949	44	-0.517732	0.0142
CETN1	0.7937	7	3.14069	0
FECH	19.391	16	-0.277315	0.5348
NEDD4L	163.205	110	-0.569181	0
CDH20	101.63	151	0.571218	0
ZCCHC2	29.5907	21	-0.494754	0.1224
CDH7	64.1296	71	0.146829	0.4254
CCDC102B	155.279	142	-0.128973	0.3064
TJP3	19.4274	20	0.0419072	0.9582
ZFR2	29.7677	66	1.14872	0
BORCS8	7.1922	5	-0.524505	0.5496
ZNF14	10.3071	12	0.219396	0.6672
ZNF708	17.4787	7	-1.32017	0.0082
ZNF675	73.939	116	0.649717	0
ZNF536	223.036	404	0.857078	0
CHST8	69.3654	97	0.483769	0.0018
ZNF420	56.0713	47	-0.254602	0.2488
ZNF573	37.2754	39	0.0652503	0.8236
NLRP2	21.9502	12	-0.8712	0.0318
NLRP11	23.449	40	0.770474	0.0026
FAM110A	10.837	7	-0.630539	0.3062
TGM3	20.5329	77	1.90692	0
SEC23B	24.6145	17	-0.533974	0.1416
BPIFB2	7.3119	12	0.714716	0.1366
ITCH	67.8397	41	-0.726506	0.0008
PTPRT	510.332	866	0.762932	0
MYBL2	22.6333	24	0.0845875	0.8216
PLTP	6.1336	21	1.77558	0
EYA2	134.086	249	0.892985	0
FAM210B	4.4222	1	-2.14476	0.1352
NPEPL1	13.736	17	0.307573	0.444
NCAM2	249.134	239	-0.059909	0.55
RUNX1	556.091	538	-0.0477138	0.4546
KCNJ6	234.594	318	0.438862	0
TFF1	1.9363	4	1.0467	0.2608
MICAL3	108.22	76	-0.509893	0.0014
KIAA1671	111.743	72	-0.634112	0
LGALS2	5.6466	11	0.962049	0.0584
ENTHD1	68.9923	109	0.659821	0
XG	29.5234	21	-0.49147	0.1328
ARHGAP6	250.547	296	0.240516	0.0058
ATRX	128.4	130	0.0178631	0.914
CHRDL1	55.7526	71	0.34878	0.0544
SLC25A43	25.1778	29	0.203901	0.4932
ENOX2	128.208	121	-0.0834747	0.5582
AFF2	228.271	343	0.587463	0
PLCH2	36.3087	43	0.244021	0.3066
PRDM16	168.776	158	-0.0951895	0.4322
PEX14	72.4053	43	-0.751759	0.0008
PEF1	6.9112	8	0.211064	0.7764
MACF1	185.321	122	-0.603146	0
DAB1	709.153	686	-0.047889	0.3944
HOOK1	28.0836	19	-0.563728	0.0902
JAK1	107.028	116	0.116134	0.4082
PDE4B	265.898	396	0.574629	0
SGIP1	99.3334	64	-0.634207	0
LRRC7	266.753	347	0.37943	0
ZZZ3	55.2109	81	0.552969	0.0022
PTGFR	108.238	150	0.470757	0
GTF2B	17.921	23	0.359983	0.2766
LRRC8C	62.4226	46	-0.440435	0.0362
TGFBR3	103.341	84	-0.298945	0.0588
WARS2	49.9403	22	-1.1827	0
PRUNE1	12.411	9	-0.463622	0.4202
KIRREL1	48.855	43	-0.18417	0.4508
TIPRL	10.5864	12	0.180822	0.745
COP1	119.887	55	-1.12417	0
XPR1	118.156	76	-0.636628	0
SMG7	57.6728	21	-1.4575	0
RGL1	133.503	76	-0.812804	0
IKBKE	12.1117	8	-0.598329	0.2922
ATF3	25.2613	47	0.895732	0.0002
PTPN14	92.9932	115	0.306437	0.0284
RYR2	361.46	588	0.701979	0
ROCK2	76.9297	51	-0.593043	0.0022
MAPRE3	25.7692	20	-0.365648	0.2968
ZNF638	72.526	41	-0.822874	0
ITPRIPL1	2.3871	3	0.329703	0.8528
ACTR1B	3.7226	4	0.103689	1
IL36G	5.6729	10	0.817842	0.124
AGPS	79.587	33	-1.27007	0
ZNF385B	191.793	259	0.433401	0
FSIP2	43.1795	25	-0.788418	0.004
GULP1	138.92	245	0.818531	0
FLACC1	31.6388	16	-0.983623	0.0036
C2CD6	60.218	73	0.277702	0.1132
NBEAL1	96.7811	92	-0.0730915	0.6704
PARD3B	491.157	299	-0.71604	0
ABCA12	94.6806	145	0.614912	0
EPHA4	71.3068	111	0.638448	0
DOCK10	126.815	83	-0.611539	0
SPHKAP	92.0924	182	0.982784	0
TRIP12	72.6813	52	-0.483073	0.0102
NPPC	2.1312	5	1.23026	0.1302
HJURP	9.7304	23	1.24106	0.0004
SPP2	12.0414	21	0.802386	0.022
TBC1D5	588.015	348	-0.756766	0
RARB	415.846	261	-0.672	0
STAC	76.5611	37	-1.04909	0
ITGA9	169.781	117	-0.537171	0
SCN11A	94.0266	89	-0.0792636	0.647
TCAIM	32.5708	31	-0.0713109	0.874
ZNF35	5.498	5	-0.136979	1
CCDC12	27.4093	23	-0.253032	0.472
PFKFB4	20.2375	15	-0.432069	0.279
ERC2	438.808	514	0.228179	0.0002
CADPS	217.87	426	0.967383	0
SYNPR	177.258	297	0.744615	0
C3orf49	13.4384	4	-1.74829	0.007
COL8A1	73.369	79	0.106682	0.5292
CEP97	20.9753	17	-0.303157	0.4504
IGSF11	111.957	188	0.747792	0
PLXNA1	24.9884	33	0.401207	0.1416
MGLL	165.945	101	-0.716351	0
ZBTB38	57.3502	37	-0.632273	0.0062
OTOL1	3.267	4	0.292034	0.8186
PHC3	43.3135	28	-0.62939	0.018
APBB2	185.68	183	-0.0209717	0.884
YIPF7	25.7503	25	-0.0426611	0.9768
SCFD2	225.323	128	-0.815849	0
ADGRL3	400.955	480	0.259594	0
STAP1	22.206	7	-1.66552	0.0004
OPRPN	5.5488	13	1.22826	0.0086
MRPL1	41.1469	29	-0.504731	0.064
FRAS1	222.525	282	0.341726	0.0002
TBCK	125.618	70	-0.843622	0
ETNPPL	9.5529	14	0.551416	0.2102
NAA15	54.1169	28	-0.950652	0.0002
SH3D19	101.638	72	-0.497374	0.0028
NEIL3	24.1691	24	-0.0101293	1
KLKB1	14.6137	33	1.17514	0
F11	10.7708	20	0.892875	0.0154
MARCHF6	39.5643	24	-0.721165	0.0086
MARCHF11	51.8908	140	1.43188	0
ITGA1	78.281	75	-0.0617716	0.767
IPO11	102.7	58	-0.824314	0
RGS7BP	48.4627	118	1.28384	0
AP3B1	134.381	107	-0.328723	0.0156
MCTP1	265.382	171	-0.634074	0
FER	205.239	177	-0.213553	0.046
HSD17B4	84.4102	71	-0.249598	0.1548
SLIT3	291.928	438	0.58532	0
LCP2	23.6359	18	-0.392983	0.2806
BNIP1	9.0496	9	-0.00792902	1
GMDS	284.013	190	-0.579958	0
RNF182	25.4696	36	0.499221	0.0528
PPP1R10	8.3109	5	-0.733077	0.3302
PNPLA1	32.3591	34	0.0713633	0.8278
GLO1	12.5194	10	-0.324165	0.597
SLC22A7	4.527	8	0.821445	0.1736
MRPS18A	7.5865	6	-0.338472	0.7256
PTCHD4	116.468	97	-0.263873	0.071
PKHD1	215.587	321	0.574302	0
DST	226.851	104	-1.12516	0
BACH2	169.191	92	-0.878949	0
FBXL4	36.3019	31	-0.227777	0.4238
PREP	82.61	69	-0.25972	0.1436
AFG1L	106.157	111	0.0643575	0.6646
LAMA2	289.127	473	0.710134	0
EPB41L2	102.365	67	-0.611482	0.0006
PEX3	18.1943	4	-2.18541	0
UTRN	259.219	141	-0.878477	0
ADGB	98.7837	88	-0.166769	0.3016
GINM1	11.6995	3	-1.96341	0.003
CCDC170	57.981	81	0.482342	0.004
CCDC126	21.6325	8	-1.43513	0.0014
GLI3	138.493	177	0.353937	0.0018
TNS3	140.469	109	-0.365924	0.005
TPST1	98.1633	50	-0.973256	0
AUTS2	546.043	483	-0.17699	0.006
CALN1	304.738	207	-0.557938	0
HGF	32.6637	36	0.140309	0.5936
CACNA2D1	227.114	226	-0.00709514	0.9788
SLC25A40	19.6009	15	-0.385957	0.364
BET1	19.0517	15	-0.344957	0.4186
LAMB4	48.8062	49	0.00571732	0.9984
MKLN1	176.677	134	-0.398885	0.0022
CHCHD3	135.741	77	-0.817928	0
DENND2A	71.0973	84	0.240595	0.1424
TMEM178B	185.454	260	0.487452	0
ESYT2	45.1899	26	-0.797489	0.0032
DLGAP2	443.165	466	0.0724847	0.2768
NRG1	555.514	1036	0.899128	0
ADAM18	66.5143	138	1.05293	0
KAT6A	56.0805	73	0.380397	0.0362
FNTA	23.5116	13	-0.854861	0.0256
DNAJC5B	36.4237	45	0.305048	0.188
VXN	11.955	46	1.94402	0
CNBD1	342.009	848	1.31003	0
SYBU	53.8604	42	-0.358836	0.111
COL22A1	148.873	219	0.556847	0
SLC45A4	46.1783	27	-0.774256	0.0024
DAPK1	96.5709	72	-0.423592	0.0102
ZNF462	68.7794	56	-0.29655	0.1302
RBM18	12.405	7	-0.825495	0.1494
DENND1A	251.382	191	-0.396311	0
CACNA1B	112.865	252	1.15883	0
IL2RA	23.6055	24	0.0239114	0.996
PFKFB3	50.2205	31	-0.696008	0.0044
FRMD4A	374.014	528	0.497448	0
ALOX5	32.8418	26	-0.337022	0.263
WDFY4	136.274	174	0.352577	0.002
A1CF	39.3927	39	-0.0144542	1
ANK3	322.932	214	-0.593621	0
CDH23	191.326	198	0.0494675	0.6518
LDB3	31.6655	35	0.144443	0.5984
LIPF	6.5953	26	1.979	0
ANKRD22	14.6201	11	-0.41045	0.416
SLC16A12	57.7307	88	0.608165	0
CRTAC1	75.7668	110	0.537866	0.0004
GBF1	62.89	93	0.5644	0.0004
MCMBP	28.8849	18	-0.682319	0.0412
CPXM2	106.672	228	1.09585	0
TEX36	48.7662	88	0.851622	0
TCERG1L	100.326	250	1.31724	0
TOLLIP	16.1192	16	-0.0107082	1
SYT9	105.18	94	-0.162121	0.2972
USH1C	23.1234	38	0.716646	0.0046
BBOX1	39.7644	66	0.730989	0
BDNF	30.6691	25	-0.294858	0.3594
LMO2	15.286	17	0.153324	0.7376
LRRC4C	614.747	1129	0.876982	0
HSD17B12	80.5186	40	-1.00932	0
PHF21A	87.8726	52	-0.756902	0.0002
C2CD3	72.4211	28	-1.37098	0
MAP6	37.5881	92	1.29136	0
CAPN5	27.1167	30	0.145781	0.6292
PRSS23	73.9885	55	-0.427869	0.0214
PGR	45.7159	98	1.10009	0
GRIA4	170.168	234	0.459545	0
NNMT	25.5363	33	0.369917	0.183
CADM1	153.269	214	0.481545	0
TMPRSS4	20.5449	27	0.394179	0.1992
TP53AIP1	3.9663	6	0.597169	0.4132
CCDC77	24.369	20	-0.285047	0.4316
ERC1	230.826	112	-1.04331	0
CACNA2D4	58.0527	49	-0.244581	0.25
ANO2	189.359	186	-0.0258237	0.8348
CLSTN3	13.3418	6	-1.15292	0.0402
PLEKHA5	112.794	74	-0.608092	0.0002
ITPR2	227.319	118	-0.945933	0
SYT10	29.9482	57	0.928493	0
VDR	46.2494	53	0.196558	0.3584
KRT7	9.0304	9	-0.00486489	1
HNRNPA1	3.1499	2	-0.655306	0.7754
PPP1R1A	6.0571	8	0.401373	0.5366
R3HDM2	80.89	38	-1.08996	0
FRS2	49.8685	27	-0.885169	0.0008
OTOGL	128.474	157	0.289286	0.0166
ELK3	34.4531	36	0.0633631	0.8364
WSCD2	55.3562	116	1.06731	0
CORO1C	39.3526	11	-1.83896	0
ACACB	69.2646	32	-1.11405	0
FAM222A	25.9023	38	0.552919	0.028
CUX2	144.603	208	0.524485	0
TESC	27.6474	42	0.603246	0.0124
ZNF268	15.2268	12	-0.343578	0.5042
POLR1D	56.4584	62	0.13508	0.4958
RXFP2	29.2053	29	-0.0101773	1
TRPC4	108.76	231	1.08674	0
ELF1	59.0399	31	-0.929422	0.0002
ERICH6B	37.0801	56	0.594782	0.0042
DZIP1	30.3295	21	-0.530332	0.095
HS6ST3	342.605	507	0.565441	0
IRF9	3.1123	2	-0.637981	0.7984
PRKD1	281.218	306	0.121844	0.1494
STRN3	60.5587	38	-0.672335	0.0034
AKAP6	231.972	181	-0.357963	0.0014
SPTSSA	13.4552	9	-0.580167	0.2784
TTC6	203.707	281	0.464075	0
ESR2	115.912	30	-1.95	0
RAD51B	415.824	274	-0.601797	0
GALNT16	44.6077	54	0.275667	0.1932
LTBP2	52.0713	55	0.0789432	0.7238
NRXN3	775.833	1207	0.637608	0
SLC24A4	81.6005	138	0.758018	0
TUNAR	26.944	66	1.2925	0
MARK3	54.2718	33	-0.717737	0.0026
PACS2	44.619	44	-0.0201547	1
OCA2	157.654	398	1.33601	0
HERC2	96.3115	72	-0.419711	0.0094
PLA2G4E	31.91	52	0.704503	0.0012
MYZAP	42.6362	43	0.0122578	1
POLR2M	34.8334	31	-0.168203	0.5858
RORA	338.495	238	-0.508173	0
THSD4	313.451	379	0.273959	0.0002
BBS4	23.8596	14	-0.769143	0.0426
REC114	53.3547	49	-0.122834	0.6172
LRRC28	63.7252	30	-1.0869	0
CHSY1	34.8126	19	-0.87361	0.006
MAPK8IP3	29.2473	12	-1.28527	0.0004
SHISA9	154.815	274	0.823627	0
SLC5A11	30.0464	37	0.300333	0.2424
KATNIP	105.104	81	-0.375825	0.0186
GSG1L	126.297	142	0.169068	0.172
FUS	5.2456	7	0.416247	0.5408
NFATC3	66.0927	32	-1.04642	0
UTP4	45.5661	37	-0.300436	0.2288
VAC14	51.8289	37	-0.486232	0.0362
PHLPP2	39.5115	23	-0.780639	0.0066
CNTNAP4	129.454	341	1.39734	0
ACSF3	34.593	20	-0.79048	0.0102
NXN	82.412	106	0.363138	0.0164
ABR	103.342	65	-0.668914	0.0004
METTL16	48.5607	26	-0.901278	0.0008
PITPNM3	48.125	35	-0.459432	0.0594
PIK3R5	39.6639	78	0.975648	0
STX8	149.05	166	0.155384	0.1774
USP43	38.915	27	-0.527367	0.055
GAS7	131.394	112	-0.230405	0.1016
ZNF18	9.1667	6	-0.61144	0.3852
PEMT	39.3446	20	-0.976166	0.0008
FBXL20	68.4846	84	0.29461	0.0724
MBTD1	37.7846	14	-1.43237	0
PRR11	23.2867	13	-0.840995	0.032
SLC39A11	203.862	152	-0.423522	0
SLC25A19	7.5907	6	-0.33927	0.7388
VAPA	21.0507	17	-0.308333	0.4456
GNAL	89.7555	157	0.806692	0
GREB1L	129.929	221	0.766321	0
RBBP8	104.057	73	-0.511407	0.0026
LAMA3	121.946	97	-0.330191	0.0244
ZNF521	132.581	72	-0.880807	0
CCDC178	230.147	400	0.797442	0
DTNA	181.893	212	0.220972	0.0298
MAPRE2	76.0547	39	-0.963563	0
ZBTB7C	175.427	352	1.0047	0
SKA1	8.7243	8	-0.125039	0.991
TXNL1	24.8685	21	-0.24393	0.5112
CPLX4	19.9148	32	0.684231	0.0144
HMSD	14.8538	11	-0.433329	0.3976
DOK6	204.806	355	0.793558	0
DIPK1C	10.6455	19	0.835756	0.0258
KISS1R	1.7068	6	1.81367	0.0154
ZNF729	14.0574	34	1.2742	0
ZNF723	12.1238	44	1.85966	0
PEPD	61.6367	70	0.183565	0.3146
AXL	19.4079	16	-0.278572	0.5186
PPP1R37	25.9276	15	-0.789526	0.0258
PLEKHA4	14.406	13	-0.148158	0.8448
CSNK2A1	32.582	16	-1.026	0.0028
RALGAPA2	147.782	109	-0.439139	0.0014
KIZ	55.2315	41	-0.429867	0.0578
BPI	15.1927	12	-0.340344	0.5066
TOP1	43.7477	26	-0.750696	0.0066
WFDC12	0.4714	6	3.66994	0
ZFP64	69.9493	41	-0.770686	0.0004
TSHZ2	238.739	399	0.740955	0
PHACTR3	123.38	186	0.592191	0
CDH4	314.376	440	0.485011	0
CRYZL1	24.9381	14	-0.832925	0.0272
DSCAM	381.683	626	0.713788	0
PCBP3	136.476	124	-0.138308	0.3082
CLTCL1	51.3416	53	0.0458641	0.85
SDF2L1	0.9019	4	2.14896	0.0254
APOL1	6.6085	7	0.0830321	0.9818
APOBEC3F	7.0531	8	0.181743	0.8186
GRAP2	33.2411	74	1.15456	0
MEI1	45.5085	27	-0.753177	0.0038
KIAA0930	22.2311	30	0.432383	0.126
TTLL8	18.1225	39	1.10569	0
MAOB	52.935	63	0.25113	0.1952
HCFC1	11.0533	10	-0.144477	0.9064
AJAP1	62.9738	102	0.695746	0
KAZN	559.511	776	0.471891	0
MYOM3	25.6023	52	1.02224	0
CNKSR1	5.6467	7	0.309947	0.6736
CSF3R	7.8939	4	-0.980738	0.2212
TXNDC12	16.0806	6	-1.42229	0.009
ECHDC2	14.3789	12	-0.260919	0.6494
LEPR	100.881	70	-0.527225	0.0018
PTGER3	89.3734	110	0.299586	0.0424
CCDC18	45.2632	38	-0.252339	0.3148
NTNG1	157.43	176	0.160862	0.154
MAGI3	134.95	109	-0.308093	0.0242
CSDE1	19.0687	21	0.139183	0.7342
IGSF3	42.614	53	0.314665	0.135
SPAG17	105.969	110	0.0538572	0.717
F11R	11.9702	7	-0.77402	0.1844
NOS1AP	137.392	109	-0.333972	0.012
TNN	36.654	45	0.295954	0.2044
CACNA1E	226.504	390	0.783941	0
NCF2	16.628	33	0.988851	0.0002
C1orf21	110.506	42	-1.39566	0
SWT1	61.6067	27	-1.19013	0
BRINP3	174.046	252	0.533955	0
SERTAD4	6.332	28	2.14469	0
CNIH3	139.633	101	-0.467288	0.0006
CDC42BPA	150.181	63	-1.25328	0
TAF5L	15.0456	6	-1.32631	0.0168
COG2	23.5682	13	-0.85833	0.0262
WDR64	68.8209	113	0.715404	0
SMYD3	346.24	224	-0.628272	0
CNST	46.7709	25	-0.903683	0.0018
ADI1	10.0949	6	-0.750592	0.2528
PDIA6	24.893	22	-0.178237	0.6502
KCNS3	220.895	284	0.36253	0
MTA3	119.817	113	-0.0845086	0.5654
RHOQ	19.5632	12	-0.705108	0.095
MYO7B	46.7158	96	1.03912	0
DAPL1	30.8492	52	0.753279	0.0008
NOSTRIN	36.1399	32	-0.175521	0.5578
CHN1	94.3416	51	-0.887397	0
DNAJC10	35.6877	20	-0.835427	0.0062
SATB2	92.2461	124	0.42678	0.0014
BARD1	38.4377	20	-0.942522	0.0016
SLC4A3	6.6786	7	0.0678092	1
KCNE4	66.7228	93	0.479051	0.0028
CCDC195	5.7527	13	1.1762	0.0128
NR2C2	48.4645	69	0.509668	0.0062
KIF15	51.1282	52	0.0243924	0.9482
SMARCC1	89.8698	51	-0.817339	0
ZNF589	26.5949	11	-1.27365	0.0018
MAGI1	312.899	347	0.149236	0.0632
CNTN3	160.836	172	0.0968155	0.3962
GTF2E1	18.5251	14	-0.404055	0.3462
EAF2	23.4864	41	0.803798	0.0004
SEMA5B	54.5878	59	0.112136	0.5864
PCOLCE2	33.4601	60	0.842521	0
SLC7A14	57.7481	83	0.523338	0.0024
VWA5B2	5.8489	3	-0.963203	0.3328
CLDN16	40.9463	52	0.344779	0.1028
DLG1	117.299	58	-1.01607	0
TBC1D14	56.6011	40	-0.50083	0.0246
AFAP1	82.8291	133	0.683217	0
ADGRA3	78.1016	61	-0.356543	0.0518
SLAIN2	38.7015	14	-1.46696	0
ADAMTS3	131.595	148	0.169494	0.168
CCNG2	126.275	168	0.411897	0.0002
CXCL13	45.6749	64	0.48667	0.0116
CDS1	31.1456	30	-0.0540659	0.9258
STPG2	437.926	460	0.0709481	0.3144
ABHD18	34.0071	9	-1.91784	0
JADE1	29.8895	15	-0.994676	0.0032
TTC29	109.395	204	0.899026	0
PLRG1	7.0226	7	-0.00465034	1
GRIA2	83.4474	106	0.345125	0.019
CPE	62.6731	82	0.387778	0.0196
ASB5	29.2546	51	0.801834	0.0002
TENM3	301.027	458	0.605456	0
ENPP6	60.4075	49	-0.301946	0.152
BRD9	19.4941	12	-0.700003	0.1014
TAS2R1	38.8545	86	1.14625	0
DNAH5	147.018	199	0.436777	0.0002
DROSHA	60.1511	39	-0.625117	0.0064
UGT3A2	16.5914	57	1.78053	0
OSMR	45.5455	49	0.105473	0.6438
TMEM267	18.1397	12	-0.596116	0.1738
PCSK1	20.0236	15	-0.416739	0.299
AP3S1	33.1181	13	-1.34911	0.0004
SEMA6A	59.9627	59	-0.0233504	0.9736
CHSY3	128.957	112	-0.203386	0.136
DDX46	44.0137	19	-1.21195	0
LECT2	14.991	16	0.0939753	0.8648
SPOCK1	284.528	433	0.605798	0
SYNPO	26.5207	28	0.078308	0.8264
ITK	51.2325	52	0.0214523	0.9568
TTC1	25.8225	21	-0.298239	0.3908
KCNIP1	174.984	221	0.33682	0.0006
RANBP17	200.183	144	-0.475251	0
RNF44	5.1774	9	0.797697	0.159
FAM153A	34.9573	12	-1.54256	0
RNF130	73.1505	54	-0.437908	0.0254
SLC22A23	85.9106	84	-0.0324468	0.8898
KIF13A	104.364	40	-1.38356	0
OR2J3	3.0566	10	1.71	0.002
C2	21.8674	35	0.678573	0.0098
TBC1D22B	34.3968	19	-0.856275	0.0048
DAAM2	51.4835	62	0.268158	0.1712
LRFN2	89.4107	118	0.400267	0.0052
COL19A1	158.08	223	0.496385	0
COL9A1	39.6943	61	0.619877	0.002
ME1	100.685	87	-0.210767	0.1746
OSTM1	62.4642	50	-0.321101	0.1282
TUBE1	7.699	2	-1.94467	0.0342
PTPRK	252.19	343	0.443695	0
TAAR8	0.5001	6	3.58467	0
HBS1L	65.2989	42	-0.636669	0.0032
EPM2A	161.51	182	0.172319	0.1162
MTHFD1L	108.026	51	-1.08281	0
AKAP12	54.2269	89	0.714797	0
TIAM2	194.252	119	-0.706967	0
SNX9	111.771	241	1.10849	0
LPA	60.7226	88	0.53527	0.0012
FAM20C	31.0992	27	-0.203918	0.5286
RNF216	73.8357	49	-0.591537	0.0022
INMT	27.1247	44	0.697896	0.003
ELMO1	272.69	191	-0.513688	0
NME8	23.6853	15	-0.659029	0.0794
BLVRA	22.2112	11	-1.01378	0.0112
SEMA3E	130.765	209	0.676531	0
CALCR	68.59	92	0.423636	0.0064
SLC25A13	92.1584	52	-0.825604	0
CYP3A5	14.5419	12	-0.277181	0.6162
COL26A1	89.5655	96	0.100091	0.5218
CUX1	213.745	138	-0.63122	0
CFTR	195.839	228	0.219363	0.028
PRRT4	5.2398	5	-0.0675837	1
ABCB8	8.851	4	-1.14584	0.117
UBE3C	59.6986	29	-1.04164	0
BNIP3L	55.936	79	0.498076	0.0048
SCARA5	56.0711	104	0.891254	0
NUGGC	28.3188	37	0.385765	0.1308
ELP3	46.4034	32	-0.536159	0.0298
PLAT	15.0794	21	0.47781	0.1726
IKBKB	27.9604	14	-0.997958	0.0064
SNTG1	405.517	893	1.1389	0
RP1	165.488	214	0.370887	0.0002
XKR9	55.2499	54	-0.0330124	0.9384
CDH17	41.0736	50	0.283717	0.192
GRHL2	80.912	98	0.276428	0.0728
TRPS1	183.345	162	-0.178564	0.1192
TONSL	7.1628	23	1.68304	0
DMRT1	58.0778	73	0.32991	0.0676
MOB3B	93.5303	63	-0.570082	0.0006
UNC13B	111.195	59	-0.914312	0
RNF38	69.1197	31	-1.15683	0
TMEM252	1.9641	2	0.0261316	1
TRPM3	419.337	508	0.276719	0
FGD3	40.5039	25	-0.696133	0.0126
NINJ1	5.8242	11	0.917372	0.075
CTSV	57.9963	20	-1.53596	0
OR13D1	0.4385	4	3.18935	0.0026
SLC44A1	88.9087	59	-0.59161	0.0004
FSD1L	47.7018	31	-0.621775	0.0172
INIP	15.5592	16	0.040304	0.9822
USP20	21.4757	11	-0.965202	0.0214
HMCN2	76.8625	154	1.00258	0
ZMYND19	3.87	4	0.0476664	1
TAF3	90.5078	66	-0.455576	0.0074
FAM171A1	72.7976	120	0.721072	0
PTER	35.1192	40	0.18774	0.4554
ARHGAP22	96.2658	63	-0.611672	0.0004
ZNF365	48.4712	53	0.128865	0.5472
TSPAN15	25.729	33	0.359071	0.1902
P4HA1	41.0092	18	-1.18795	0.0002
LRMDA	515.685	320	-0.688418	0
CCSER2	86.7328	45	-0.946653	0
BMPR1A	80.4534	61	-0.399344	0.0292
XPNPEP1	26.8484	18	-0.576839	0.099
ADAM12	171.773	282	0.715192	0
DENND2B	99.3937	94	-0.0804937	0.641
AMPD3	90.9857	88	-0.0481363	0.8034
GALNT18	160.407	190	0.24426	0.0226
PARVA	72.0674	114	0.661615	0
ANO3	216.663	418	0.948053	0
MDK	1.4138	5	1.82235	0.03
CELF1	45.6021	17	-1.42357	0
ZP1	3.7604	12	1.67408	0.0008
SCGB1D4	1.2784	15	3.55255	0
MACROD1	76.354	109	0.513552	0.001
GPHA2	0.6479	1	0.626157	0.947
KDM2A	63.4862	49	-0.373661	0.0684
CNTN5	611.25	908	0.570929	0
SIK3	116.529	68	-0.777087	0
ARHGEF12	70.0988	42	-0.739	0.0002
ARHGAP32	143.559	77	-0.898708	0
SLCO1C1	26.5512	37	0.478748	0.0598
BICD1	126.388	68	-0.894247	0
FGD4	112.571	77	-0.547904	0.0002
CPNE8	119.172	57	-1.06402	0
ACVRL1	7.5257	11	0.547606	0.2854
C12orf56	57.5522	77	0.419987	0.016
TBC1D30	55.4216	52	-0.0919367	0.7138
HVCN1	35.3269	11	-1.68326	0
NOS1	111.39	239	1.10139	0
NCOR2	111.122	58	-0.938017	0
GALNT9	60.7609	97	0.674842	0
GOLGA3	27.5505	31	0.17019	0.5596
SGCG	65.8426	79	0.262831	0.126
ATP8A2	298.819	427	0.514964	0
B3GLCT	60.3283	43	-0.488498	0.025
CSNK1A1L	1.1069	11	3.31291	0
LHFPL6	179.892	156	-0.205587	0.0736
DNAJC15	41.5307	36	-0.206181	0.4488
DOCK9	134.159	81	-0.727949	0
NALCN	165.579	306	0.886014	0
GRTP1	18.354	65	1.82435	0
NUBPL	169.651	112	-0.599073	0
FRMD6	110.358	120	0.120847	0.3736
OTX2	7.6746	4	-0.940092	0.2362
DAAM1	83.4927	114	0.449312	0.0016
KCNK10	67.0748	155	1.20843	0
SPATA7	38.9393	23	-0.759593	0.0084
GSC	0.8533	4	2.22888	0.023
BDKRB2	17.9625	35	0.962367	0.0006
BUB1B	27.4935	30	0.125872	0.6714
TP53BP1	49.1781	28	-0.812589	0.001
DUOX2	9.8136	15	0.612108	0.1462
AP4E1	44.3772	23	-0.948185	0.001
LARP6	11.4404	8	-0.516066	0.3894
LRRC49	91.5579	68	-0.42915	0.0096
TMEM266	77.3323	93	0.26616	0.0914
CTSH	13.0146	17	0.385404	0.3316
AP3B2	23.1941	24	0.0492765	0.9194
PDE8A	72.4339	67	-0.112504	0.5734
ALG1	24.4725	7	-1.80573	0
TXNDC11	29.0626	19	-0.613164	0.0576
CPPED1	65.9316	112	0.764457	0
ACSM2B	18.3321	35	0.932983	0.0006
SCNN1B	47.0355	91	0.952117	0
SBK1	29.5496	32	0.114933	0.7146
GNAO1	75.9075	73	-0.056346	0.787
CCL22	3.362	7	1.05804	0.1104
GINS3	50.8148	41	-0.309625	0.1878
GAN	34.675	20	-0.793896	0.0094
ANKRD11	101.884	49	-1.05607	0
SPAG7	3.9122	5	0.353948	0.6974
RNF135	13.2495	12	-0.142904	0.8756
GGNBP2	20.5397	14	-0.552988	0.1716
SRCIN1	34.6746	49	0.498903	0.0238
CCDC103	2.8473	1	-1.50959	0.4502
GDPD1	25.4033	17	-0.579481	0.1002
KCNJ16	37.5316	21	-0.837716	0.0042
TTYH2	22.1059	13	-0.76592	0.0488
DNAI2	18.5491	23	0.310285	0.3586
USP36	24.7202	18	-0.457694	0.2042
TBCD	88.3962	53	-0.737992	0
COLEC12	84.1145	92	0.129279	0.4208
TMEM200C	6.351	14	1.14037	0.0132
TWSG1	30.8736	14	-1.14095	0.001
PIEZO2	220.716	202	-0.127837	0.219
LDLRAD4	198.886	72	-1.46587	0
CABLES1	57.4452	21	-1.4518	0
OSBPL1A	107.776	62	-0.7977	0
NOL4	170.79	270	0.660738	0
FHOD3	220.796	296	0.422885	0
WDR7	172.896	104	-0.733322	0
SLC66A2	22.5171	11	-1.03352	0.0102
MEX3D	6.2988	8	0.344923	0.6016
ZNF441	7.8127	11	0.49361	0.3294
RFX1	20.7611	42	1.01651	0.0002
COPE	9.0983	3	-1.60063	0.0422
HPN	11.8383	15	0.341501	0.4308
ZNF569	26.565	20	-0.409527	0.2338
IFNL1	1.0403	5	2.26493	0.0094
BSPH1	10.9974	20	0.862838	0.0194
SYT3	8.4735	10	0.23897	0.6834
KLK11	2.6608	6	1.1731	0.108
ZNF578	28.8957	22	-0.393351	0.231
ZNF600	16.8672	13	-0.375709	0.4274
ZNF28	27.5037	14	-0.974199	0.0082
ZNF805	10.0801	7	-0.526083	0.43
AVP	0.9873	7	2.82579	0.0002
UBOX5	24.1529	5	-2.2722	0
SEL1L2	67.2305	96	0.513919	0.0004
KIF16B	137.635	93	-0.565543	0
PCSK2	118.098	192	0.701121	0
DNMT3B	21.4406	21	-0.029956	1
PXMP4	8.0674	6	-0.427141	0.62
RBM12	7.337	8	0.12481	0.9096
RALGAPB	48.5059	28	-0.792733	0.0014
CDH22	61.5492	74	0.265785	0.1314
KCNB1	87.0742	87	-0.00122991	1
MYT1	63.7643	69	0.113847	0.5478
CYYR1	48.9983	29	-0.756679	0.0024
TIAM1	201.685	238	0.23886	0.0114
UBASH3A	20.163	31	0.620558	0.0306
POFUT2	10.9918	5	-1.13643	0.0794
MYO18B	132.062	242	0.873792	0
HORMAD2	44.088	47	0.0922747	0.7022
RFPL3	2.853	17	2.57498	0
SNU13	7.5762	6	-0.336512	0.7504
NFAM1	23.7155	21	-0.175441	0.6588
PACSIN2	82.122	51	-0.687272	0.0006
SULT4A1	17.4061	28	0.685834	0.0252
PIR	49.6711	62	0.319862	0.0978
ZFX	30.5894	40	0.386968	0.1234
JADE3	68.0978	66	-0.0451422	0.8692
WDR45	12.2042	14	0.198049	0.6824
MTMR8	58.1918	79	0.441037	0.0114
GDPD2	4.7146	6	0.347827	0.6762
MECP2	52.8687	41	-0.36679	0.103
SLC35E2B	15.175	8	-0.923625	0.0662
SPEN	47.6772	28	-0.767873	0.002
EMC1	16.3915	9	-0.864951	0.0716
PITHD1	4.4878	2	-1.16601	0.3488
FGR	10.6004	16	0.593953	0.139
TESK2	67.2668	33	-1.02743	0
RAB3B	37.744	39	0.0472268	0.8866
WLS	61.7212	63	0.0295857	0.8952
TNNI3K	141.182	107	-0.399944	0.003
GNG5	3.7516	2	-0.907506	0.5542
ZNHIT6	26.9515	16	-0.752294	0.0338
CLCC1	37.2198	17	-1.13054	0
RAP1A	79.6439	58	-0.457511	0.015
CTTNBP2NL	30.6166	19	-0.688315	0.0332
POLR3C	9.3465	2	-2.22443	0.0112
PRPF3	14.5471	19	0.385268	0.2986
S100A7	1.3371	33	4.62529	0
SPTA1	34.7602	93	1.41979	0
IER5	1.9274	5	1.37527	0.0916
CSRP1	11.8476	14	0.240832	0.6108
USH2A	365.715	585	0.677718	0
PRSS38	14.0266	17	0.277369	0.4934
CAPN9	24.8703	32	0.363648	0.1928
TRIM67	27.179	65	1.25795	0
PLD5	201.828	325	0.687311	0
SNTG2	190.506	248	0.380503	0
KLHL29	147.916	167	0.175074	0.1362
LCLAT1	90.0608	56	-0.685472	0
MSH2	118.791	87	-0.449343	0.003
TCF7L1	80.656	86	0.0925548	0.579
TMEM182	129.2	123	-0.07095	0.629
GPR45	0.7972	2	1.32699	0.382
ST6GAL2	39.0108	20	-0.963874	0.0012
SEPTIN10	32.5451	40	0.29756	0.2256
KYNU	81.2377	78	-0.0586753	0.7796
SLC4A10	256.177	372	0.538163	0
SCN3A	53.2692	40	-0.413302	0.073
METAP1D	37.7577	26	-0.538259	0.0616
SP3	38.5565	23	-0.74534	0.0086
PPP1R1C	80.869	86	0.0887499	0.593
DYTN	31.9379	23	-0.473636	0.1238
PTH2R	225.823	227	0.00749987	0.961
UNC80	103.765	128	0.302827	0.0252
PAX3	45.247	67	0.566339	0.0032
DIS3L2	174.995	100	-0.80731	0
EIF4E2	15.1581	9	-0.752092	0.1364
FARP2	63.1663	32	-0.981083	0
CNTN6	142.439	154	0.112584	0.3552
RAF1	37.3998	19	-0.977031	0.0028
GALNT15	26.2258	43	0.71335	0.0026
SUSD5	31.2919	34	0.119745	0.6776
OXSR1	41.2426	32	-0.366063	0.1568
ULK4	326.758	197	-0.730026	0
DAG1	30.4525	19	-0.680561	0.0312
SEMA3F	15.5436	20	0.363679	0.326
LSMEM2	4.1589	2	-1.0562	0.4336
TAFA4	101.031	181	0.841185	0
ADCY5	76.1018	110	0.531501	0.0006
MED12L	160.516	75	-1.09775	0
PLCH1	168.82	157	-0.104723	0.3812
C3orf80	1.3003	2	0.621155	0.7458
TRIM59	24.4336	28	0.19656	0.5222
TBL1XR1	95.402	61	-0.64521	0.0002
KCNMB2	261.099	322	0.302467	0.0002
EHHADH	41.7983	27	-0.630485	0.0174
ATP13A4	88.6113	72	-0.299494	0.0884
ATP13A3	43.6915	26	-0.748841	0.0068
STX18	57.8245	23	-1.33005	0
PROM1	55.307	32	-0.78939	0.0008
LDB2	181.686	203	0.160034	0.1336
WDFY3	136.105	101	-0.430359	0.0026
SLC9B2	30.162	11	-1.45523	0.0002
C4orf33	10.7019	8	-0.419795	0.5178
C4orf51	41.5893	83	0.996899	0
ARHGAP10	155.6	187	0.265193	0.0156
ETFDH	17.7583	8	-1.15042	0.0172
TRIO	177.737	141	-0.334051	0.0066
MROH2B	33.4094	69	1.04634	0
RAB3C	126.694	167	0.398503	0.0012
HEXB	37.7588	33	-0.194347	0.4898
RASGRF2	123.221	123	-0.00259452	1
SSBP2	154.966	91	-0.76801	0
EDIL3	202.852	311	0.616488	0
MEF2C	85.6522	67	-0.354329	0.0436
PJA2	34.3513	22	-0.642861	0.0318
CAMK4	123.916	185	0.578157	0
PRR16	101.75	121	0.249983	0.072
SNCAIP	69.8907	98	0.487681	0.0016
CCDC192	108.893	76	-0.518836	0.0012
ADAMTS19	127.098	222	0.804617	0
FSTL4	190.014	364	0.937833	0
PCDHB1	3.6726	43	3.54946	0
STK32A	69.701	95	0.446748	0.005
GRIA1	148.259	189	0.350266	0.0014
FABP6	23.5157	49	1.05916	0
C1QTNF2	10.4196	12	0.203735	0.7082
ATP10B	132.221	150	0.182009	0.128
DOCK2	204.036	126	-0.695401	0
STK10	66.7209	48	-0.475104	0.0208
THOC3	53.5047	13	-2.04115	0
DUSP22	27.1924	22	-0.3057	0.3602
MYLK4	48.7586	29	-0.749604	0.0038
ADTRP	43.4318	52	0.25976	0.221
MLN	4.2666	12	1.49188	0.0038
ADGRF5	46.7823	51	0.124534	0.5764
COL21A1	154.14	178	0.207635	0.0652
PRIM2	151.679	41	-1.88733	0
ADGRB3	345.148	407	0.237814	0.0008
RIMS1	236.174	424	0.844212	0
WASF1	36.5632	24	-0.607358	0.037
METTL24	52.3865	43	-0.284858	0.2146
ROS1	63.3254	79	0.319068	0.0628
RSPO3	37.0135	51	0.462446	0.0334
TAAR6	0.4663	8	4.10067	0
SGK1	67.9105	83	0.289477	0.086
AHI1	98.102	68	-0.528748	0.0022
MAP7	95.1559	58	-0.71424	0
PLAGL1	56.6918	31	-0.870872	0.0002
IGF2R	66.0193	56	-0.237461	0.2394
FBXL18	37.6246	25	-0.589748	0.0352
VWDE	33.431	15	-1.15622	0
SP4	39.6938	23	-0.78728	0.0076
RAPGEF5	109.169	135	0.306401	0.0192
GSDME	27.2774	51	0.902791	0
HUS1	7.4416	5	-0.573685	0.4996
ZNF273	27.6819	21	-0.398554	0.2402
GTF2IRD2B	26.153	5	-2.38698	0
RSBN1L	39.5457	22	-0.846017	0.0036
GRM3	100.997	212	1.06976	0
CDK14	340.232	487	0.517403	0
CYP3A7	13.6898	30	1.13186	0.0002
PMPCB	15.7132	7	-1.16655	0.0244
HYAL4	22.1407	48	1.11633	0
PTN	53.1497	79	0.571791	0.0006
SVOPL	49.0392	22	-1.15643	0
BRAF	94.1079	60	-0.649353	0
DEFB4B	0.938	3	1.6773	0.1386
DLC1	237.976	355	0.577006	0
INTS10	15.8425	15	-0.0788375	0.9654
PEBP4	130.978	122	-0.102446	0.4724
STMN4	10.5911	21	0.987537	0.0052
TEX15	37.241	40	0.103108	0.6884
PURG	17.294	13	-0.41176	0.3612
PENK	4.5976	15	1.70601	0.0002
FAM110B	95.9648	43	-1.15817	0
CPA6	148.095	102	-0.537951	0
PKIA	40.5817	21	-0.95044	0.0014
SLC26A7	86.1915	117	0.440891	0.0012
RGS22	77.7707	116	0.576826	0
ANGPT1	113.416	56	-1.01813	0
RSPO2	84.2576	77	-0.129948	0.4672
SLC30A8	103.44	166	0.682388	0
ZFAT	107.474	75	-0.519025	0.0012
LURAP1L	21.9972	17	-0.371785	0.3328
NFIB	144.85	177	0.289186	0.0112
ZCCHC7	108.269	65	-0.736115	0
GCNT1	105.705	67	-0.657815	0
TLE4	70.9904	41	-0.792	0
C9orf153	18.0164	39	1.11416	0
SPIN1	41.184	33	-0.319618	0.2214
NXNL2	23.024	22	-0.065635	0.936
PGAP4	27.585	15	-0.878921	0.0144
EPB41L4B	68.1536	106	0.637202	0.0002
SNX30	59.8738	38	-0.655925	0.0028
TEX48	7.1702	9	0.327912	0.585
PAPPA	113.424	134	0.240505	0.0634
ASTN2	453.225	558	0.300038	0
LAMC3	38.9501	49	0.331155	0.1366
PLPP7	31.914	37	0.213336	0.415
FAM107B	117.104	144	0.29828	0.0214
NMT2	30.1626	17	-0.827226	0.0128
KIAA1217	389.54	695	0.835242	0
DDX21	13.2126	7	-0.916488	0.0974
CHST3	22.4289	22	-0.0278553	1
KCNMA1	351.223	437	0.315247	0
MMS19	18.5251	11	-0.751978	0.092
GPR26	14.2143	24	0.755691	0.0228
OSBPL5	36.4016	26	-0.48549	0.0882
DNAJC24	28.6785	22	-0.382466	0.246
KIAA1549L	136.112	260	0.933717	0
TRAF6	12.0859	5	-1.27332	0.0454
PRDM11	63.6211	40	-0.669505	0.0008
LRP4	28.2551	34	0.267023	0.3254
MYRF	16.4334	16	-0.0385591	1
FLRT1	38.137	2	-4.25312	0
ATG2A	10.2896	9	-0.19319	0.8538
KRTAP5-8	0.5407	3	2.47206	0.0362
FCHSD2	139.656	67	-1.05964	0
GDPD4	38.9333	44	0.176499	0.4634
TENM4	359.914	615	0.772935	0
CCDC81	22.0785	24	0.120392	0.7454
GRAMD1B	123.056	103	-0.256667	0.0672
CHEK1	23.3152	21	-0.150881	0.7208
KCNJ1	14.1197	13	-0.119198	0.8936
AICDA	5.076	9	0.826233	0.145
GRIN2B	248.876	370	0.572097	0
RERGL	109.402	105	-0.0592524	0.7188
PRR13	2.2577	4	0.825146	0.3894
SLC16A7	88.5613	101	0.189607	0.2012
USP15	71.8054	50	-0.522164	0.0072
CPSF6	15.8372	14	-0.17789	0.7674
PTPRR	129.316	208	0.685682	0
RFX4	82.3263	85	0.0461095	0.792
MYO1H	49.166	59	0.263054	0.1846
ARPC3	7.1323	6	-0.249405	0.8574
GLT1D1	60.1247	106	0.818035	0
CENPJ	18.5551	19	0.0341836	0.9818
MEDAG	8.8192	2	-2.14065	0.0174
HTR2A	29.9645	28	-0.0978275	0.8222
PCDH9	423.339	281	-0.591242	0
PCCA	201.595	116	-0.797331	0
ITGBL1	122.42	171	0.482162	0
IPO4	3.9763	2	-0.991427	0.4818
RPL10L	0.3528	4	3.50308	0.0006
GNG2	69.9721	94	0.425881	0.0082
LRRC9	67.1839	42	-0.677726	0.0012
SYT16	137.237	155	0.175597	0.1432
TMED8	19.1971	11	-0.803385	0.0646
MOK	36.8861	29	-0.347024	0.2114
TECPR2	63.8916	53	-0.269634	0.1878
CDC42BPB	57.0872	80	0.486833	0.0078
SNRPN	70.875	138	0.96132	0
KATNBL1	31.6141	12	-1.39753	0
TTBK2	83.157	34	-1.2903	0
CATSPER2	18.1464	51	1.49081	0
MYO1E	109.813	124	0.175294	0.1918
PEAK1	146.028	136	-0.102636	0.4394
MEX3B	1.9702	6	1.60662	0.0296
FSD2	23.1974	12	-0.950929	0.0182
AEN	4.9786	5	0.00618799	1
ZNF263	8.2679	17	1.03994	0.0102
ABCC6	33.8199	16	-1.0798	0.0008
ADGRG5	22.4285	17	-0.399798	0.2942
TXNL4B	22.9333	10	-1.19744	0.0034
GSE1	231.366	144	-0.68411	0
C16orf95	106.739	109	0.0302407	0.8548
PAFAH1B1	42.2257	17	-1.31259	0
COX10	74.1517	47	-0.657819	0.0014
MPRIP	79.9376	41	-0.96325	0
GID4	13.2217	9	-0.554911	0.3122
ADAP2	24.1222	21	-0.199972	0.605
CCL2	0.8795	8	3.18524	0
ANKFN1	290.071	290	-0.000353666	1
MSI2	195.867	99	-0.984375	0
HSF5	31.2229	13	-1.26409	0.0004
DHX40	19.5586	10	-0.967803	0.026
USP32	111.868	57	-0.97277	0
CEP112	254.337	207	-0.297108	0.0016
SDK2	141.472	92	-0.620808	0
GRB2	39.9947	20	-0.999809	0.0012
MXRA7	17.5477	6	-1.54825	0.0026
MC2R	15.4005	45	1.54695	0
TLE2	22.8185	18	-0.342207	0.3658
SMIM24	2.997	3	0.00144342	1
TICAM1	7.2134	9	0.319246	0.5974
ZNF491	5.461	10	0.872763	0.101
BEST2	3.0585	5	0.709104	0.391
RPS19	5.7919	6	0.0509258	1
CNFN	1.5135	6	1.98707	0.0084
ZNF227	13.528	8	-0.757877	0.151
ZNF235	34.8407	14	-1.31535	0
MARK4	103.21	48	-1.10448	0
MYPOP	5.7347	10	0.80221	0.137
GYS1	11.478	13	0.17964	0.728
POLD1	15.4782	6	-1.3672	0.0126
PLCB4	199.498	156	-0.354828	0.0012
NINL	61.1328	118	0.948768	0
EFCAB8	46.992	108	1.20054	0
DLGAP4	101.577	138	0.442096	0
APCDD1L	25.6914	58	1.17477	0
KCNE1	29.8056	46	0.62605	0.0088
TMPRSS3	11.0158	16	0.538498	0.1868
SGSM1	55.415	45	-0.300352	0.178
GRK3	75.2353	50	-0.589482	0.0034
ARHGAP8	50.4196	62	0.298284	0.1226
MID1	177.234	253	0.513479	0
IL1RAPL1	625.718	828	0.404119	0
DGKK	48.1832	96	0.994504	0
OPHN1	221.454	163	-0.442138	0
SPRY3	77.5576	114	0.555694	0.0002
TNFRSF8	37.0261	37	-0.00101733	1
MATN1	5.657	4	-0.500037	0.6752
S100PBP	19.2254	14	-0.457587	0.2822
NDUFS5	3.786	5	0.401254	0.6548
BTF3L4	15.7931	6	-1.39626	0.0086
C1orf87	39.4983	44	0.155713	0.5128
ITGB3BP	69.8231	19	-1.8777	0
DNAI4	51.1756	49	-0.0626744	0.8368
ST6GALNAC3	255.749	127	-1.0099	0
BCAR3	130.508	108	-0.273106	0.0438
ABCD3	45.8415	19	-1.27065	0.0002
SIKE1	5.1063	1	-2.35228	0.072
SYCP1	64.1822	122	0.926636	0
ADAM30	1.3823	9	2.70285	0.0002
S100A12	0.8766	7	2.99736	0.0002
OR10X1	0.447	4	3.16165	0.001
ADCY10	47.9634	95	0.985994	0
AXDND1	86.219	88	0.0294977	0.8848
EDEM3	29.5648	18	-0.715884	0.0336
CD55	29.8265	20	-0.576595	0.0756
KCNK2	105.611	252	1.25467	0
PLB1	85.3906	79	-0.112225	0.5272
HEATR5B	53.0435	39	-0.443702	0.0556
PRKCE	245.365	132	-0.894394	0
NRXN1	597.165	727	0.283825	0
PUS10	35.7017	18	-0.987996	0.0014
ARHGAP25	67.2973	42	-0.680159	0.001
TBC1D8	112.273	75	-0.582051	0.0006
PTPN4	103.026	79	-0.38309	0.016
GLI2	117.68	146	0.311094	0.0114
CNTNAP5	408.935	552	0.432797	0
BIN1	27.0353	53	0.971148	0
IWS1	41.4076	19	-1.1239	0.0002
SAP130	39.6976	17	-1.22352	0.0002
HS6ST1	37.5266	26	-0.529402	0.0596
POTEE	25.4173	16	-0.667739	0.066
GPR39	105.017	142	0.435272	0.0004
MBD5	226.598	183	-0.308294	0.005
CACNB4	121.719	71	-0.777665	0
GALNT13	265.61	297	0.161153	0.0628
DHRS9	14.3362	18	0.328334	0.3948
UBR3	117.463	73	-0.686236	0
UBE2E2	177.539	112	-0.66464	0
CMTM7	41.7258	31	-0.428671	0.1088
CNOT10	40.4438	35	-0.208564	0.44
ARPP21	71.1565	104	0.547516	0.0006
IQCF1	3.8458	8	1.05672	0.0922
CACNA1D	221.322	197	-0.167954	0.1034
PRICKLE2	161.317	239	0.567116	0
MITF	104.592	62	-0.754435	0
GXYLT2	50.1365	96	0.937173	0
GUCA1C	21.0512	51	1.27659	0
UPK1B	14.4431	14	-0.0449536	1
ATR	59.2319	61	0.0424349	0.8536
CCDC39	37.4274	79	1.07776	0
FXR1	52.2903	93	0.830687	0
KLHL24	22.4686	21	-0.0975209	0.8592
LPP	337.143	332	-0.0221761	0.8062
TMEM207	9.7169	15	0.626394	0.1374
XXYLT1	92.6565	51	-0.861395	0
TNK2	22.2337	7	-1.66732	0.0006
CRMP1	66.2827	44	-0.591129	0.0042
BST1	16.0906	9	-0.838221	0.0838
ANKRD17	84.9336	47	-0.853675	0
RASGEF1B	282.106	259	-0.123287	0.171
ENOPH1	14.0341	8	-0.810865	0.1288
NUDT9	16.8779	10	-0.755135	0.1034
FAM13A	176.243	97	-0.861511	0
GSTCD	63.6767	40	-0.670766	0.0032
NDST3	102.886	109	0.0832871	0.5682
TRIM2	85.5421	44	-0.959131	0
DCHS2	118.796	153	0.365041	0.0024
FAT1	63.4403	131	1.0461	0
ADAMTS16	82.2109	146	0.828567	0
LIFR	61.0366	68	0.15586	0.4048
C9	39.727	34	-0.224585	0.4014
TTC33	111.265	74	-0.588405	0.0004
GHR	136.517	108	-0.338054	0.0136
ADAMTS6	152.214	98	-0.635246	0
ATG10	139.128	94	-0.56568	0.0002
FAM174A	23.5866	6	-1.97493	0
EFNA5	134.293	210	0.645003	0
FBXL17	239.024	164	-0.543457	0
IL4	3.969	9	1.18115	0.0364
PSD2	22.2296	19	-0.226483	0.5736
PCDHGA3	77.3513	7	-3.466	0
KCTD16	143.756	161	0.163444	0.1734
ABLIM3	54.2785	80	0.559619	0.0026
NPM1	11.281	11	-0.0363914	1
COL23A1	161.135	211	0.38897	0
OR2J2	2.2481	7	1.63865	0.0166
SPDEF	8.51	11	0.370272	0.4702
GSTA5	4.2084	7	0.734083	0.2678
DPPA5	0.552	4	2.85726	0.0058
ELOVL4	14.9896	11	-0.446458	0.3716
BCKDHB	109.609	86	-0.349964	0.0224
CRYBG1	96.4977	88	-0.132991	0.4212
RTN4IP1	26.8234	23	-0.221858	0.5302
DSE	87.153	43	-1.01921	0
GPRC6A	16.8962	31	0.875569	0.0026
RFX6	25.1421	39	0.633369	0.0114
TRDN	192.224	225	0.22714	0.0238
NHSL1	123.628	64	-0.949863	0
SASH1	128.024	158	0.303506	0.0114
PLG	23.7302	35	0.560631	0.0304
SOSTDC1	31.637	26	-0.283101	0.3622
ZNF479	10.108	21	1.05489	0.0034
HIP1	93.9361	63	-0.576328	0.0004
POR	40.0381	41	0.0342504	0.9218
CD36	141.443	90	-0.652221	0
PCLO	186.704	128	-0.544612	0
AGFG2	13.2517	6	-1.14314	0.0454
AP1S1	3.2551	31	3.25149	0
RINT1	16.2601	9	-0.853339	0.0774
CAPZA2	50.7496	41	-0.307773	0.1866
SLC13A1	39.4569	132	1.74219	0
DGKI	212.768	347	0.705652	0
OR2F2	0.452	6	3.73057	0
MSR1	209.92	361	0.782159	0
PDGFRL	30.866	57	0.884943	0
PSD3	254.623	289	0.182708	0.0366
XPO7	39.7501	27	-0.557999	0.0404
PIWIL2	37.4733	32	-0.227791	0.4258
ADAM2	43.3543	118	1.44454	0
TERF1	17.9702	11	-0.708103	0.108
NECAB1	76.5706	78	0.0266836	0.9108
DEPTOR	81.0333	37	-1.13099	0
FAM135B	167.749	302	0.848243	0
APTX	63.2747	56	-0.176202	0.4054
C9orf57	9.7768	12	0.2956	0.5636
FRMD3	135.086	220	0.703626	0
AOPEP	194.219	79	-1.29776	0
FANCC	149.66	176	0.233886	0.0408
MUSK	63.08	103	0.70739	0
PTBP3	52.895	26	-1.02462	0
MVB12B	82.3537	73	-0.173937	0.3326
TBC1D13	10.6204	8	-0.408766	0.5364
PTGES	6.716	13	0.952837	0.0436
NACC2	40.4881	43	0.0868387	0.744
CCDC3	92.8154	119	0.358525	0.0124
PIP4K2A	82.2452	64	-0.36186	0.0406
VTI1A	169.828	83	-1.03289	0
GFRA1	100.397	236	1.23307	0
DOCK1	249.774	135	-0.887667	0
MGMT	138.858	99	-0.488112	0.0012
B4GALNT4	5.7453	11	0.937049	0.0658
TALDO1	8.0768	10	0.308144	0.5834
OR5W2	0.4272	12	4.81198	0
SYT12	20.1165	23	0.193255	0.5758
ANKRD13D	6.0251	5	-0.269057	0.891
PPP6R3	70.488	41	-0.781754	0.0006
PPFIA1	52.3376	75	0.519043	0.0034
GRM5	256.586	505	0.976842	0
UBTFL1	0.5396	2	1.89004	0.2068
HEPHL1	42.4981	57	0.423564	0.0418
ARHGAP42	140.122	135	-0.053722	0.6986
KIRREL3	264.928	461	0.799168	0
A2ML1	29.4393	25	-0.235815	0.4798
KCNJ8	4.9001	3	-0.707849	0.5604
NELL2	189.022	303	0.680761	0
SCAF11	33.268	16	-1.05606	0.0014
BIN2	19.8929	13	-0.613742	0.1354
SMIM41	13.0773	9	-0.539068	0.3242
NUP107	26.8891	8	-1.74895	0
ACSS3	148.34	140	-0.0834847	0.5206
POC1B	48.5062	16	-1.6001	0
DCN	19.4217	39	1.0058	0
PAH	55.5389	116	1.06255	0
NT5DC3	32.3396	21	-0.622913	0.047
RBM19	68.1752	42	-0.698858	0.0008
ZCCHC8	13.4142	15	0.161201	0.7356
DHX37	19.3417	21	0.118675	0.7612
RFC3	67.7446	45	-0.590181	0.0042
NBEA	333.848	273	-0.290289	0.0012
ENOX1	262.23	153	-0.777299	0
CLDN10	66.6815	62	-0.105018	0.6148
DAOA	11.5692	12	0.0527453	0.9756
COL4A2	94.6885	130	0.45725	0.0006
RNF212B	40.2828	53	0.395828	0.0634
G2E3	27.8911	14	-0.994378	0.0084
NPAS3	405.173	420	0.051852	0.4736
PPP2R3C	16.891	3	-2.49322	0.0002
RGS6	289.857	435	0.585674	0
MIDEAS	34.4042	17	-1.01705	0.001
TTLL5	146.703	80	-0.87483	0
TC2N	40.2159	37	-0.120241	0.6884
EML1	93.2284	105	0.171548	0.2424
GABRG3	260.901	510	0.966995	0
FMN1	195.95	165	-0.248021	0.0268
SPINT1	6.4943	4	-0.699174	0.4616
CTDSPL2	46.223	26	-0.830099	0.002
DUT	5.6596	3	-0.915738	0.3724
WDR72	113.835	94	-0.276212	0.0626
MEGF11	163.835	230	0.489389	0
C15orf61	4.1042	6	0.547861	0.459
HCN4	22.3785	85	1.92535	0
SCAPER	254.363	214	-0.249279	0.0106
ADAMTSL3	176.069	215	0.2882	0.0056
FAM174B	87.8893	61	-0.526878	0.004
CERS3	66.0338	113	0.775046	0
NAA60	19.8617	13	-0.611477	0.1328
ITGAD	15.1956	17	0.161881	0.7002
ZNF423	169.256	89	-0.927332	0
CPNE2	25.4282	17	-0.580895	0.1034
CX3CL1	5.7697	26	2.17194	0
NUTF2	11.7632	5	-1.23428	0.0458
TERF2	24.2125	14	-0.790325	0.0396
CHST6	10.7083	8	-0.420658	0.5238
ADAMTS18	85.5508	164	0.938843	0
CDYL2	94.3784	94	-0.00579596	1
CRISPLD2	46.09	51	0.146043	0.5106
SPIRE2	24.2566	30	0.306585	0.2888
ASPA	14.2114	14	-0.0216219	1
SLC13A5	13.0556	25	0.937259	0.0026
NLK	70.5623	42	-0.748508	0.0002
CWC25	11.3927	8	-0.510038	0.3922
MED24	19.2582	22	0.192031	0.5942
KRT40	4.3087	20	2.21468	0
KRTAP29-1	0.464	5	3.42973	0
KRT13	2.1668	8	1.88443	0.004
IGF2BP1	26.7654	50	0.901559	0
CSHL1	0.7892	13	4.04198	0
SMURF2	54.8648	37	-0.568356	0.0142
RGS9	58.0077	59	0.0244705	0.9288
L3MBTL4	210.223	97	-1.11587	0
SPIRE1	96.6066	49	-0.97934	0
SETBP1	177.244	115	-0.6241	0
SALL3	10.4497	37	1.82406	0
C2CD4C	1.6992	6	1.82011	0.0168
ZNF490	29.3105	7	-2.06599	0
CYP4F2	9.1296	9	-0.0206267	1
NWD1	44.8022	71	0.664249	0.0004
ZNF728	12.9332	34	1.39446	0
SCGB2B2	39.5948	36	-0.137314	0.6426
CEACAM19	10.0844	7	-0.526698	0.4376
ZC3H4	22.6333	16	-0.500375	0.1922
ZNF470	9.8303	5	-0.975307	0.1488
RRBP1	31.3826	24	-0.38693	0.2142
DEFB116	2.4546	13	2.40495	0
GHRH	4.9074	15	1.61193	0.0004
ATP9A	78.5485	49	-0.680802	0.0004
BCAS1	61.0787	90	0.559256	0.0002
TPTE	38.6879	55	0.507549	0.0142
GRIK1	184.254	243	0.39926	0
RSPH1	10.8602	11	0.0184529	1
PFKL	12.4834	5	-1.32001	0.0284
CECR2	90.5821	134	0.564935	0
PIK3IP1	4.9878	3	-0.733441	0.537
SCUBE1	66.6819	95	0.510632	0.0016
ADGRG2	61.1022	48	-0.34819	0.102
EDA	193.4	223	0.205454	0.0382
NEXMIF	87.9201	110	0.323239	0.0276
FAAP20	12.8834	10	-0.365513	0.5192
PER3	27.7924	16	-0.796619	0.0236
TNFRSF9	12.4965	15	0.263438	0.5534
FBXO2	8.5551	4	-1.09678	0.145
PAX7	53.9857	129	1.25672	0
UBR4	61.9529	31	-0.998904	0
EIF4G3	169.528	112	-0.598027	0
ZSWIM5	132.452	98	-0.434621	0.0026
KANK4	37.9911	24	-0.662627	0.017
DEPDC1	10.5313	18	0.773313	0.0438
ACADM	28.9669	21	-0.464016	0.156
BRDT	29.8383	50	0.744763	0.0008
ALG14	44.9951	52	0.208744	0.3314
DPH5	16.6205	7	-1.24754	0.0174
WDR47	32.8139	24	-0.451273	0.1334
SRGAP2B	95.2223	11	-3.1138	0
NBPF9	23.5497	10	-1.23571	0.0028
SPRR2E	5.9785	12	1.00518	0.0416
CHTOP	5.6001	4	-0.485453	0.6866
FMO1	17.1176	27	0.657479	0.0398
NAV1	131.459	82	-0.680914	0
ADORA1	35.0572	43	0.294626	0.2074
RASSF5	37.4164	38	0.0223287	0.9678
FMN2	210.523	322	0.613081	0
TPO	77.5535	117	0.593245	0
LTBP1	207.085	326	0.654651	0
SLC8A1	234.731	188	-0.320274	0.0028
SPTBN1	98.1128	53	-0.888449	0
ALMS1	109.259	62	-0.817411	0
M1AP	41.2572	32	-0.366574	0.1652
NCAPH	18.9479	22	0.215466	0.5468
NPHP1	37.7951	47	0.314462	0.1672
LRP2	107.696	91	-0.243032	0.108
PLCL1	351.101	302	-0.217337	0.0078
RAPH1	64.4627	38	-0.762465	0.0002
ADAM23	81.2217	112	0.463562	0.0014
NHEJ1	41.8096	25	-0.741906	0.0052
DAW1	24.3655	25	0.0370883	0.952
CHRNG	3.8546	5	0.375347	0.6892
HDLBP	41.0127	51	0.314427	0.1424
KCNH8	176.623	109	-0.696346	0
ZCWPW2	86.5381	139	0.683678	0
LYZL4	6.1557	14	1.18543	0.0074
DOCK3	323.936	214	-0.5981	0
DCP1A	29.4013	12	-1.29285	0.0006
WNT5A	11.3186	22	0.958808	0.0082
PTPRG	336.209	554	0.720529	0
NR1I2	17.4382	13	-0.42374	0.3352
GSK3B	124.952	64	-0.965228	0
PARP14	22.9157	29	0.339717	0.2556
HPS3	20.1014	10	-1.0073	0.0222
PFN2	39.1825	49	0.322572	0.1444
GMPS	33.6181	23	-0.547604	0.0744
RSRC1	201.026	127	-0.662556	0
GHSR	2.3591	5	1.08369	0.1814
FGF12	286.776	368	0.359783	0
FAM193A	89.7469	57	-0.6549	0.0002
GPR78	27.9109	30	0.104134	0.737
SLIT2	168.686	285	0.756621	0
GRXCR1	63.062	82	0.378853	0.0268
CWH43	34.5663	37	0.0981591	0.7312
IGFBP7	36.3629	19	-0.936468	0.0028
TECRL	61.3246	129	1.07283	0
TMPRSS11F	34.9861	53	0.599211	0.0052
UGT2B4	21.0099	43	1.03327	0
NPFFR2	53.0493	61	0.201476	0.299
PTPN13	100.943	54	-0.902508	0
MEPE	11.5984	21	0.856464	0.0142
NDST4	130.817	187	0.515483	0
LARP1B	73.8417	45	-0.714511	0
SETD7	50.5823	34	-0.573098	0.0194
HHIP	45.2866	54	0.253875	0.2262
NR3C2	167.021	81	-1.04404	0
RXFP1	154.223	190	0.300983	0.0062
GLRA3	87.9227	116	0.399817	0.0042
STOX2	103.072	71	-0.53776	0.0004
LINC02218	19.7725	39	0.979979	0
PARP8	82.5273	53	-0.638879	0.0004
MAP3K1	36.7859	23	-0.677519	0.0206
ADGRV1	290.22	301	0.052617	0.5396
CAST	116.073	115	-0.0134048	0.9758
ERAP1	21.6565	4	-2.43673	0
SLC27A6	226.383	274	0.27541	0.0026
SLC25A48	188.69	171	-0.142022	0.2138
FGF1	48.3574	83	0.779375	0
IL17B	15.0199	25	0.735053	0.0244
PDE6A	39.6725	45	0.181786	0.4324
SOX30	20.9322	17	-0.300189	0.46
SQSTM1	14.4993	6	-1.27295	0.0214
[truncated: 15,756 more rows]

## Sheet: Brain
gene_id	expected	actual	log2_fold_change	p_value
GFI1	0.5381	3	2.47902	0.0322
TSPAN2	1.608	6	1.8997	0.0096
COP1	10.1827	14	0.459307	0.2986
ARID4B	7.6238	8	0.0694897	0.9918
TSPYL6	0.1171	2	4.09419	0.0106
TEX261	1.0284	3	1.54456	0.1656
SLC4A10	21.8079	22	0.0126527	1
FGD5	4.7936	7	0.546245	0.412
LRRC2	3.5579	3	-0.246063	1
ZPLD1	14.7875	14	-0.0789513	0.9678
ATG3	1.1483	3	1.38546	0.2214
SEC24D	4.4985	8	0.830556	0.1728
ARL15	16.5454	22	0.411073	0.2286
POC5	1.7072	5	1.5503	0.0572
SDK1	37.5472	29	-0.372652	0.1784
CALN1	25.8604	23	-0.169111	0.675
TES	1.87	4	1.09696	0.238
MALRD1	28.8649	32	0.148756	0.614
KIAA1217	32.9896	37	0.165514	0.5306
PARD3	27.4705	24	-0.194849	0.583
CYP2C19	3.6336	3	-0.276437	1
MTG1	1.1022	2	0.859614	0.6074
LUZP2	22.7062	22	-0.0455828	0.9946
OR4B1	0.0373	3	6.32964	0
PKNOX2	10.4196	17	0.706235	0.0694
TMEM19	0.7302	3	2.0386	0.078
EVL	6.7449	9	0.416128	0.473
OTUD7A	15.3161	18	0.232948	0.5632
FHOD3	18.6048	17	-0.13014	0.828
MACROD2	79.9123	111	0.47407	0.0012
TM9SF4	2.2453	2	-0.166908	1
TOX2	6.0332	9	0.577002	0.3052
RCAN1	3.9767	12	1.59339	0.0016
EIF4G3	14.3333	22	0.618133	0.0718
SMIM12	5.7207	12	1.06877	0.0278
LRRC7	22.7084	34	0.582309	0.035
RGS5	8.1944	11	0.424793	0.4008
DNM3	23.4174	26	0.150931	0.649
ACBD6	9.0349	7	-0.368154	0.6372
CYRIA	4.5517	6	0.398557	0.6168
UBXN2A	3.0112	3	-0.00537603	1
ARHGEF4	8.1826	7	-0.225204	0.8612
PLA2R1	5.0278	7	0.477428	0.4798
CASP8	4.9637	5	0.0105122	1
TTLL4	1.7421	3	0.784135	0.4974
LMCD1	2.8578	4	0.485095	0.6344
TRAK1	8.2143	8	-0.0381376	1
FHIT	58.4016	79	0.435845	0.0118
CD96	14.491	16	0.142915	0.7642
WDR49	6.7607	9	0.412752	0.4838
TNIK	15.5129	16	0.0446035	0.9654
FAM13A	14.8852	21	0.496511	0.151
CCSER1	57.3116	64	0.159245	0.4042
BASP1	8.1905	14	0.773403	0.075
ATG10	11.8655	12	0.0162615	1
GRAMD2B	5.2909	8	0.596487	0.3334
KCTD16	12.2534	12	-0.0301477	1
CDKAL1	27.0509	36	0.41232	0.1124
ADGRF5	3.9714	6	0.595315	0.4198
WDR27	9.4983	12	0.337293	0.5006
NPVF	0.153	2	3.7084	0.0204
STYXL1	2.0154	3	0.573896	0.6498
CSMD1	79.9346	111	0.473668	0.001
PSD3	21.6821	36	0.731492	0.0032
CYRIB	6.9044	7	0.0198389	1
HAUS6	1.9234	4	1.05634	0.2548
ELAVL2	5.2895	6	0.181831	0.8634
FRRS1L	1.4276	6	2.07137	0.0062
TRIM32	0.5366	5	3.22001	0.0004
PCDH15	70.7647	91	0.362837	0.0234
GRID1	29.7498	23	-0.371246	0.239
PPFIBP2	5.589	10	0.839338	0.1144
DLG2	84.3232	100	0.245998	0.1014
ARHGAP20	5.2995	11	1.05358	0.0422
PRMT8	8.2305	7	-0.233625	0.8368
SOX5	39.9847	43	0.104889	0.6808
NAV3	34.5917	29	-0.254373	0.3956
ANKS1B	48.8064	69	0.499526	0.0082
RPH3A	12.7301	16	0.329828	0.4218
ATP8A2	25.4609	39	0.615191	0.015
EGLN3	20.9135	22	0.073069	0.879
EML5	6.9639	4	-0.799895	0.3514
DPH6	12.8376	11	-0.222872	0.7388
TTC23	4.4784	4	-0.162983	1
CHST9	10.8364	14	0.369541	0.4106
ZNF675	6.2578	8	0.354344	0.5832
CDS2	2.7612	8	1.5347	0.017
HMGN1	0.2784	3	3.42973	0.0052
LARGE1	29.4287	41	0.4784	0.0438
KLHL13	8.5037	6	-0.503128	0.5112
CCDC30	7.5287	13	0.788039	0.0894
GALNT2	8.68	12	0.467267	0.3214
ADD2	6.2524	8	0.35559	0.579
PGAP1	3.6519	6	0.716315	0.328
ITPR1	13.7497	22	0.678103	0.0456
SHQ1	4.3645	6	0.459146	0.549
GTPBP8	0.9359	2	1.09557	0.4794
CORIN	9.4776	13	0.455918	0.3276
GRID2	58.4293	75	0.360199	0.0414
MAML3	17.0141	17	-0.00119609	1
SH3RF1	6.8178	6	-0.184344	0.9554
IL7R	1.0467	4	1.93415	0.0416
EPB41L4A	10.7043	16	0.579881	0.1512
SLIT3	24.9075	23	-0.114946	0.7946
BACH2	14.3172	15	0.0672131	0.9242
POT1	4.1543	7	0.75275	0.2544
CELF2	20.8364	24	0.203928	0.5452
ZNF37A	2.1692	5	1.20477	0.1352
GLUD1	1.7366	4	1.20373	0.1972
KIRREL3	22.4981	25	0.152125	0.639
PSMD9	1.166	5	2.10036	0.0146
SUPT20H	1.9667	5	1.34615	0.102
LIN52	4.5443	6	0.400904	0.6136
CYP4F2	0.7712	4	2.37482	0.014
NFYC	3.0908	3	-0.0430178	1
AGBL4	57.8177	57	-0.0205493	0.9792
DNAJC6	6.5178	8	0.295615	0.6596
RNF187	0.495	3	2.59946	0.033
LRP1B	73.7589	79	0.0990355	0.5686
TLK1	9.3715	16	0.77172	0.0614
FSIP2	3.6814	7	0.9271	0.1618
ANO10	13.0907	17	0.376993	0.3434
EPHA6	36.6766	21	-0.804471	0.007
PLOD2	4.9735	9	0.855664	0.1314
HTT	7.8559	11	0.485655	0.341
STK32B	17.4836	12	-0.542968	0.2286
C4orf50	11.7392	8	-0.553262	0.3496
RPL34	0.3807	4	3.39327	0.0018
GRM1	15.8777	9	-0.819005	0.0918
OSBPL3	7.1197	13	0.868623	0.0564
NFE2L3	1.3826	2	0.532616	0.8062
CPED1	12.0945	15	0.310611	0.4638
NRG1	47.154	61	0.371429	0.0542
ASTN2	38.3406	52	0.439639	0.0372
TEAD1	10.5083	7	-0.586102	0.3506
LRRC4C	52.1569	74	0.504667	0.0048
OPCML	43.3681	48	0.1464	0.5174
RXYLT1	1.1635	4	1.78153	0.0572
TMEM260	6.2785	11	0.809012	0.1062
ATP8B4	12.5582	17	0.436905	0.275
AP3B2	1.9546	3	0.618089	0.6234
KANSL1	7.5583	15	0.988829	0.0214
USP36	2.0921	5	1.25698	0.1324
ZNF91	3.4958	4	0.194377	0.9146
TRPC4AP	3.5159	2	-0.813894	0.6516
WFDC9	0.8939	3	1.74678	0.1274
CRYZL1	2.1466	5	1.21987	0.134
DSCAM	32.3672	40	0.305467	0.211
PRKAB2	0.6745	2	1.56811	0.2858
NME7	9.148	18	0.976469	0.0094
TRAT1	1.2596	3	1.252	0.2724
EIF5A2	0.7837	2	1.35163	0.3618
GMNC	1.5361	4	1.38073	0.1386
ABCG2	5.4902	8	0.543141	0.39
NREP	13.0276	18	0.466426	0.2254
TCERG1	2.5118	6	1.25624	0.0804
TENM2	49.8398	49	-0.0245165	0.9732
OGFRL1	0.7904	3	1.92431	0.094
SSBP1	1.9297	6	1.63659	0.0308
LRRCC1	1.5137	5	1.72385	0.0362
SPON1	11.8537	13	0.133174	0.8238
ZBTB16	7.6319	10	0.389886	0.4782
PPM1H	11.319	15	0.406216	0.3412
PCDH9	36.0789	49	0.441626	0.043
SLC27A2	2.1092	2	-0.0766959	1
NEO1	9.7954	10	0.0298237	1
PEAK1	12.4155	14	0.173284	0.7346
ADGRG5	1.902	4	1.07248	0.2478
CEP112	21.6624	27	0.317766	0.301
DIP2A	4.281	5	0.22398	0.851
MGAT5	12.9603	11	-0.236596	0.7062
THSD7B	35.378	39	0.140622	0.5884
UBR3	9.9139	16	0.690547	0.0876
SYNPR	15.0659	28	0.89414	0.0042
CPNE4	29.1693	35	0.262904	0.3254
TMPRSS11E	1.9374	4	1.04588	0.2632
NR3C2	14.1711	16	0.17512	0.6886
MYO10	10.6493	12	0.172276	0.7498
HSPA4	2.112	3	0.506353	0.705
NKX2-5	0.1192	2	4.06854	0.0122
NKAIN2	39.756	44	0.146331	0.5478
KATNA1	2.1261	3	0.496753	0.7144
AUTS2	46.4185	52	0.163812	0.4422
SLC26A7	7.2974	9	0.302542	0.6204
INVS	7.9059	7	-0.175575	0.9416
SFMBT2	9.8211	11	0.163547	0.7892
CTNNA3	71.747	85	0.244544	0.137
NRG3	43.1759	63	0.545126	0.006
HTR7	4.5443	9	0.985867	0.0882
MGAT4C	34.3346	39	0.183811	0.476
TMEM132C	17.1066	16	-0.0964811	0.9118
VRK1	6.1075	5	-0.288654	0.8594
ALDH1A2	21.1391	15	-0.494951	0.2108
ACAN	2.7973	3	0.100928	1
PIK3R5	3.4308	5	0.543383	0.5232
CCT6B	2.0817	2	-0.0577622	1
CAMTA1	38.2283	19	-1.00864	0.0016
VPS13D	10.915	8	-0.44824	0.4862
KAZN	47.6542	26	-0.874092	0.0008
ZSCAN20	1.1213	3	1.41979	0.215
CSMD2	25.2522	21	-0.26602	0.458
ZMYM4	5.9695	4	-0.57761	0.5788
ELAVL4	6.9545	3	-1.21298	0.1612
EPS15	6.39	2	-1.67582	0.0996
ROR1	15.8259	16	0.0157844	1
RAVER2	3.4118	5	0.551395	0.5204
DNAI4	4.3457	5	0.20234	0.8808
ZZZ3	4.7052	4	-0.234256	0.9872
MCOLN3	1.1708	2	0.772505	0.6552
DNAI3	5.2066	2	-1.38034	0.2136
COL24A1	16.6078	15	-0.146898	0.8122
CLCA1	1.239	3	1.27579	0.2572
PKN2	5.9385	4	-0.570099	0.5856
MTF2	2.3261	2	-0.217913	1
ABCD3	3.8561	4	0.0528575	1
CD53	1.1326	1	-0.179638	1
GON4L	4.2612	1	-2.09126	0.1428
XCL1	0.2033	1	2.29832	0.371
ATP1B1	7.9976	2	-1.99957	0.0316
RALGPS2	7.6113	11	0.531289	0.297
LAMC2	2.285	3	0.392768	0.8042
C1orf21	9.3882	6	-0.645886	0.3368
DENND1B	10.556	8	-0.399991	0.5446
PTPRC	4.6441	9	0.954526	0.1012
NUCKS1	1.4556	2	0.458386	0.8608
CTSE	0.5977	1	0.742507	0.8968
PPP2R5A	2.9685	3	0.0152284	1
SPATA17	9.3575	7	-0.418768	0.5616
TSNAX	1.4868	4	1.42779	0.1342
TBCE	3.3269	3	-0.149216	1
RGS7	22.7856	17	-0.422588	0.267
PLD5	17.1863	26	0.597253	0.053
KIF26B	21.5463	19	-0.181441	0.6828
SMYD3	29.4113	32	0.121701	0.6956
SNTG2	16.1105	18	0.159996	0.7036
MBOAT2	5.8586	8	0.449444	0.4708
NCOA1	10.9238	15	0.457488	0.284
ASXL2	5.5942	7	0.323423	0.6634
RBKS	4.2324	3	-0.496513	0.7716
SPDYA	2.6374	5	0.922812	0.2538
ALK	28.2684	34	0.266345	0.3262
SLC8A1	19.9326	24	0.267904	0.4142
DYNC2LI1	1.3803	4	1.53502	0.1034
EVA1A	3.9177	3	-0.385044	0.9164
LRRTM4	32.8122	35	0.0931226	0.7398
TRABD2A	3.3412	2	-0.740366	0.7066
TMEM131	9.2825	12	0.370449	0.4588
TSGA10	6.1233	9	0.555616	0.33
DPP10	54.4356	40	-0.44455	0.05
MAP3K2	3.4765	5	0.524293	0.5502
NXPH2	4.3054	5	0.215781	0.8576
ARHGAP15	26.2487	32	0.285826	0.3174
GALNT13	22.5849	31	0.45691	0.1076
KCNJ3	6.2246	10	0.683947	0.1976
ITGB6	3.9008	6	0.621192	0.4064
TANK	3.8245	4	0.0647289	1
KCNH7	18.1499	17	-0.0944269	0.9138
ERICH2	1.239	1	-0.309176	1
OSBPL6	8.1386	10	0.297147	0.5902
TTN	11.8643	13	0.131885	0.8208
CCDC141	8.5543	6	-0.511687	0.5062
GLS	3.2689	3	-0.123843	1
PARD3B	41.701	34	-0.294547	0.2702
PTH2R	19.1645	13	-0.559925	0.1874
SPAG16	43.8301	48	0.131112	0.5588
CAB39	4.1736	4	-0.0612923	1
INPP5D	5.752	7	0.283291	0.7088
TRPM8	3.9671	5	0.333843	0.7256
SETD5	3.1256	2	-0.644133	0.7958
PPARG	5.7322	6	0.0658736	1
NR2C2	4.0915	2	-1.03263	0.4532
TBC1D5	49.9813	44	-0.183885	0.4424
RAB5A	1.4937	2	0.42111	0.8844
SGO1	0.9889	2	1.0161	0.5252
ZNF385D	37.3067	50	0.422493	0.0554
PDCD6IP	2.7448	3	0.128261	1
CACNA2D3	36.9096	41	0.151628	0.5394
ERC2	37.2334	42	0.173792	0.4822
DNAH12	9.6748	10	0.0476963	1
PTPRG	28.4543	31	0.123622	0.6818
PRICKLE2	13.7086	19	0.470918	0.1972
FRMD4B	14.4433	15	0.0545621	0.9494
FOXP1	24.3682	22	-0.147496	0.7352
ROBO2	67.5827	61	-0.147845	0.4594
ROBO1	45.4042	44	-0.0453222	0.9138
EPHA3	14.5755	12	-0.280511	0.6186
LNP1	2.1293	3	0.494583	0.7198
NXPE3	2.4948	6	1.26604	0.083
BBX	11.2328	9	-0.319721	0.6364
MORC1	6.2247	8	0.361996	0.567
NECTIN3	7.9875	11	0.461688	0.3596
C3orf52	1.7442	2	0.197435	1
SIDT1	3.7496	3	-0.321774	0.972
NAA50	1.1457	2	0.803771	0.6284
LSAMP	52.0233	43	-0.274821	0.2298
SLC49A4	3.3509	2	-0.744549	0.7024
NEK11	12.6034	10	-0.333813	0.5738
RYK	7.2304	10	0.467853	0.3738
STRIT1	0.1352	1	2.88683	0.2542
KCNAB1	19.4501	10	-0.959778	0.0248
NMD3	5.7809	7	0.276061	0.7218
NLGN1	34.7516	42	0.27331	0.2582
NAALADL2	53.2105	39	-0.448237	0.055
KCNMB2	22.1178	19	-0.219208	0.5888
USP13	5.835	6	0.0402298	1
PARL	2.1547	1	-1.10749	0.732
C3orf70	2.9732	4	0.427983	0.6994
MAP3K13	7.9924	8	0.00137121	1
FGF12	24.4159	30	0.297142	0.307
RUBCN	3.1388	4	0.349787	0.7712
ADD1	3.3388	4	0.26067	0.8538
LCORL	7.0396	3	-1.23053	0.1624
KCNIP4	47.3665	66	0.478599	0.009
ZCCHC4	2.2374	3	0.423139	0.7802
PCDH7	16.6196	31	0.899383	0.0024
C4orf19	6.6003	6	-0.137569	1
LIMCH1	13.2183	22	0.734967	0.029
CRACD	10.8656	18	0.728229	0.052
SLC4A4	19.7066	20	0.0213211	1
ANKRD17	7.2369	9	0.314553	0.609
CNOT6L	4.1457	7	0.755739	0.2522
THAP9	0.7607	3	1.97956	0.077
LIN54	4.0081	3	-0.417956	0.8588
TACR3	5.19	1	-2.37573	0.072
DKK2	14.0461	8	-0.812098	0.1212
TRPC3	2.9911	6	1.00429	0.1648
RNF150	13.7592	17	0.305138	0.437
LRAT	4.9137	4	-0.29681	0.9036
TMEM144	2.0834	1	-1.05894	0.7652
DDX60	3.9648	5	0.33468	0.725
AADAT	1.2198	3	1.29832	0.2422
GALNTL6	47.6146	61	0.357405	0.0724
VEGFC	4.2777	3	-0.511873	0.7724
ADCY2	16.8277	20	0.249162	0.4948
C5orf22	0.8677	2	1.20473	0.4266
TMEM267	1.5462	2	0.371273	0.9066
PARP8	7.0065	8	0.191306	0.8126
PDE4D	60.3263	78	0.370687	0.037
ERBIN	7.7324	3	-1.36595	0.0962
POLK	3.7832	3	-0.334645	0.9628
S100Z	2.7988	2	-0.484808	0.9414
LHFPL2	11.0596	8	-0.467227	0.463
HOMER1	5.4702	8	0.548406	0.375
HAPLN1	3.2219	2	-0.687912	0.7464
CCNH	3.6658	1	-1.87413	0.2356
SPATA9	1.7935	3	0.742185	0.537
FBXL17	20.2664	30	0.565873	0.0482
CAMK4	10.5239	8	-0.395598	0.5572
COMMD10	12.6711	12	-0.0785074	0.996
SEMA6A	5.0904	6	0.237183	0.8006
DMXL1	8.2301	7	-0.233555	0.8456
SRFBP1	4.4065	3	-0.554671	0.719
CSNK1G3	4.0297	5	0.311256	0.7582
MARCHF3	6.3178	4	-0.659422	0.4912
SLC12A2	4.0936	2	-1.03337	0.4536
ADAMTS19	10.8663	7	-0.634434	0.31
HBEGF	0.5371	4	2.89674	0.0036
ANKHD1	5.3507	5	-0.0977995	1
TAF7	2.3594	4	0.76158	0.4232
NR3C1	6.1047	10	0.712008	0.1816
PPP2R2B	19.5882	27	0.462975	0.13
JAKMIP2	7.6733	7	-0.132492	1
TIMD4	1.715	5	1.54372	0.0566
KCNIP1	14.9263	16	0.100215	0.8396
RANBP17	16.9865	18	0.0836083	0.8808
CREBRF	3.2542	3	-0.11734	1
F13A1	6.8885	7	0.0231651	1
GMPR	2.2052	4	0.85909	0.3586
RBM24	0.4842	1	1.04633	0.7572
KIF13A	8.8092	11	0.320421	0.5452
KIAA0319	3.9813	6	0.591723	0.4258
ANKS1A	7.8371	8	0.0296801	1
C6orf89	2.2095	1	-1.14372	0.6992
ZFAND3	13.0118	8	-0.701749	0.1986
TRERF1	8.8167	8	-0.140239	0.9592
SUPT3H	22.0604	17	-0.375924	0.3302
CLIC5	7.7025	13	0.755113	0.1038
RCAN2	10.5557	14	0.407405	0.3554
KHDRBS2	23.6408	41	0.794345	0.0022
RIMS1	20.1199	28	0.476804	0.115
SNAP91	6.0838	11	0.854459	0.0914
MAN1A1	6.7344	11	0.707882	0.1572
SAMD3	8.5574	7	-0.289818	0.7548
OLIG3	0.0884	3	5.08477	0
HEBP2	0.7367	1	0.440851	1
STXBP5	7.2797	7	-0.0565241	1
ESR1	18.3967	17	-0.113912	0.8666
MAP3K4	4.8515	8	0.721569	0.2366
PRKN	53.4552	63	0.237022	0.2242
C6orf118	1.1522	3	1.38057	0.2208
RPA3	3.1899	2	-0.673511	0.7698
UMAD1	12.7348	8	-0.670704	0.2232
THSD7A	17.9533	27	0.58871	0.0502
HDAC9	35.5332	43	0.275169	0.249
AOAH	8.1894	5	-0.71183	0.3494
ELMO1	23.1488	27	0.222022	0.4786
VKORC1L1	3.3717	1	-1.75348	0.302
GNAI1	17.8258	20	0.166033	0.6578
CD36	11.9799	18	0.587381	0.1224
CACNA2D1	19.3536	17	-0.187067	0.6954
MTERF1	7.3244	10	0.449218	0.4098
SAMD9L	0.7259	1	0.462157	1
SRPK2	11.1913	8	-0.484306	0.4258
NRCAM	12.0289	6	-1.00347	0.097
IMMP2L	34.8761	17	-1.0367	0.0012
DOCK4	18.528	24	0.373327	0.2492
CTTNBP2	6.3416	5	-0.342919	0.7844
ANKRD7	10.9341	8	-0.450763	0.4818
TSGA13	0.7102	2	1.4937	0.3208
EXOC4	31.5768	21	-0.588476	0.0586
CHRM2	5.8702	9	0.616515	0.2804
MGAM2	4.2522	4	-0.0882095	1
CNTNAP2	89.4029	96	0.102713	0.5016
MFHAS1	4.2893	3	-0.51578	0.7584
MSRA	14.5619	18	0.305798	0.4198
GATA4	3.2155	2	-0.685043	0.7448
SGCZ	44.7325	72	0.686674	0.0002
ADAM7	3.3522	5	0.57682	0.4934
PBK	1.116	3	1.42663	0.205
FZD3	3.0942	3	-0.044604	1
ADAM32	6.8903	10	0.537361	0.3238
HOOK3	5.1742	4	-0.371336	0.8164
SPIDR	18.5035	16	-0.209726	0.6642
ATP6V1H	4.9836	3	-0.732226	0.5286
CA8	3.7105	3	-0.306651	0.9934
CLVS1	17.1912	12	-0.518636	0.2464
NKAIN3	29.7181	28	-0.0859151	0.835
C8orf34	18.9749	21	0.146297	0.6946
NCOA2	11.3827	11	-0.0493393	1
TRAM1	1.3688	3	1.13205	0.3212
EYA1	15.2992	17	0.152079	0.733
NCALD	17.0702	15	-0.186517	0.7358
ZFPM2	47.0037	48	0.0302601	0.9318
OXR1	18.77	23	0.293205	0.3904
CSMD3	47.0002	61	0.376142	0.0582
COL14A1	12.1827	11	-0.14733	0.8774
JAK2	5.686	13	1.19303	0.0112
KDM4C	17.6763	19	0.104183	0.8096
PTPRD	89.2471	139	0.639208	0
CCDC171	19.7393	13	-0.602559	0.1394
SLC24A2	10.9445	11	0.00729748	1
MLLT3	10.8836	15	0.462807	0.277
PTAR1	1.9676	8	2.02356	0.0028
ALDH1A1	6.9708	1	-2.80132	0.0182
SLC28A3	2.5398	2	-0.344715	1
NTRK2	16.584	14	-0.244365	0.6252
NAA35	3.2738	1	-1.71097	0.3202
GABBR2	16.2982	25	0.617215	0.056
PLPPR1	11.4679	11	-0.0600977	1
SLC44A1	7.5736	17	1.16648	0.0038
SVEP1	8.2952	6	-0.467314	0.564
PTBP3	4.4857	9	1.00459	0.0758
PAPPA	9.6673	12	0.311849	0.537
CNTRL	3.979	2	-0.992406	0.4706
DENND1A	21.3786	26	0.282344	0.3698
RALGPS1	11.9241	10	-0.25388	0.7096
SETX	3.6248	2	-0.857901	0.5984
ATP5F1C	0.7595	4	2.39688	0.0166
OPTN	1.5091	3	0.991274	0.3936
PRKG1	50.7608	39	-0.380241	0.1032
ANK3	27.3893	28	0.0318144	0.9488
CABCOCO1	4.0183	5	0.315343	0.7426
JMJD1C	13.8663	14	0.0138439	1
USP54	4.9827	2	-1.31693	0.2476
LRMDA	43.8683	52	0.245333	0.247
ZCCHC24	2.4495	1	-1.29249	0.5896
BTAF1	4.1671	8	0.940956	0.1236
PIK3AP1	4.9253	6	0.284751	0.7444
ATRNL1	33.2677	29	-0.198069	0.5244
HSPA12A	6.9357	4	-0.794041	0.3476
FGFR2	4.6676	2	-1.22268	0.3098
TEX36	4.1393	4	-0.0493868	1
EIF3F	1.2161	5	2.03967	0.0182
LMO1	1.7422	2	0.19909	1
GALNT18	13.5919	15	0.142215	0.7744
RRAS2	3.3298	2	-0.735436	0.7034
SOX6	30.0087	27	-0.152421	0.6668
LGR4	4.1722	8	0.939192	0.117
METTL15	16.3054	13	-0.326838	0.5016
MPPED2	7.8403	13	0.729531	0.1066
KIAA1549L	11.5559	15	0.376333	0.3816
GLYAT	3.5705	6	0.748836	0.3084
FCHSD2	11.8826	9	-0.400854	0.5042
C2CD3	6.162	5	-0.301471	0.8374
AMOTL1	6.5974	15	1.18499	0.0066
CNTN5	51.8509	44	-0.236866	0.3096
DYNC2H1	14.385	23	0.677069	0.0444
NCAM1	12.3075	18	0.548459	0.1496
TBCEL	2.6018	1	-1.37951	0.5356
MSANTD2	1.3398	1	-0.422018	1
NTF3	3.471	9	1.37457	0.0172
ANO2	16.1195	22	0.448697	0.1876
NECAP1	0.8173	2	1.29106	0.4002
ATF7IP	5.3253	6	0.1721	0.8914
RERG	9.3312	8	-0.222063	0.8202
DERA	4.8718	2	-1.28445	0.2842
LDHB	4.7751	7	0.551824	0.3976
ST8SIA1	14.4637	16	0.145635	0.7726
SSPN	6.9002	8	0.213362	0.7774
MRPS35	1.7698	2	0.176414	1
CPNE8	10.1144	10	-0.0164107	1
SLC38A1	3.3719	7	1.05379	0.114
NEMP1	1.2655	1	-0.339708	1
TAFA2	22.1489	33	0.575231	0.0406
APAF1	3.5114	2	-0.812046	0.634
ANKRD13A	1.582	3	0.923213	0.4228
SPPL3	5.5464	7	0.335803	0.6372
TMEM132D	32.3467	36	0.154378	0.5616
SACS	5.6274	2	-1.49247	0.1644
HMGB1	6.2351	3	-1.05545	0.2586
DCLK1	14.0035	18	0.362209	0.35
CCDC169	2.9619	5	0.755405	0.3512
LHFPL6	15.3182	16	0.0628251	0.932
TSC22D1	5.6543	11	0.960083	0.0632
CAB39L	5.2901	2	-1.40329	0.2032
SPRYD7	0.9174	2	1.12438	0.4592
FAM124A	2.3944	3	0.325298	0.8588
WDFY2	7.1454	10	0.484913	0.3688
SUGT1	1.8955	1	-0.922578	0.8732
GPC5	57.262	54	-0.0846187	0.7182
UGGT2	9.7683	8	-0.288108	0.7244
MYO16	23.6777	29	0.292524	0.322
OR4N2	4.2974	6	0.481498	0.5244
NOVA1	5.9972	6	0.000673415	1
AKAP6	19.6866	35	0.830141	0.001
MDGA2	32.3818	44	0.44232	0.0598
PYGL	3.3608	3	-0.163842	1
FRMD6	9.3916	11	0.228061	0.687
MNAT1	9.1069	14	0.620395	0.157
SMOC1	6.9315	10	0.528761	0.3286
NRXN3	65.9173	67	0.0235039	0.926
CEP128	18.8067	27	0.521713	0.091
FOXN3	19.2344	19	-0.0176894	1
PPP4R4	5.141	11	1.09738	0.0306
GABRG3	22.1657	25	0.173599	0.6012
OCA2	13.4287	19	0.50068	0.1696
MGA	5.9188	5	-0.243377	0.9168
CYP19A1	5.0834	4	-0.345794	0.8496
UNC13C	25.2902	28	0.146848	0.6398
TEX9	7.8359	4	-0.970099	0.221
ZNF609	8.7689	6	-0.547433	0.455
IQCH	9.5917	9	-0.0918615	1
UACA	4.2293	3	-0.495456	0.7812
PARP6	1.2179	3	1.30057	0.2474
SCAPER	21.5406	19	-0.181059	0.6858
CEMIP	6.729	6	-0.16543	0.994
CFAP161	5.5505	3	-0.887655	0.3956
ZSCAN32	0.7488	5	2.73928	0.0034
RBFOX1	96.0525	126	0.391529	0.0034
BMERB1	7.3731	3	-1.29731	0.1162
USP31	3.3991	4	0.234847	0.881
CDH8	15.0967	14	-0.108806	0.9182
AP1G1	3.1206	7	1.16553	0.0766
ZFHX3	42.9851	38	-0.177837	0.5124
CDH13	45.4571	64	0.493566	0.0112
ACACA	12.5315	8	-0.647487	0.2478
CCR7	0.4532	1	1.14178	0.7316
KRT24	0.2237	1	2.16036	0.4026
STXBP4	7.9487	17	1.09674	0.0074
RNF43	2.4846	6	1.27195	0.0854
RAD51C	1.6651	3	0.849354	0.4672
PTRH2	1.2777	1	-0.353549	1
BCAS3	27.6467	23	-0.265473	0.4344
RAB12	1.1673	5	2.09875	0.0132
RALBP1	2.4401	2	-0.28694	1
LAMA3	10.3329	9	-0.199248	0.8324
KCTD1	7.859	9	0.195579	0.7864
DSG3	1.2089	2	0.726305	0.6802
DCC	46.427	53	0.191028	0.3656
CCDC102B	13.1699	14	0.0881824	0.892
ZNF407	18.1433	22	0.278067	0.4162
ZNF236	5.8207	6	0.0437698	1
ZNF429	2.2935	4	0.802449	0.399
ZNF728	1.1	3	1.44746	0.199
ZNF525	1.0285	1	-0.0405418	1
TMX4	1.6639	4	1.26543	0.1684
PLCB1	34.4692	47	0.447353	0.043
RALGAPA2	12.5419	6	-1.06372	0.0714
GINS1	2.3999	4	0.737026	0.4398
TOMM34	0.7118	5	2.81238	0.002
SYN3	21.4007	15	-0.512695	0.1906
FAM83F	1.8921	1	-0.919988	0.8724
EFCAB6	10.9806	5	-1.13496	0.0792
PTP4A2	1.4969	2	0.418022	0.8762
C1orf52	0.3854	4	3.37557	0.0012
HS2ST1	7.5882	9	0.246167	0.6862
DPYD	35.6318	51	0.517332	0.0158
CRB1	8.1704	14	0.776948	0.0762
OR13G1	0.3453	3	3.11904	0.0102
DCDC2C	5.5784	12	1.10511	0.0242
XDH	3.0996	5	0.689846	0.4012
TMEM163	10.1854	5	-1.0265	0.1234
LRP2	9.1549	13	0.505896	0.2686
ATIC	1.4803	4	1.43411	0.1244
CHL1	8.2349	10	0.280177	0.6334
GRIP2	2.6127	2	-0.385541	1
THRB	14.6698	20	0.447151	0.215
SLC25A26	9.8698	7	-0.495666	0.4586
PLS1	4.5114	9	0.99635	0.079
BCHE	2.5355	4	0.65773	0.501
CCNG2	10.7431	13	0.275101	0.5712
MANBA	5.0662	8	0.659096	0.2818
UGT3A2	1.422	4	1.49208	0.1134
ENC1	0.5506	4	2.86092	0.0046
SH3TC2	5.4358	7	0.364863	0.6024
GLRA1	3.9502	3	-0.396963	0.8882
EBF1	15.6718	16	0.029901	1
ZNF346	2.283	3	0.394032	0.8046
CARMIL1	13.2046	24	0.861994	0.0072
TFAP2D	2.3043	6	1.38063	0.0608
ZBTB24	0.8796	3	1.77004	0.1204
SKAP2	12.8366	13	0.0182485	1
LANCL2	2.6509	6	1.17848	0.1062
CDK14	28.8994	26	-0.152528	0.6718
ANKIB1	6.027	7	0.215915	0.7924
LHFPL3	22.4956	26	0.208869	0.5152
BRAF	7.9692	9	0.17549	0.8012
TUSC3	13.5667	22	0.697434	0.046
PREX2	11.064	15	0.439089	0.2994
CCN3	0.3141	2	2.6707	0.0806
ADAMTSL1	38.9127	41	0.0753828	0.78
CAVIN4	0.4092	3	2.87408	0.0162
LARP4B	4.8601	5	0.0409421	1
ADARB2	21.7229	26	0.259295	0.41
NRP1	6.1684	12	0.960066	0.0486
INPP5A	9.5129	6	-0.664923	0.3196
AP2A2	3.401	4	0.234041	0.8806
NUCB2	5.4897	5	-0.134799	1
LDHC	1.5431	3	0.959131	0.41
DCDC1	20.928	22	0.0720691	0.8674
SCGB2A2	0.1166	2	4.10036	0.012
POU2AF1	3.989	3	-0.411065	0.8642
VWF	6.8532	7	0.0305771	1
PRR13	0.1915	2	3.38458	0.0312
IRAK3	2.5349	5	0.979999	0.229
TMTC3	2.2413	4	0.835664	0.3836
ALDH1L2	3.3526	6	0.839682	0.2396
CRYL1	4.7422	4	-0.245557	0.9776
RNASE11	1.0621	9	3.08301	0
SNRPN	6.0321	5	-0.270732	0.8796
ARNT2	7.4773	10	0.419411	0.4452
PSMB6	0.0972	2	4.3629	0.0084
ALOX12	0.5663	3	2.40532	0.0432
HNF1B	2.2663	2	-0.180339	1
TRIM37	4.8208	5	0.0526555	1
PRKCA	19.7566	10	-0.982335	0.0228
SMCHD1	5.7323	9	0.650811	0.2576
MBP	5.99	6	0.0024065	1
TXNL4A	2.4407	5	1.03463	0.205
RAVER1	0.6738	2	1.56961	0.2938
NUP62	0.8761	2	1.19083	0.4392
PIGU	5.3675	3	-0.839288	0.4356
EIF3D	0.7081	2	1.49797	0.3084
PUDP	18.5738	9	-1.04527	0.0202
FRMPD4	34.9644	18	-0.95789	0.0018
IL1RAPL1	53.1352	21	-1.33928	0
STAG2	17.8959	7	-1.3542	0.0074
HIVEP3	20.6019	17	-0.277243	0.5026
BEND5	1.9228	4	1.05679	0.2644
FAF1	20.2786	11	-0.882455	0.038
ZYG11B	3.9077	5	0.355608	0.7032
FGGY	19.9495	13	-0.617841	0.1388
LEPROT	0.6155	1	0.700169	0.9196
LMO4	0.7762	5	2.68743	0.0026
DPH5	1.4007	6	2.09881	0.0068
AMY2B	0.9935	4	2.00941	0.0392
C1orf162	0.1828	1	2.45166	0.3338
NTRK1	2.5413	2	-0.345567	1
PFDN2	0.6828	1	0.550465	0.9836
DEDD	0.4532	1	1.14178	0.7292
FMO4	1.0686	2	0.904278	0.5778
RABGAP1L	32.4584	23	-0.496958	0.0998
TNN	3.1034	3	-0.0488872	1
TNR	16.6454	17	0.0304112	0.9878
ASTN1	11.9832	10	-0.261013	0.6982
RASAL2	15.1674	7	-1.11555	0.029
CACNA1E	19.2434	18	-0.0963668	0.907
HMCN1	17.7148	19	0.101044	0.8252
KCNT2	14.8888	10	-0.574227	0.2462
ZBTB41	1.8303	3	0.712882	0.559
CR1L	3.6143	4	0.146284	0.9816
HHAT	13.5407	24	0.825732	0.0134
DISP1	7.3875	11	0.574345	0.2584
CNIH3	11.9087	11	-0.114512	0.938
TSNAX-DISC1	11.2492	2	-2.49175	0.0016
AKT3	14.1152	18	0.350747	0.368
OR9H1P	0.3629	3	3.04732	0.013
RNF144A	5.8767	9	0.614919	0.2772
BABAM2	17.4239	18	0.0469293	0.944
CRIM1	7.5955	14	0.88221	0.051
RMDN2	5.6031	9	0.6837	0.2302
EPAS1	3.5996	3	-0.262874	1
CCDC85A	7.8835	5	-0.656908	0.4024
PEX13	1.3482	8	2.56897	0.0002
AAK1	8.4093	6	-0.487023	0.533
SFXN5	5.1726	3	-0.785927	0.4812
CTNNA2	56.9107	70	0.298655	0.0994
KANSL3	1.9137	1	-0.936365	0.8636
ZAP70	1.0222	1	-0.0316775	1
AFF3	25.1553	19	-0.404863	0.2536
NPAS2	6.865	9	0.390665	0.5172
SLC9A2	3.5884	9	1.32658	0.0256
TGFBRAP1	2.5416	4	0.654263	0.506
CNTNAP5	34.8831	40	0.197472	0.4306
GPR39	8.8741	14	0.657754	0.133
NCKAP5	34.8207	24	-0.536911	0.0664
MBD5	19.2906	29	0.588155	0.048
PSMD14	4.0148	5	0.3166	0.7566
MAP3K20	7.4827	8	0.0964411	0.9452
PPP1R1C	6.8349	4	-0.77292	0.3786
COL5A2	7.5634	9	0.25089	0.685
C2orf88	12.613	12	-0.0718771	1
CTLA4	0.7663	3	1.96898	0.0866
NRP2	4.5234	13	1.52303	0.0018
ERBB4	45.1214	42	-0.103423	0.7104
VWC2L	6.5173	5	-0.382346	0.731
NYAP2	12.794	18	0.49253	0.1956
GIGYF2	6.34	9	0.505442	0.3902
ILKAP	1.2798	2	0.644082	0.7284
IL5RA	2.3611	1	-1.23946	0.6366
SUMF1	29.7061	24	-0.307725	0.3374
SYN2	7.3049	7	-0.0615096	1
C3orf20	3.8139	6	0.653695	0.378
RFTN1	7.7782	9	0.210489	0.7432
UBE2E2	15.1046	19	0.331011	0.3782
CLASP2	8.6141	2	-2.1067	0.014
LARS2	6.4447	6	-0.103151	1
CCR9	0.7275	1	0.458981	1
PPM1M	0.1885	1	2.40736	0.3454
PBRM1	5.4541	4	-0.447341	0.7228
CADPS	18.5038	35	0.919533	0.0006
MAGI1	26.6416	29	0.122372	0.6944
EIF4E3	3.0529	2	-0.61018	0.8292
CNTN3	13.7004	10	-0.454218	0.385
CRYBG3	4.7996	9	0.907011	0.1052
COL8A1	6.216	5	-0.314058	0.8256
IMPG2	3.8042	6	0.657369	0.363
ZBTB20	32.3161	24	-0.429219	0.1602
KALRN	26.988	20	-0.432318	0.2
CHCHD6	9.9431	11	0.145736	0.8142
MGLL	14.0308	8	-0.810525	0.1206
DNAJC13	4.6907	6	0.355159	0.6574
TOPBP1	2.4758	2	-0.307895	1
CLSTN2	24.9785	24	-0.0576524	0.9536
U2SURP	3.7171	4	0.105822	1
SLC9A9	22.653	26	0.19881	0.5264
CPB1	2.6848	5	0.897113	0.265
WWTR1	8.5504	12	0.488971	0.3022
P3H2	6.4711	13	1.00643	0.0304
ZNF595	1.3454	2	0.571965	0.7702
CLNK	7.7246	10	0.372468	0.5006
RAB28	4.7715	7	0.552912	0.4154
CC2D2A	5.0596	4	-0.339023	0.8666
BST1	1.367	2	0.548987	0.7874
LDB2	15.4005	18	0.22502	0.5702
SLIT2	14.3257	9	-0.670609	0.1942
SEL1L3	4.5369	2	-1.18171	0.3292
APBB2	15.7851	21	0.411826	0.2436
LRRC66	1.0393	2	0.944388	0.563
SCFD2	19.1611	28	0.547246	0.0706
ADGRL3	34.0493	37	0.1199	0.655
SULT1E1	0.7238	1	0.466337	1
MTHFD2L	7.3299	8	0.126206	0.9066
BTC	1.9226	4	1.05694	0.2614
NUP54	1.5871	2	0.333607	0.9436
RASGEF1B	23.9867	28	0.223192	0.4604
CDS1	2.6475	5	0.917297	0.2552
MAPK10	23.4877	19	-0.305906	0.4204
PPM1K	1.0595	1	-0.0833836	1
STPG2	37.1889	31	-0.262604	0.346
PPP3CA	12.6054	14	0.151385	0.771
BANK1	25.6502	25	-0.037042	1
GSTCD	5.4152	5	-0.115087	1
TBCK	10.6333	11	0.0489141	0.9986
LRIT3	0.932	2	1.1016	0.4826
LARP7	0.806	1	0.311148	1
ANK2	22.001	30	0.447393	0.1278
PDE5A	5.2464	10	0.9306	0.0816
PRDM5	9.2637	23	1.31197	0.0002
C4orf33	0.9161	1	0.126423	1
SLC7A11	3.0594	11	1.84618	0.0006
INPP4B	31.9223	27	-0.241605	0.4474
GAB1	5.3613	4	-0.422583	0.7626
SLC10A7	10.3534	4	-1.37203	0.0464
PRSS48	0.5701	3	2.39568	0.038
FSTL5	30.2675	34	0.167765	0.5478
SPOCK3	19.512	18	-0.116365	0.8472
WDR17	4.5438	5	0.138029	0.9592
HELT	0.0937	2	4.41581	0.0074
MED10	0.2497	1	2.00173	0.4426
ANKRD33B	3.6515	5	0.453439	0.6166
CTNND2	36.2496	60	0.726997	0.0004
CDH18	42.9693	37	-0.215781	0.4056
NPR3	3.9969	3	-0.413919	0.8674
ELOVL7	3.5523	2	-0.828753	0.6148
SREK1IP1	1.9359	2	0.0469956	1
AP3B1	11.4413	10	-0.194251	0.8132
XRCC4	10.7318	8	-0.42382	0.5154
ST8SIA4	3.78	3	-0.333424	0.951
SLC25A46	1.0461	2	0.934979	0.5636
KCNN2	17.0635	19	0.155086	0.6976
FSTL4	16.1357	11	-0.552753	0.238
SPOCK1	24.32	32	0.395929	0.156
FAM13B	4.4424	5	0.170589	0.923
DPYSL3	4.6428	7	0.59236	0.3684
C5orf46	1.0157	4	1.97753	0.0354
MFAP3	7.034	7	-0.00699041	1
GALNT10	8.8954	8	-0.153059	0.9296
SGCD	34.8366	38	0.125396	0.6532
TTC1	2.1918	3	0.452846	0.7628
GABRG2	6.3216	6	-0.0753273	1
RREB1	5.5547	3	-0.888746	0.3902
DCDC2	7.247	7	-0.050029	1
TDP2	0.664	3	2.17571	0.0586
TNXB	2.8486	3	0.0747094	1
XPO5	2.0787	3	0.529281	0.6886
CD2AP	5.8302	5	-0.221617	0.9472
MLIP	13.021	5	-1.38084	0.0202
EYS	76.9891	71	-0.116835	0.5392
ADGRB3	29.2359	40	0.452259	0.0664
COL19A1	13.3785	19	0.506083	0.1706
MEI4	10.7408	16	0.57497	0.1614
ASCC3	14.4579	15	0.0531045	0.9564
GRIK2	43.3829	41	-0.0815026	0.793
CEP85L	9.663	6	-0.687509	0.3014
FAM184A	7.3252	9	0.297057	0.6284
PTPRK	21.3723	22	0.0417614	0.9494
EPB41L2	8.6412	10	0.210696	0.734
ARG1	4.4496	7	0.653679	0.3244
PPIL4	1.6158	2	0.307751	0.9596
AKAP12	4.6403	5	0.10771	0.9908
TULP4	10.844	12	0.146137	0.8116
PDE10A	25.7582	47	0.867629	0.0002
AFDN	5.6744	8	0.495532	0.431
NXPH1	12.3951	10	-0.30977	0.6178
DGKB	32.2292	47	0.544292	0.0154
TWIST1	3.7517	5	0.414384	0.6512
STK31	4.7738	8	0.744862	0.2182
CREB5	20.4128	18	-0.181477	0.6998
PDE1C	26.273	32	0.284491	0.2936
BBS9	29.8169	26	-0.197619	0.561
BMPER	9.7891	5	-0.969248	0.1478
GLI3	11.7599	14	0.251551	0.5794
ABCA13	18.5346	18	-0.0422241	1
GRB10	7.9324	14	0.819597	0.0646
TYW1	9.4644	12	0.342451	0.479
HGF	2.795	6	1.10211	0.1346
PCLO	15.8337	18	0.184998	0.6376
SEMA3A	20.8463	20	-0.0597913	0.9686
SEMA3D	7.4589	6	-0.314	0.7676
ABCB1	8.1873	14	0.773967	0.0846
ZNF804B	22.372	28	0.323733	0.274
DYNC1I1	13.0502	26	0.99444	0.0016
SLC26A5	3.6458	4	0.133765	0.9824
MET	4.9141	7	0.510428	0.4532
KCND2	18.4637	12	-0.621657	0.1574
GRM8	31.6299	29	-0.125236	0.7218
CHCHD3	11.5517	14	0.277322	0.549
AGK	4.0126	2	-1.00454	0.466
LONRF1	1.3225	4	1.59673	0.0892
MTUS1	6.1076	8	0.389394	0.54
ADAM18	5.6642	7	0.305483	0.6756
SNTG1	34.497	41	0.249153	0.3126
ST18	13.6085	17	0.321027	0.4246
XKR4	17.0094	26	0.612179	0.05
XKR9	4.7046	2	-1.23407	0.3056
KCNB2	15.533	21	0.435053	0.2106
STAU2	12.6673	8	-0.663037	0.2362
TPD52	7.6263	6	-0.346021	0.7294
CNBD1	29.0979	26	-0.162403	0.6386
MMP16	11.4476	19	0.730954	0.0476
NDUFAF6	8.6038	5	-0.783046	0.2866
NIPAL2	4.0639	4	-0.0228649	1
VPS13B	33.4965	23	-0.542376	0.0778
TRAPPC9	28.3438	26	-0.124522	0.7414
MPDZ	6.7232	5	-0.42722	0.6714
BNC2	17.916	18	0.00674834	1
LINGO2	49.6576	37	-0.424489	0.0732
PRUNE2	11.3947	10	-0.188363	0.8382
FANCC	12.7646	11	-0.214645	0.7488
ZNF510	0.9097	1	0.136537	1
TEX10	1.9995	4	1.00036	0.2808
PALM2AKAP2	26.1875	28	0.0965485	0.7682
LPAR1	6.4646	2	-1.69256	0.09
SUSD1	5.2511	7	0.414735	0.5542
CACNA1B	9.6234	4	-1.26655	0.0752
WDR37	4.3472	6	0.464876	0.5364
AKR1C3	2.8106	4	0.509122	0.616
CDC123	2.1322	2	-0.0923428	1
RSU1	8.7481	12	0.455993	0.3406
MLLT10	8.5399	9	0.0757058	0.9632
ABI1	4.4465	3	-0.567708	0.715
ALOX5	2.7827	3	0.108477	1
WDFY4	11.5314	13	0.172944	0.7476
CHAT	2.2983	9	1.96936	0.0006
DDX21	1.1294	1	-0.175557	1
CDH23	16.361	10	-0.710261	0.1332
ZSWIM8	0.6195	1	0.690824	0.9292
RNLS	12.0526	11	-0.131841	0.9086
PCGF5	4.6971	4	-0.23177	0.9878
CYP2C8	1.2602	2	0.666347	0.7158
PDLIM1	2.0758	3	0.531295	0.683
SORCS3	24.1566	24	-0.00938301	1
SORCS1	22.9017	30	0.389508	0.1722
EEF1AKMT2	1.7052	1	-0.769941	0.9822
MMP26	11.1449	19	0.769616	0.037
DNHD1	3.7562	2	-0.909274	0.5506
CYP2R1	0.5773	2	1.79261	0.2256
PLEKHA7	9.2139	11	0.25562	0.6376
KCNC1	4.7307	2	-1.24205	0.3044
MRGPRX2	0.2448	1	2.03032	0.4354
KIF18A	3.4147	2	-0.771759	0.6658
CD44	3.6149	4	0.146044	0.9802
EXT2	6.0373	3	-1.00894	0.3004
NUP160	2.7348	3	0.133527	1
LPXN	2.0074	3	0.579634	0.6512
NARS2	5.4541	4	-0.447341	0.7218
GRM5	21.7836	17	-0.357708	0.3598
MAML2	14.2231	21	0.562153	0.1056
JRKL	4.5544	10	1.13467	0.0378
TRPC6	16.3951	14	-0.227838	0.6754
SLN	0.4703	3	2.67331	0.0242
CADM1	12.9855	8	-0.69883	0.1996
TREH	0.8761	3	1.7758	0.123
UBASH3B	6.1969	3	-1.04658	0.2656
FLI1	4.9358	7	0.504071	0.4638
APLP2	2.9914	4	0.419179	0.7054
CACNA1C	28.1082	20	-0.490991	0.1398
GRIN2B	21.119	31	0.553727	0.0562
PTPRO	10.8993	19	0.801764	0.0338
PDE3A	12.4409	16	0.362981	0.3806
LMNTD1	9.2665	6	-0.627062	0.3664
RASSF8	4.6847	9	0.941968	0.101
FAR2	7.4401	8	0.104678	0.9252
DBX2	1.4252	4	1.48884	0.1132
ARID2	6.9086	7	0.0189615	1
SPATS2	6.2869	5	-0.330421	0.7976
DIP2B	9.4988	7	-0.44039	0.544
KRT72	0.6192	3	2.27649	0.0554
SMUG1	2.621	2	-0.390117	1
TESPA1	1.4454	7	2.27589	0.0014
LGR5	5.6517	4	-0.498685	0.6776
SYT1	22.8092	30	0.395347	0.1776
OTOGL	10.9051	15	0.45996	0.2792
METTL25	4.6716	4	-0.223917	0.989
CRADD	8.4491	18	1.09113	0.0048
CEP83	5.9211	7	0.24149	0.7652
FGD6	5.504	4	-0.46048	0.7116
POLR3B	5.8862	5	-0.235408	0.9248
CUX2	12.3075	6	-1.0365	0.0788
TMEM116	3.1879	2	-0.672606	0.7658
TMEM132B	18.5158	19	0.0372425	0.9832
CENPJ	1.5819	1	-0.661658	1
FLT1	7.5555	12	0.667435	0.16
NBEA	28.3372	34	0.262838	0.3328
FOXO1	4.2911	7	0.706007	0.2828
ELF1	5.0043	6	0.261794	0.7636
SIAH3	2.8891	3	0.0543424	1
ALG11	2.5638	1	-1.35828	0.5514
DIAPH3	19.4311	24	0.304667	0.3598
DACH1	16.7034	10	-0.740142	0.1156
PIBF1	9.071	15	0.725629	0.0876
SCEL	4.2415	6	0.500388	0.5086
EDNRB	3.1063	4	0.364803	0.748
PCCA	17.0795	18	0.0757312	0.8904
TNFSF13B	2.2178	5	1.1728	0.154
ANKRD10	1.4201	2	0.494007	0.837
BRMS1L	4.0911	4	-0.0324888	1
NEMF	2.7514	3	0.124797	1
TRIM9	4.6962	9	0.938431	0.0952
FUT8	12.9732	12	-0.1125	0.9278
SIPA1L1	16.3231	10	-0.706915	0.1388
SPTLC2	4.2941	1	-2.10236	0.144
CATSPERB	7.8074	9	0.205083	0.7598
ACSM3	7.2376	5	-0.533583	0.5414
PRKCB	14.9351	22	0.558797	0.1052
CACNG3	4.1113	5	0.282333	0.7892
IL34	3.122	3	-0.057508	1
WWOX	43.1675	51	0.240552	0.269
FOXL1	0.2779	2	2.84736	0.0642
ZZEF1	5.3362	6	0.16915	0.879
SLC2A4	0.2497	1	2.00173	0.4384
MYOCD	3.9965	5	0.323191	0.7382
KSR1	6.5764	5	-0.39537	0.7104
NLK	5.9648	7	0.230881	0.7918
KRTAP9-8	0.0373	1	4.74468	0.0736
CCDC43	0.6417	1	0.640029	0.9456
CA10	20.5136	20	-0.0365807	1
TANC2	17.8513	11	-0.698526	0.1214
RGS9	4.9217	4	-0.299157	0.915
SLC39A11	17.331	18	0.054642	0.9288
CYTH1	4.1704	2	-1.06019	0.4264
B3GNTL1	4.2276	4	-0.0798389	1
L3MBTL4	17.8013	17	-0.0664479	0.9732
AFG3L2	1.8749	1	-0.906814	0.8888
OSBPL1A	9.1148	11	0.271221	0.6144
ZNF521	11.2412	15	0.416166	0.3328
CCDC178	19.5414	12	-0.703499	0.1004
ASXL3	6.6964	12	0.841577	0.0882
RPRD1A	3.2296	5	0.630573	0.4554
SLC14A2	18.1767	16	-0.184018	0.7074
MYO5B	14.5037	9	-0.688424	0.1712
NEDD4L	13.8523	17	0.295409	0.4664
CDH20	8.6181	9	0.0625552	0.9874
ZNF93	2.4417	3	0.297077	0.8868
ZNF208	2.9935	5	0.740095	0.3668
ZNF829	1.0977	1	-0.134484	1
ZNF649	0.6233	7	3.48936	0.0002
U2AF2	0.798	1	0.325539	1
ZNF550	0.9461	1	0.0799354	1
PTPRA	6.4552	3	-1.1055	0.2312
OVOL2	3.9794	2	-0.992551	0.4816
CFAP61	12.0126	9	-0.416552	0.4752
CST9L	0.1422	1	2.81401	0.2668
CHODL	14.1693	11	-0.365265	0.495
ATP5PF	0.7505	1	0.414076	1
APP	11.2913	22	0.962292	0.006
CYYR1	4.1883	2	-1.06636	0.4182
RUNX1	47.262	43	-0.136344	0.6072
KCNJ15	5.9173	4	-0.564939	0.6034
ERG	10.9056	11	0.0124344	1
BACE2	4.4406	5	0.171173	0.917
BCR	5.3636	3	-0.838239	0.439
RBFOX2	11.2357	8	-0.490018	0.426
CYTH4	1.3048	1	-0.383829	1
GTPBP1	1.2713	1	-0.346305	1
NHS	13.992	4	-1.80653	0.0042
GK	3.024	3	-0.0114956	1
CASK	15.8903	10	-0.668146	0.1594
KDM6A	9.2693	4	-1.21246	0.089
SHROOM4	8.8287	2	-2.1422	0.0164
UBQLN2	0.1664	1	2.58727	0.302
MSN	5.9964	2	-1.5841	0.1236
EDA	16.4354	4	-2.03873	0
MED12	1.003	2	0.995678	0.5304
POF1B	3.9797	2	-0.99266	0.4826
PABPC5	0.1529	1	2.70934	0.2822
PCDH11X	32.7662	7	-2.22678	0
DIAPH2	35.6457	13	-1.45522	0
TMEM35A	0.6802	1	0.555969	0.9822
TMSB15B	1.8717	2	0.0956508	1
AMMECR1	9.5856	1	-3.26087	0.0014
CHRDL1	4.6959	2	-1.2314	0.3026
THOC2	5.1259	2	-1.35781	0.214
HS6ST2	12.9961	7	-0.892652	0.1062
CCDC160	0.3815	4	3.39025	0.0008
FMR1NB	1.7832	1	-0.834469	0.9388
AFF2	19.3953	11	-0.818204	0.057
GABRA3	11.0667	4	-1.46815	0.0298
VBP1	1.6673	1	-0.737514	1
DAB1	60.184	68	0.176155	0.34
ODR4	1.7559	2	0.187789	1
OR2L5	0.4116	3	2.86565	0.0168
GLI2	10.016	3	-1.73927	0.021
CERS6	12.3479	23	0.897368	0.0092
EFHB	2.6176	4	0.611755	0.5244
VGLL3	4.4767	6	0.422527	0.5858
GK5	2.6444	6	1.18202	0.1028
CLDN16	3.459	5	0.531573	0.5424
ENPEP	7.7406	6	-0.367483	0.6982
PITX2	0.9491	1	0.075368	1
FAT1	5.3941	3	-0.84642	0.4214
SEMA5A	19.7958	12	-0.72216	0.0858
IQGAP2	11.8875	4	-1.57137	0.0154
THBS4	3.5596	4	0.168285	0.9608
RBM27	3.3198	2	-0.731096	0.7104
WWC1	6.9762	7	0.00491352	1
GMDS	24.2118	25	0.0462178	0.9268
TULP1	0.584	1	0.77596	0.8842
TPD52L1	5.6736	3	-0.919302	0.3768
PLEKHG1	9.4435	5	-0.917394	0.1834
AMPH	9.6101	8	-0.264551	0.7542
CDK13	5.8071	8	0.462182	0.4642
CROT	2.1	3	0.514573	0.7022
PCM1	4.1672	4	-0.0590783	1
ATP6V1B2	1.15	4	1.79837	0.0592
GPAT4	1.8429	3	0.702985	0.5552
EXT1	12.3084	10	-0.299643	0.6314
RTKN2	3.3439	7	1.06582	0.1104
EXOC6	9.0272	11	0.285153	0.5916
CCDC172	2.1482	4	0.896872	0.3428
PSTK	1.6762	4	1.25481	0.1792
PDZRN4	15.038	26	0.789899	0.0094
GRIP1	27.9745	35	0.323243	0.2218
STXBP6	9.3536	11	0.23391	0.6682
ERH	0.696	2	1.52284	0.3108
RGS6	24.6831	23	-0.10189	0.835
SEL1L	2.4173	6	1.31157	0.0704
FMN1	16.6101	23	0.469573	0.1596
SEMA6D	22.8803	27	0.238853	0.4414
BNIP2	1.1725	3	1.35537	0.2306
AGBL1	37.7313	44	0.221742	0.3516
GAS7	11.1742	8	-0.4821	0.4364
MYO1D	14.8758	20	0.427033	0.237
SKAP1	11.5318	10	-0.205618	0.7988
PIEZO2	18.8146	15	-0.32689	0.4552
SPIRE1	8.2323	4	-1.0413	0.177
OSCAR	0.3029	1	1.72309	0.5206
RNF24	3.3992	4	0.234805	0.8816
ADAMTS5	1.909	4	1.06718	0.2492
UBE2G2	1.2893	2	0.633412	0.7402
MRTFA	8.7394	8	-0.127534	0.9714
MAGEB6B	0.0712	1	3.81198	0.1376
DMD	87.0649	37	-1.23457	0
C1orf174	0.4298	3	2.80323	0.0184
UBR4	5.2491	13	1.30837	0.0054
ZCCHC17	2.6327	5	0.925385	0.2506
PRKCE	20.8873	24	0.200408	0.5472
PPP3R1	2.9869	9	1.59128	0.0048
IL1R1	4.5094	4	-0.172935	1
SRGAP3	14.8606	18	0.276505	0.4736
ATG7	11.0181	11	-0.00237194	1
CDC25A	1.2256	4	1.70651	0.0696
HERC3	11.6479	14	0.265357	0.5606
SPARC	0.9799	2	1.02929	0.5106
PKD1L1	8.0553	10	0.31199	0.58
KDM7A	3.5588	7	0.975964	0.144
TCAF2	4.2637	3	-0.507143	0.7628
SNTB1	10.8186	12	0.149521	0.7904
INSL6	2.3888	4	0.743714	0.4392
STK33	7.8364	15	0.9367	0.0256
GRIK4	18.5097	18	-0.0402846	1
ITPR2	19.3381	18	-0.103449	0.8702
TMEM63C	5.5461	7	0.335881	0.6446
GABRB3	15.4052	13	-0.244906	0.649
GABRA5	3.195	6	0.909147	0.2198
MTMR10	2.0348	4	0.975113	0.2926
SLCO3A1	12.3449	15	0.281047	0.5204
ARHGAP44	7.8277	9	0.201337	0.7742
DLGAP1	37.222	42	0.174234	0.4798
GAREM1	13.4417	13	-0.048204	1
ANOS1	7.8261	5	-0.646365	0.4176
RERE	19.329	17	-0.185232	0.6964
AADACL3	0.486	3	2.62593	0.0322
S100PBP	1.6369	1	-0.710966	1
ZNF362	1.6964	3	0.822486	0.4894
TRIT1	1.7497	4	1.19289	0.2016
NFIA	23.2321	11	-1.07862	0.0076
SGIP1	8.4241	18	1.0954	0.0044
ANKRD13C	3.711	4	0.108192	1
NEGR1	34.4178	20	-0.783155	0.0124
ACADM	2.4475	5	1.03062	0.199
PTGFR	9.2086	14	0.604373	0.1676
DDAH1	10.149	6	-0.758303	0.2418
TLCD4	3.114	8	1.36123	0.0306
GDAP2	2.5578	4	0.645097	0.5064
PDE4DIP	9.3143	3	-1.63448	0.0342
KHDC4	0.8228	1	0.281386	1
CADM3	1.2435	3	1.27056	0.2626
FCRLA	0.2889	1	1.79136	0.5016
NOS1AP	11.6762	13	0.154941	0.7782
MPZL1	2.7417	10	1.86686	0.001
TDRD5	3.8636	7	0.857409	0.1992
COLGALT2	4.1937	6	0.516739	0.499
TSEN15	2.792	2	-0.481299	0.9434
C1orf53	0.1851	1	2.43362	0.339
NEK7	6.4479	2	-1.68883	0.0886
PIK3C2B	2.8195	7	1.31192	0.05
VASH2	1.6328	3	0.877614	0.4406
RPS6KC1	8.6457	8	-0.111983	1
KCNK2	8.955	14	0.644661	0.1408
USH2A	31.0562	31	-0.0026131	1
DISC1	16.0843	17	0.0798816	0.8812
FMN2	17.8896	18	0.00887578	1
OR2M3	0.6114	4	2.70981	0.0082
OR14C36	0.0384	1	4.70275	0.0748
DNMT3A	4.4602	3	-0.572146	0.7062
DTNB	11.5009	20	0.798253	0.0304
TTC27	7.5001	13	0.79353	0.0782
CYP1B1	1.6616	2	0.267427	0.9884
THADA	14.1291	17	0.266865	0.5086
REL	1.9363	2	0.0466975	1
WDPCP	27.5212	23	-0.25891	0.4516
ZNF638	6.1861	4	-0.62903	0.5138
TET3	4.7553	6	0.335426	0.6866
UXS1	3.9186	4	0.0296617	1
SPOPL	2.7502	7	1.34782	0.0466
NEB	9.7445	5	-0.96266	0.1476
STAM2	2.2747	7	1.62168	0.0182
DPP4	3.2253	8	1.31057	0.0336
ABCB11	4.5325	5	0.141621	0.9462
SLC25A12	8.3584	12	0.521736	0.2724
PDE1A	14.867	23	0.62952	0.0628
RPL37A	3.1109	2	-0.637332	0.789
USP40	3.5352	4	0.178208	0.9284
GRM7	37.7575	49	0.376019	0.0928
PLCL2	11.121	17	0.612248	0.1246
STT3B	4.0761	4	-0.0271894	1
ENTPD3	1.607	3	0.900593	0.4422
ULK4	27.815	33	0.246603	0.3626
KIF15	4.3195	6	0.474098	0.5356
PLXNB1	1.0138	1	-0.0197731	1
DOCK3	27.4967	19	-0.533259	0.1172
RAD54L2	5.0439	2	-1.33454	0.237
CACNA1D	18.8418	15	-0.328974	0.4512
SUCLG2	11.395	20	0.811599	0.0262
TAFA1	21.0593	21	-0.00406815	1
MDFIC2	4.5945	6	0.385055	0.627
RYBP	2.9105	4	0.458733	0.6708
CADM2	43.269	50	0.208594	0.3396
CMSS1	14.0892	20	0.50541	0.1588
QTRT2	3.2132	1	-1.68401	0.3316
MYLK	10.6397	7	-0.604031	0.34
ZNF148	5.7826	7	0.275637	0.714
RAB6B	2.772	3	0.114035	1
ARHGEF26	5.2962	4	-0.404958	0.7758
PPM1L	12.5846	9	-0.483662	0.3982
PHC3	3.6734	4	0.122884	1
CLDN1	0.65	3	2.20645	0.06
CRMP1	5.5865	7	0.32541	0.6592
YIPF7	2.1794	2	-0.123931	1
FRYL	11.041	9	-0.294874	0.6692
CWH43	2.93	2	-0.550901	0.8712
KIT	3.2661	4	0.292431	0.8222
AREG	0.38	5	3.71786	0.0006
ARHGAP24	20.4224	19	-0.104153	0.8716
AFF1	7.9699	5	-0.672634	0.3894
SNCA	5.3916	6	0.154249	0.9162
EIF4E	1.9393	3	0.629427	0.5986
ANKRD50	1.8909	3	0.665889	0.5918
SCOC	4.9982	5	0.000519464	1
ARFIP1	5.3597	7	0.385203	0.5758
TMEM192	5.3426	3	-0.83258	0.4446
ADAM29	5.758	4	-0.525568	0.6388
RWDD4	0.7644	3	1.97256	0.085
CENPU	1.5652	4	1.35365	0.1488
CDH12	42.7938	35	-0.290047	0.2624
NIPBL	7.3929	7	-0.0787855	1
GHR	11.6155	10	-0.216051	0.7824
NLN	5.8178	7	0.266881	0.7358
TBCA	6.9157	8	0.210125	0.771
SSBP2	13.1133	17	0.374504	0.3376
KIAA0825	18.0701	21	0.216785	0.55
CHD1	2.9158	2	-0.543892	0.8798
FER	17.3774	20	0.202788	0.6036
MCC	18.0825	21	0.215795	0.5518
TRIM36	2.1574	4	0.890706	0.343
NRG2	7.6095	3	-1.34284	0.1072
PCDHGA4	6.1083	2	-1.61077	0.1148
FARS2	22.0894	29	0.392699	0.1828
TMEM14B	4.0959	1	-2.03418	0.1738
PHACTR1	22.232	39	0.810836	0.003
JARID2	10.7357	11	0.0350873	1
ATXN1	17.8927	23	0.362263	0.2706
KCNK5	1.5613	5	1.67918	0.0436
GTPBP2	0.9275	1	0.108581	1
HCRTR2	6.8765	11	0.677757	0.181
DST	19.2696	21	0.124063	0.7512
TBX18	2.9732	6	1.01295	0.1676
RNGTT	13.6978	17	0.311591	0.4374
FHL5	2.1915	4	0.868081	0.3574
GPR63	1.6768	5	1.57622	0.054
KLHL32	8.3737	7	-0.25851	0.8092
SESN1	4.2894	10	1.22115	0.0244
DCBLD1	4.4981	3	-0.584353	0.6884
SLC35F1	15.944	21	0.397376	0.2522
THEMIS	8.1776	16	0.968323	0.0192
AHI1	8.3579	8	-0.0631405	1
ADGRG6	5.6108	5	-0.166278	1
SF3B5	0.0272	1	5.20025	0.0538
ADGB	8.4364	10	0.245301	0.6666
SAMD5	8.8925	9	0.0173359	1
IPCEF1	7.8051	14	0.842938	0.0576
TIAM2	16.4565	9	-0.870661	0.0736
USP42	2.1779	5	1.19899	0.1358
COL28A1	6.9889	1	-2.80507	0.0154
AGMO	14.0118	13	-0.108131	0.934
CRPPA	16.1196	23	0.512818	0.1278
RAPGEF5	9.2788	9	-0.0440132	1
ITPRID1	5.5356	7	0.338615	0.6448
COG5	14.172	12	-0.240009	0.6734
SLC26A4	2.2312	4	0.84218	0.369
DLD	1.5721	5	1.66924	0.0436
FOXP2	23.6326	11	-1.10327	0.005
SND1	17.0665	17	-0.00563247	1
STRIP2	2.1285	4	0.910163	0.3278
PLXNA4	20.356	24	0.23758	0.4684
CALD1	8.769	9	0.0375127	1
FAM180A	0.7852	2	1.34887	0.3674
KEL	0.8133	1	0.29814	1
GIMAP8	1.1381	2	0.813373	0.635
DPP6	44.4989	36	-0.305773	0.224
LMBR1	8.7086	12	0.462522	0.346
PTPRN2	40.6901	10	-2.02468	0
DLGAP2	37.6625	24	-0.650094	0.0264
ADRA1A	4.6277	7	0.59706	0.3652
ESCO2	1.5839	3	0.921481	0.4212
ZMAT4	14.2597	24	0.751091	0.0246
POTEA	2.7717	4	0.529229	0.5952
MTFR1	4.8893	6	0.295335	0.7252
TRIM55	1.8919	4	1.08016	0.2494
CSPP1	5.1784	2	-1.37251	0.215
HNF4G	6.1755	9	0.543369	0.3394
RMDN1	1.7757	4	1.17161	0.2112
TMEM64	6.5974	6	-0.136935	1
TMEM74	7.0205	12	0.773389	0.1052
SAMD12	16.8366	19	0.174399	0.6652
GSDMC	1.4821	3	1.01732	0.3756
ADCY8	10.1109	6	-0.752877	0.2512
DMRT2	0.3009	1	1.73264	0.5198
GLIS3	20.3947	16	-0.350122	0.3938
DMAC1	3.5478	3	-0.241962	1
CNTLN	14.2836	17	0.251175	0.5398
GDA	5.4875	6	0.128813	0.9398
OSTF1	2.2897	2	-0.195159	1
BICD2	2.074	2	-0.0524159	1
ALDOB	1.1213	5	2.15676	0.0116
DAB2IP	8.5154	5	-0.768146	0.2966
GOLGA1	2.7444	3	0.128472	1
MED27	8.8293	16	0.857701	0.0342
TAF3	7.7415	7	-0.145258	0.973
KIF5B	1.8712	4	1.09604	0.2374
CCDC7	16.9479	19	0.164893	0.6808
ERCC6	3.347	2	-0.742869	0.7112
ASCC1	4.6833	8	0.772475	0.2088
MICU1	10.0739	9	-0.162625	0.908
RGR	1.1408	1	-0.190046	1
KIF20B	2.8628	7	1.28993	0.0522
ENTPD7	2.0073	2	-0.00525625	1
CFAP43	3.9884	2	-0.99581	0.4736
PLEKHS1	1.2466	3	1.26696	0.255
WDR11	2.2843	10	2.13018	0.0002
SYT9	8.9332	11	0.300255	0.5702
AMPD3	7.7374	12	0.633114	0.1876
OTOG	3.8647	7	0.856998	0.1902
NELL1	35.3119	30	-0.235192	0.4266
ANO3	18.4348	20	0.117568	0.765
CCDC73	7.4661	10	0.421573	0.4386
CSTF3	3.3318	3	-0.151339	1
PTPRJ	7.436	5	-0.572599	0.499
FAM168A	7.6613	5	-0.615661	0.4382
TENM4	30.6556	25	-0.294223	0.3562
FAT3	26.082	33	0.339412	0.2118
CEP295	2.6538	4	0.59194	0.5544
YAP1	4.7509	4	-0.248201	0.9632
RAB39A	1.3574	1	-0.440846	1
BCO2	1.9344	2	0.0481139	1
TTC12	2.6572	4	0.590093	0.5412
CLMP	4.8924	7	0.516813	0.4424
WNK1	6.1583	3	-1.03757	0.274
CLEC2D	1.3352	4	1.58294	0.0932
AEBP2	12.2523	15	0.29191	0.4956
SLCO1C1	2.2556	4	0.826489	0.3804
CMAS	0.7601	3	1.9807	0.0842
TMTC1	10.99	15	0.448771	0.2858
SYT10	2.5458	8	1.65188	0.012
PUS7L	1.5623	4	1.35633	0.155
ACVR1B	1.7722	3	0.759421	0.5262
CBX5	1.9118	1	-0.934932	0.873
PPFIA2	19.5119	17	-0.19882	0.6686
ANO4	15.9663	21	0.395359	0.2554
IGF1	3.3302	4	0.264391	0.8608
C12orf42	10.0461	17	0.758899	0.0554
USP30	2.511	6	1.2567	0.0836
CIT	7.4103	5	-0.567604	0.5018
SMAD9	2.9661	5	0.753361	0.3558
UFM1	0.5267	1	0.924947	0.8216
DGKH	8.3855	10	0.254031	0.6496
GTF2F2	6.3795	4	-0.673443	0.4866
OLFM4	0.8963	1	0.157946	1
RBM26	3.6551	5	0.452017	0.6114
DNAJC3	4.5377	1	-2.18196	0.1134
FARP1	12.0967	13	0.103898	0.8738
TXNDC16	4.6769	4	-0.225553	1
PSMC6	0.8339	2	1.26205	0.4048
KTN1	5.5264	13	1.2341	0.009
PELI2	7.1234	10	0.489362	0.3676
PPM1A	2.0591	1	-1.04201	0.7888
AREL1	2.3164	2	-0.211884	1
TTLL5	12.4786	8	-0.641384	0.251
PRSS54	0.5785	3	2.37457	0.04
CDH11	7.1336	8	0.16537	0.8514
WWP2	6.9604	5	-0.477242	0.6082
HPR	0.5443	2	1.87753	0.2078
CDYL2	7.9704	11	0.464779	0.355
RABEP1	3.9898	5	0.325612	0.737
HS3ST3A1	4.2126	13	1.62573	0.0018
NCOR1	7.3731	9	0.287654	0.6464
CCL8	0.0785	4	5.67116	0
CCL1	0.1091	1	3.19628	0.2096
CNP	0.4284	3	2.80793	0.0182
CLTC	2.9994	4	0.415326	0.7026
ERN1	3.5469	3	-0.241596	1
KCNJ16	3.1684	5	0.658174	0.4228
LDLRAD4	16.8946	15	-0.1716	0.766
ESCO1	2.7936	2	-0.482125	0.9464
TRAPPC8	4.8097	5	0.0559812	1
GALNT1	5.0533	4	-0.337226	0.8664
KIAA1328	15.6888	10	-0.649735	0.1738
PIAS2	4.5513	3	-0.601316	0.6638
RNF152	3.368	3	-0.16693	1
SLC66A2	1.9145	2	0.0630323	1
ELAVL1	1.8402	3	0.7051	0.5618
LEUTX	0.3769	5	3.72967	0.0002
DEFB126	0.1285	2	3.96016	0.017
PSMF1	2.9594	5	0.756623	0.3636
PTPRT	43.3606	39	-0.152911	0.579
TSHZ2	20.3007	21	0.0488599	0.935
ZNF831	5.2565	6	0.19086	0.8512
BACH1	16.881	10	-0.7554	0.1014
GRIK1	15.6458	8	-0.967704	0.056
HSF2BP	5.0296	3	-0.745481	0.5088
TSPEAR	8.3104	9	0.115007	0.9076
DEPDC5	5.998	5	-0.262553	0.8858
SLC5A1	2.7083	4	0.562612	0.5762
TNRC6B	11.2393	11	-0.0310487	1
STS	25.4862	7	-1.86429	0
PNPLA4	1.1335	1	-0.180784	1
GPM6B	6.5156	2	-1.7039	0.0866
CDKL5	8.8429	2	-2.14452	0.0156
PCYT1B	4.4582	2	-1.15646	0.354
WNK3	6.4531	3	-1.10503	0.2256
NBDY	3.5102	2	-0.811553	0.633
ATP7A	5.4608	1	-2.44911	0.0492
KLHL4	5.964	4	-0.57628	0.5848
IL1RAPL2	46.6209	7	-2.73555	0
GRIA3	11.7988	4	-1.56057	0.0174
SMARCA1	2.9768	2	-0.573762	0.8602
GPC3	17.5196	5	-1.80897	0.0008
INTS6L	2.4195	2	-0.274709	1
CCDC88A	5.0954	9	0.82073	0.1516
NDST3	8.703	11	0.337919	0.523
IKZF1	3.9482	5	0.340733	0.7164
SPAM1	1.7671	3	0.763579	0.519
MSR1	17.799	17	-0.0662614	0.9792
PTK2	13.4037	11	-0.285128	0.6316
EPC1	4.3182	8	0.88957	0.1434
DLG5	5.2625	6	0.189214	0.8694
HIKESHI	1.7102	9	2.39576	0
ISX	0.8376	3	1.84063	0.108
EPHB2	8.1456	6	-0.441058	0.5884
ST3GAL3	8.7868	11	0.324094	0.5438
ZFYVE9	7.9806	5	-0.674569	0.3864
FYB2	3.9154	9	1.20077	0.035
PATJ	16.8649	16	-0.0759519	0.9538
MIGA1	3.8816	4	0.0433485	1
TTLL7	5.2277	6	0.198786	0.8486
SAMD13	3.5769	3	-0.253747	1
SORT1	3.4176	2	-0.772984	0.6654
CEPT1	1.7767	5	1.49273	0.0718
TAFA3	0.3249	1	1.62193	0.5538
MAGI3	11.5258	11	-0.0673634	1
CRTC2	0.4189	1	1.25532	0.6732
DCAF6	5.427	8	0.559845	0.3676
PAPPA2	14.8974	12	-0.312026	0.5528
SWT1	5.1974	4	-0.37779	0.8186
PDC	0.6803	1	0.555757	0.9836
CR1	5.6639	8	0.498204	0.422
CENPF	2.383	4	0.747221	0.4268
PSEN2	2.2437	1	-1.16588	0.6886
CHRM3	20.4332	26	0.347596	0.2646
HNRNPU	0.9115	2	1.13369	0.4596
SH3YL1	1.8833	1	-0.913263	0.8732
KIDINS220	4.5192	6	0.408895	0.5962
NOL10	4.9366	8	0.696482	0.2574
APOB	1.6475	2	0.279722	0.9754
LHCGR	2.6871	1	-1.42605	0.5042
NRXN1	50.721	68	0.422952	0.0222
EML6	9.6277	9	-0.0972662	1
PNPT1	2.3046	3	0.380446	0.8114
USP34	11.0147	10	-0.13943	0.9184
RAB11FIP5	3.2425	4	0.302893	0.8142
RANBP2	2.5542	3	0.232091	0.9424
MERTK	5.0727	3	-0.757791	0.5114
ZC3H6	2.5035	2	-0.323946	1
CLASP1	12.11	5	-1.2762	0.0358
GTDC1	15.2901	6	-1.34956	0.0124
ACVR1	5.4329	4	-0.441722	0.7398
CCDC148	11.1251	11	-0.0163148	1
NFE2L2	6.7189	2	-1.74823	0.0756
AGPS	6.7457	4	-0.753968	0.3932
PDE11A	18.8822	12	-0.653992	0.1282
ZNF385B	16.2731	23	0.499145	0.139
DNAH7	12.8708	7	-0.878675	0.119
HECW2	15.7288	13	-0.274897	0.5868
CASP10	1.8	3	0.736966	0.5302
TRAK2	2.8716	4	0.478145	0.6502
DYTN	2.7235	7	1.36189	0.0454
BARD1	3.2419	4	0.30316	0.8094
MREG	3.5592	3	-0.246591	1
PID1	16.3476	16	-0.0310069	1
DIS3L2	14.8438	14	-0.0844336	0.9596
HDAC4	13.6536	7	-0.963855	0.0754
RAD18	7.2462	9	0.3127	0.6126
CAPN7	1.8208	3	0.72039	0.5466
RBMS3	55.9415	60	0.101044	0.6262
STAC	6.5102	11	0.75673	0.1312
FAM3D	1.2684	1	-0.34301	1
SEC22A	2.7679	3	0.116171	1
ROPN1B	0.5498	1	0.863021	0.8502
TFDP2	7.9606	7	-0.185522	0.9108
RNF13	5.8039	4	-0.537023	0.6224
LEKR1	8.5765	5	-0.778461	0.2896
IQCJ	11.7496	6	-0.969577	0.1074
SCHIP1	2.2101	3	0.440851	0.752
SERPINI1	3.4661	6	0.791649	0.2702
VPS8	9.3482	5	-0.902761	0.1878
OPA1	4.0475	7	0.790324	0.2318
DLG1	9.9616	12	0.268585	0.5954
POLN	6.5799	6	-0.133103	1
STX18	4.925	6	0.284839	0.7366
POLR2B	2.0753	5	1.26861	0.1218
MUC7	2.0607	3	0.541828	0.6824
PARM1	4.5084	8	0.827384	0.1798
USO1	3.4662	1	-1.79335	0.2764
PPEF2	1.659	4	1.26969	0.1732
HPGDS	1.7421	2	0.199173	1
UNC5C	15.0755	6	-1.32917	0.0132
C4orf54	0.8309	2	1.26725	0.411
UBE2D3	2.8854	1	-1.52877	0.4354
ARHGEF38	6.0356	9	0.576428	0.3182
MGAT4D	2.2043	4	0.859679	0.361
LRBA	29.1676	17	-0.778832	0.02
GPM6A	14.3476	18	0.327187	0.3968
MRPL36	0.121	1	3.04692	0.2264
TRIO	15.0391	18	0.259279	0.5108
ZFR	3.4865	4	0.198221	0.9134
ADAMTS12	14.2585	18	0.336175	0.3916
CPLANE1	5.5624	3	-0.890745	0.3806
LIFR	5.1491	1	-2.36432	0.0722
PLCXD3	7.9251	11	0.473002	0.3506
MCTP1	22.5542	25	0.148532	0.6608
ARSK	1.9392	5	1.36647	0.0974
SLCO4C1	2.4244	5	1.0443	0.2054
PJA2	2.9187	6	1.03964	0.152
TMEM232	17.4748	22	0.332228	0.33
MEGF10	6.7783	8	0.239077	0.7344
CCDC192	9.2193	6	-0.619695	0.3818
FBN2	15.5337	5	-1.6354	0.0038
SLC27A6	19.2157	16	-0.264214	0.561
SIL1	13.4964	8	-0.754503	0.1668
PCDHGA5	5.7415	1	-2.52143	0.0434
HTR4	8.9615	10	0.158188	0.8204
THOC3	4.5152	2	-1.17479	0.3454
RIPOR2	9.2148	13	0.496487	0.275
ZNF184	0.8852	2	1.17592	0.4382
H2BC15	0.6831	3	2.13479	0.0614
GABBR1	3.0314	3	-0.0150217	1
PPP1R11	0.143	1	2.80591	0.2674
BTNL2	0.5426	1	0.882039	0.8394
NUDT3	4.3623	7	0.682266	0.3096
PPARD	3.2855	2	-0.716113	0.7248
SRPK1	3.4304	4	0.221623	0.8944
GCLC	4.6466	4	-0.216175	1
TINAG	3.1773	4	0.332199	0.797
COL9A1	3.3905	5	0.56043	0.5106
KCNQ5	22.4615	33	0.555012	0.0402
MYO6	6.5987	2	-1.72218	0.0818
ZNF292	4.4125	8	0.858404	0.1624
ORC3	3.0063	2	-0.587989	0.8432
AFG1L	9.0192	5	-0.851071	0.2308
ROS1	5.3416	6	0.167691	0.8866
AKAP7	5.7382	8	0.479402	0.4434
PLAGL1	4.7932	2	-1.26099	0.2922
UTRN	21.9622	28	0.350404	0.2372
ZC3H12D	1.4779	2	0.436451	0.8758
SNX9	9.4643	13	0.457944	0.33
PACRG	22.8389	23	0.0101407	1
UNC93A	1.7402	7	2.0081	0.003
FERD3L	0.0242	1	5.36885	0.048
STEAP1B	11.9091	18	0.595933	0.118
NOD1	2.1139	4	0.920093	0.3252
GPR141	5.8136	3	-0.954469	0.3396
POU6F2	19.9964	39	0.963734	0
EGFR	7.4619	13	0.800897	0.0828
GALNT17	22.5463	25	0.149037	0.6584
MAGI2	55.7064	83	0.575268	0.0012
LRRC17	1.2642	2	0.661775	0.7184
ZNF277	5.3198	4	-0.411372	0.7734
BMT2	4.6842	5	0.0941254	1
TFEC	8.7577	12	0.45441	0.3426
TNPO3	3.9007	5	0.358195	0.6902
NUP205	3.5308	7	0.98736	0.1322
NDUFB2	1.2377	2	0.692338	0.7054
TPK1	14.8406	12	-0.306515	0.5688
XKR6	11.833	14	0.242611	0.6096
DOCK5	9.0502	20	1.14398	0.0018
RBPMS	7.2833	7	-0.0572373	1
UNC5D	21.776	14	-0.637312	0.1038
PXDNL	19.0595	16	-0.252438	0.5702
TOX	12.2013	16	0.391037	0.3508
CYP7B1	8.133	6	-0.438825	0.6108
CNGB3	7.3617	7	-0.072684	1
MTDH	3.3327	2	-0.736691	0.7044
STK3	22.2827	15	-0.570962	0.1342
RIMS2	29.2627	26	-0.170551	0.626
EIF3E	10.9166	15	0.458439	0.2746
EMC2	1.7513	4	1.19157	0.1982
COLEC10	4.3585	5	0.198096	0.8842
ASAP1	15.1777	22	0.53555	0.1164
TG	10.4294	11	0.0768474	0.9358
CDC37L1	1.1147	3	1.42831	0.2072
RLN2	0.1818	1	2.45958	0.3356
UHRF2	3.6652	4	0.126108	1
NFIB	12.3363	7	-0.817483	0.1414
SMC5	3.7272	8	1.10191	0.0706
GAS1	0.1141	1	3.13163	0.2178
NXNL2	1.9245	2	0.0555163	1
TDRD7	3.2731	4	0.289342	0.836
PTPN3	4.7915	4	-0.260477	0.9558
ZFP37	0.7124	1	0.489241	1
MAPKAP1	10.4942	9	-0.221595	0.7934
ABL1	6.7918	5	-0.441866	0.6642
ABO	1.6585	2	0.270121	0.9984
PITRM1	1.3623	1	-0.446044	1
PLXDC2	18.3147	29	0.663051	0.0276
ZNF33B	2.4912	1	-1.31684	0.5894
ZNF487	1.8037	1	-0.850959	0.912
VSTM4	3.9074	4	0.033791	1
C10orf71	1.12	5	2.15843	0.0116
A1CF	3.2993	1	-1.72216	0.308
CISD1	0.8069	1	0.309538	1
BICC1	12.3276	7	-0.816465	0.1486
CCDC6	4.5867	3	-0.612494	0.6538
CCSER2	7.3599	11	0.579745	0.2552
CYP2C9	2.0033	2	-0.00237849	1
PYROXD2	1.2231	1	-0.290542	1
CNNM2	6.7161	8	0.252376	0.7188
NT5C2	7.4228	5	-0.570035	0.4952
ADD3	5.411	6	0.149067	0.9138
GPAM	2.553	5	0.969735	0.2276
BCCIP	1.1798	1	-0.238542	1
DOCK1	21.307	19	-0.165328	0.7192
SERGEF	8.7403	6	-0.54272	0.4608
ZDHHC13	2.2815	2	-0.189983	1
NAV2	29.9536	30	0.0022331	1
CD59	1.3337	2	0.584566	0.7738
PDHX	4.0697	8	0.975078	0.1148
PRR5L	6.556	5	-0.390888	0.7128
CLPB	5.7743	4	-0.529646	0.6332
UVRAG	12.8388	15	0.224452	0.611
RSF1	6.2725	4	-0.649041	0.5064
DEUP1	4.191	7	0.74006	0.2686
MED17	1.1927	2	0.745769	0.664
PIWIL4	3.0093	3	-0.00446544	1
CWF19L2	5.1235	9	0.812795	0.148
DDX10	10.6858	10	-0.0956949	0.9938
BACE1	1.2034	1	-0.267116	1
SC5D	0.8227	2	1.28156	0.3962
AICDA	0.4254	1	1.23311	0.6922
BORCS5	4.4386	5	0.171823	0.9076
PDE6H	0.3456	1	1.53282	0.5806
EPS8	10.1457	7	-0.535442	0.4196
PIK3C2G	15.7205	10	-0.652647	0.1742
SLCO1A2	6.0256	7	0.21625	0.7956
TMEM117	21.5947	17	-0.345143	0.381
SLC38A4	2.6487	3	0.179678	0.9916
LRIG3	1.8887	1	-0.917394	0.8656
PTPRQ	10.7767	6	-0.844881	0.1798
EPYC	1.6055	1	-0.683023	1
CFAP54	14.9709	11	-0.444657	0.3778
MYBPC1	4.5319	10	1.14181	0.035
RFX4	6.9416	1	-2.79527	0.0174
FBXW8	4.6788	6	0.358824	0.6524
SRRM4	7.0597	7	-0.012252	1
CCDC60	7.9899	6	-0.413215	0.6398
ZMYM2	5.1696	5	-0.0481246	1
MTUS2	26.6858	36	0.431925	0.0946
B3GLCT	5.1545	7	0.441522	0.5174
TRPC4	9.2248	11	0.253914	0.6412
AKAP11	1.992	1	-0.994218	0.8278
DNAJC15	3.5645	11	1.62573	0.0022
KLHL1	15.8402	16	0.0144814	1
GPC6	45.8375	36	-0.348531	0.1538
ARGLU1	1.0336	2	0.952322	0.554
HEATR5A	4.9712	7	0.493761	0.4656
SLC25A21	19.1727	13	-0.560542	0.1894
MAP4K5	5.574	2	-1.47871	0.1718
STYX	1.7418	1	-0.800579	0.9612
DDHD1	4.5204	7	0.630904	0.3428
DHRS7	0.9858	1	0.0206331	1
RHOJ	3.4558	2	-0.78902	0.657
RAD51B	35.446	44	0.311881	0.1848
DCAF5	3.9862	5	0.326914	0.7386
PPP1R13B	4.4434	1	-2.15166	0.1316
MKRN3	2.5159	4	0.668925	0.5
GOLM2	4.9414	1	-2.30492	0.0866
MYO5A	8.6106	13	0.594326	0.1962
SMAD3	5.0853	11	1.1131	0.0304
THSD4	26.6129	20	-0.412126	0.2238
ARID3B	2.2124	2	-0.145612	1
IREB2	2.4645	5	1.02063	0.2084
MRPS11	0.5008	1	0.997694	0.7858
IGF1R	12.1921	11	-0.148443	0.8816
CDRT4	1.5493	3	0.953346	0.4102
NF1	11.1849	9	-0.313555	0.6408
RAB11FIP4	5.7081	1	-2.51301	0.0486
ASIC2	45.0249	42	-0.100334	0.731
PIP4K2B	1.3216	3	1.18268	0.291
ABI3	0.5021	1	0.993953	0.7938
HLF	2.3536	4	0.765131	0.4232
MAP2K6	5.3895	5	-0.108223	1
RPTOR	16.2801	9	-0.855113	0.0724
FAM210A	2.4869	1	-1.31435	0.5772
ZNF519	2.9192	6	1.03939	0.1608
RBBP8	8.872	9	0.0206656	1
RIT2	14.4629	8	-0.854285	0.089
CTIF	12.5447	10	-0.327078	0.588
TCF4	17.1092	16	-0.0967004	0.912
ZNF266	0.883	2	1.17951	0.4426
CEACAM4	0.3116	1	1.68223	0.5322
PSG11	0.731	3	2.03702	0.078
HIF3A	1.8097	3	0.729212	0.5384
ZNF761	1.1539	1	-0.206518	1
ZNF805	0.8509	1	0.232939	1
SLC24A3	19.8594	17	-0.224287	0.6126
CDK5RAP1	1.6631	1	-0.733875	1
RALY	4.482	2	-1.16414	0.3506
WFDC10B	0.7707	2	1.37576	0.3546
PAXBP1	1.4793	1	-0.564915	1
DYRK1A	6.2414	6	-0.0569072	1
ZNF280B	0.9457	4	2.08055	0.032
NLGN4X	15.0912	8	-0.915636	0.0738
MAP3K15	6.0326	1	-2.59278	0.0338
SH3KBP1	13.7491	3	-2.1963	0.0008
PHEX	17.955	4	-2.16631	0
POLA1	11.7468	4	-1.5542	0.0182
MAGIX	0.2436	1	2.03741	0.4402
OPHN1	18.8797	3	-2.6538	0
PHKA1	5.2376	1	-2.38891	0.0712
NEXMIF	7.4793	2	-1.9029	0.0376
ATRX	10.8734	4	-1.44273	0.033
DRP2	1.733	4	1.20673	0.1934
ARMCX1	0.163	2	3.61706	0.021
PWWP3B	1.5595	1	-0.641084	1
TRPC5	12.2474	7	-0.807049	0.1624
XPNPEP2	1.1794	1	-0.238053	1
IGSF1	11.8842	4	-1.57097	0.0166
USP26	2.8647	3	0.0665784	1
ARHGEF6	4.4709	4	-0.160565	1
F8	7.4671	1	-2.90055	0.0088
CLIC2	2.2581	3	0.409853	0.7864
PLA2G5	2.4718	5	1.01637	0.2124
MAN1C1	6.6054	6	-0.138683	1
PTGER3	7.58	5	-0.60027	0.4682
ADGRL2	26.7435	51	0.931309	0
EVI5	11.0148	8	-0.461371	0.4732
VTCN1	2.6071	4	0.617554	0.5328
MROH9	4.9939	10	1.00176	0.0712
CEP350	6.1859	10	0.692945	0.1844
ESRRG	24.5553	27	0.136925	0.6772
CDC42BPA	12.78	21	0.716501	0.0394
TMEM178A	2.0709	5	1.27167	0.1202
USP39	1.7922	2	0.158268	1
IL1RL2	2.0664	2	-0.0471195	1
CCDC93	3.8011	8	1.07358	0.0848
CACNB4	10.322	12	0.217312	0.676
CDCA7	0.546	2	1.87303	0.2132
UBE2E3	4.2414	8	0.915459	0.1284
DUSP19	0.8409	4	2.24999	0.0204
GULP1	11.7944	9	-0.390105	0.5236
EIF4E2	1.2784	3	1.23062	0.278
ATP2B2	14.9066	18	0.272046	0.4806
GPD1L	2.4298	5	1.04109	0.2088
DCLK3	2.0159	4	0.988576	0.2984
EIF1B	0.1083	2	4.20689	0.0116
NKTR	1.8941	5	1.40042	0.09
CD200R1L	1.1998	9	2.90713	0
STXBP5L	20.0934	38	0.919278	0.0006
TRIM42	0.8819	3	1.76628	0.1148
MECOM	22.4381	25	0.155978	0.6408
DVL3	0.7146	2	1.48479	0.3184
LRCH3	3.7527	4	0.092071	1
DTHD1	2.5862	5	0.951094	0.2382
UBE2K	3.2541	6	0.882704	0.2246
SULT1B1	2.561	4	0.643293	0.5178
RAD17	1.7413	4	1.19984	0.1908
ZNF366	2.5988	3	0.207117	0.9582
TICAM2	0.9216	2	1.11779	0.4692
FAM153CP	3.1132	4	0.361602	0.7534
BLOC1S5-TXNDC5	7.1014	5	-0.506175	0.5806
BLOC1S5	1.9606	3	0.613667	0.621
RUNX2	12.9978	15	0.206695	0.649
MDN1	6.9209	8	0.20904	0.7828
BZW2	2.3446	5	1.09259	0.1772
MINDY4	4.7131	6	0.348286	0.6606
HIP1	8.036	7	-0.199123	0.9002
ABCB4	3.0442	7	1.20129	0.0726
CREB3L2	4.9412	9	0.865064	0.129
MYOM2	4.6878	13	1.47153	0.0042
PRAG1	2.7125	3	0.145339	1
BLK	3.0218	4	0.404592	0.7232
DLC1	20.1911	24	0.249315	0.4472
UBXN2B	1.545	4	1.37239	0.1408
BAALC	3.4741	4	0.203361	0.9078
KCNQ3	13.9718	27	0.950442	0.0034
ZFAT	9.2209	13	0.495532	0.2806
FREM1	6.6997	7	0.0632584	1
TXNDC8	1.3431	2	0.574433	0.7762
PRPF18	3.1487	9	1.51517	0.0118
YME1L1	1.7554	6	1.77316	0.0152
CLRN3	0.5868	2	1.76906	0.2344
ARFIP2	0.2567	2	2.96184	0.0558
MAP6	3.2187	2	-0.686478	0.7546
TMEM225	0.1059	2	4.23923	0.0106
ACVRL1	0.6449	3	2.21782	0.0542
LRCH1	7.737	9	0.218151	0.7356
FGF14	26.7673	28	0.0649552	0.8568
OR4E2	0.5406	4	2.88737	0.0044
NEK9	1.8782	4	1.09065	0.2486
TRIP11	2.8986	4	0.464644	0.6566
EML1	7.9467	14	0.816999	0.0702
ATP10A	7.314	9	0.299264	0.628
HEATR3	1.6064	2	0.316169	0.955
BANP	4.9872	5	0.00369803	1
LRRC75A	1.9707	2	0.0212918	1
MPRIP	6.7954	5	-0.44263	0.6556
KLHL11	0.6587	2	1.60231	0.282
CABLES1	4.9	4	-0.292782	0.921
CABYR	0.8678	2	1.20457	0.4264
PLCB4	16.964	19	0.163523	0.6736
MRPL39	0.8393	7	3.0601	0
TRAPPC10	3.6199	3	-0.270987	1
GNL3L	3.5483	3	-0.242165	1
PEX14	6.1822	3	-1.04316	0.2738
TCEA3	1.7109	1	-0.774755	0.978
KIAA0319L	6.3812	3	-1.08887	0.2514
ZSWIM5	11.2176	6	-0.90273	0.1362
ATPAF1	1.6021	3	0.904998	0.435
OMA1	5.1257	1	-2.35775	0.0752
ATG4C	3.1366	9	1.52072	0.0136
CACHD1	8.636	6	-0.525401	0.4878
JAK1	9.0946	11	0.274421	0.612
TNNI3K	12.0367	8	-0.589368	0.2968
AK5	10.7891	15	0.475388	0.2602
ADGRL4	15.178	21	0.468408	0.1848
LRRC8C	5.3173	5	-0.0887658	1
HFM1	5.6005	4	-0.485556	0.6896
SLC44A3	2.9238	5	0.774083	0.3426
SNX7	3.8145	5	0.390434	0.672
NTNG1	13.357	15	0.167366	0.728
KCND3	8.5131	20	1.23224	0.0014
HIPK1	1.8872	4	1.08375	0.2472
VANGL1	2.2152	1	-1.14744	0.704
WDR3	1.4419	1	-0.527971	1
NR1I3	0.3365	1	1.57132	0.5678
UAP1	1.5614	1	-0.64284	1
HSD17B7	0.8587	1	0.219774	1
ADCY10	4.0931	9	1.13673	0.0448
KIFAP3	6.3661	6	-0.0854473	1
AXDND1	7.3587	10	0.442477	0.424
XPR1	10.0027	17	0.765145	0.056
RGSL1	5.9054	6	0.0229277	1
DHX9	1.886	5	1.4066	0.0818
SMG7	4.8953	1	-2.2914	0.086
RO60	1.2519	2	0.675881	0.721
CAMSAP2	4.7501	11	1.21147	0.0198
SYT14	10.4769	8	-0.38914	0.5646
KCNH1	17.7416	33	0.89533	0.0024
KCTD3	2.1238	1	-1.08665	0.7424
IARS2	2.0809	1	-1.05721	0.7682
OBSCN	6.6296	6	-0.143959	1
SLC35F3	16.3813	16	-0.0339779	1
PUM2	3.9941	2	-0.99787	0.482
CIB4	2.3592	1	-1.2383	0.6284
RASGRP3	4.9905	7	0.488171	0.484
ARHGEF33	3.3164	3	-0.144656	1
MAP4K3	7.2685	8	0.138342	0.8738
CAMKMT	15.9032	5	-1.66932	0.0012
FBXO11	4.5492	6	0.39935	0.6158
GTF2A1L	4.4787	3	-0.578118	0.6986
UGP2	1.9709	1	-0.978855	0.8244
SPRED2	4.7214	4	-0.239215	0.9956
ANTXR1	9.1992	11	0.257923	0.636
TACR1	5.8997	11	0.89879	0.0782
RFX8	3.0127	7	1.2163	0.0664
SLC35F5	1.9778	3	0.601066	0.6348
PTPN4	8.7074	9	0.047683	1
EPC2	5.5576	5	-0.152534	1
RND3	2.7421	5	0.866647	0.2936
UPP2	10.127	9	-0.17021	0.8764
METAP1D	3.2094	2	-0.682304	0.7474
OLA1	6.8289	10	0.550275	0.3072
CHN1	8.0026	11	0.458963	0.3754
SESTD1	6.348	6	-0.0813396	1
TMEFF2	9.5402	13	0.44642	0.3408
PLCL1	29.8544	15	-0.992981	0.0056
AOX1	3.5086	6	0.774067	0.2876
ABCA12	8.0404	5	-0.685339	0.3782
PAX3	3.8743	2	-0.953936	0.5064
ACKR3	0.5557	1	0.847622	0.8514
CNTN6	12.1175	9	-0.429095	0.4796
CNTN4	37.2146	40	0.104131	0.6854
TTLL3	1.8391	5	1.44293	0.0804
RARB	35.3418	20	-0.821376	0.0076
NEK10	10.2667	5	-1.03797	0.1158
ZCWPW2	7.3784	8	0.116692	0.9174
ARPP21	6.0276	12	0.993379	0.041
GOLGA4	4.76	4	-0.250962	0.967
CTDSPL	4.7507	9	0.921785	0.102
SLC22A13	0.5047	1	0.986502	0.8004
IL17RB	0.7628	1	0.390623	1
CFAP20DC	12.8845	10	-0.365637	0.528
GBE1	10.6151	6	-0.823084	0.186
HTR1F	7.7944	3	-1.37748	0.093
DHFR2	0.6069	2	1.72047	0.2444
NFKBIZ	1.2827	2	0.640816	0.7334
HHLA2	3.1814	2	-0.669662	0.7762
MYH15	5.7873	6	0.0520721	1
CFAP44	5.9965	11	0.875311	0.0814
RABL3	2.2649	4	0.820553	0.387
SLC41A3	3.6918	7	0.923031	0.1614
COPG1	1.0942	1	-0.129876	1
TMCC1	9.5148	7	-0.442818	0.5458
STAG1	16.1115	15	-0.103128	0.9158
NMNAT3	4.557	4	-0.188084	1
MME	6.2254	7	0.169188	0.8588
SLC7A14	4.908	2	-1.29514	0.272
PLD1	8.2327	9	0.128559	0.8838
ZMAT3	4.3565	11	1.33626	0.0136
MCF2L2	9.706	7	-0.471522	0.4948
DGKG	9.9407	7	-0.505993	0.4506
CCDC50	2.6737	4	0.581162	0.5586
UBXN7	3.3178	4	0.269773	0.83
GBA3	4.9194	4	-0.298482	0.9182
PPARGC1A	5.7831	4	-0.531843	0.6344
PI4K2B	4.6409	2	-1.2144	0.3156
TBC1D19	6.9618	9	0.370465	0.5332
STIM2	6.5389	10	0.61288	0.2492
TBC1D1	9.5642	10	0.0642838	0.9742
PDS5A	6.0519	6	-0.0124256	1
KCTD8	10.6664	8	-0.415001	0.5258
OCIAD2	0.8519	3	1.81621	0.1064
CLOCK	4.6019	6	0.382733	0.6338
HTN3	0.3133	1	1.67438	0.5404
CCDC158	4.2007	1	-2.07063	0.1564
CENPE	3.631	6	0.724596	0.3184
AIMP1	1.3168	1	-0.397036	1
FAT4	6.9669	11	0.658915	0.1896
FREM3	4.8032	4	-0.263996	0.9404
C4orf51	3.5196	4	0.184589	0.9424
ZNF827	7.0232	6	-0.227166	0.891
TTC29	9.3082	8	-0.218502	0.8304
SH3D19	8.6417	7	-0.30396	0.7268
RBM46	1.8098	1	-0.85583	0.9226
GUCY1B1	1.9202	1	-0.941257	0.855
MARCHF1	33.2189	56	0.753423	0.0004
ANXA10	3.6832	2	-0.88096	0.5788
NEK1	9.3353	12	0.362266	0.4626
FBXO8	1.8259	1	-0.868608	0.9138
SORBS2	14.4007	15	0.0588236	0.9398
MARCHF6	3.395	4	0.236588	0.878
RETREG1	5.62	3	-0.905608	0.393
WDR70	14.4894	12	-0.271963	0.6226
TTC33	9.3889	5	-0.909028	0.193
C6	4.6456	12	1.3691	0.0076
CCDC152	1.7656	6	1.7648	0.0164
MAST4	22.2744	28	0.33004	0.2716
GFM2	1.8074	1	-0.853916	0.9166
FAM174A	2.0043	1	-1.0031	0.8078
WDR36	1.4594	4	1.45462	0.1178
YTHDC2	3.1301	2	-0.646209	0.7832
HSD17B4	7.2193	8	0.148141	0.868
CDC42SE2	5.915	5	-0.24245	0.911
MEIKIN	5.3389	6	0.16842	0.8818
HNRNPA0	0.3348	1	1.57863	0.5618
PCDHGA11	3.5797	1	-1.83984	0.2438
ARHGAP26	17.8214	16	-0.155539	0.7834
HMHB1	0.3338	1	1.58294	0.571
C5orf52	0.3287	1	1.60516	0.5558
GABRA1	2.0809	5	1.26472	0.1228
NSD1	6.5633	5	-0.392493	0.7254
RNF182	2.186	2	-0.128293	1
E2F3	3.5671	9	1.33517	0.0208
BTN2A1	0.7155	1	0.482976	1
MAS1L	0.0487	1	4.35993	0.0946
CMTR1	1.9228	3	0.641754	0.5924
BTBD9	18.3308	18	-0.0262728	1
KIF6	15.3812	9	-0.773171	0.1144
TTBK1	1.7438	1	-0.802235	0.9648
CDC5L	2.4235	7	1.53026	0.0252
CEP162	4.0362	4	-0.0129977	1
FAXC	3.0762	3	-0.0361868	1
ARMC2	4.9059	4	-0.294518	0.9258
CDK19	7.9883	11	0.461543	0.366
LAMA4	5.6695	5	-0.181293	1
KPNA5	2.3767	2	-0.24896	1
PKIB	9.8498	7	-0.49274	0.4672
MOXD1	4.0778	7	0.779564	0.2408
PDE7B	13.3466	13	-0.0379606	1
CCDC28A	0.7645	3	1.97237	0.0878
IYD	1.4431	3	1.05579	0.3476
SYNE1	20.0154	18	-0.153114	0.7674
TFB1M	2.2593	3	0.409087	0.7842
ZDHHC14	11.5548	10	-0.208492	0.7888
QKI	6.4127	8	0.319068	0.631
RNF216	6.2358	6	-0.0556122	1
SNX13	5.833	6	0.0407244	1
ITGB8	3.3169	2	-0.729836	0.7186
JAZF1	13.6089	22	0.692953	0.0442
VPS41	8.105	13	0.681628	0.141
HECW1	17.577	19	0.112311	0.7992
COA1	4.7294	9	0.928268	0.0978
POLM	0.4078	2	2.29407	0.13
UPP1	0.771	2	1.3752	0.3678
ZNF92	1.0698	2	0.902659	0.5828
PTPN12	3.976	6	0.593645	0.4262
SEMA3C	7.0353	7	-0.00725702	1
SAMD9	0.7197	1	0.474532	1
[truncated: 7,476 more rows]

## Sheet: Breast
gene_id	expected	actual	log2_fold_change	p_value
FAAP20	0.4312	2	2.21357	0.1436
RERE	7.6488	6	-0.350271	0.7216
EPHB2	3.2881	6	0.867708	0.237
RAB42	0.0521	2	5.26257	0.0024
AGO1	0.9461	6	2.6649	0.0002
MACF1	6.2322	8	0.360258	0.5826
GPBP1L1	0.9381	2	1.09219	0.474
AGBL4	23.1292	15	-0.624753	0.1026
FAF1	8.097	8	-0.0173875	1
ST6GALNAC5	3.0948	4	0.370154	0.7468
GIPC2	2.4496	4	0.707454	0.4676
MTF2	0.9492	2	1.07522	0.4948
ALX3	0.1689	2	3.56576	0.024
TTF2	0.7225	2	1.46893	0.3326
TBX15	1.6447	2	0.282176	0.9822
GPR89A	0.9608	2	1.05769	0.4916
PEX11B	0.1129	2	4.14688	0.0134
ASTN1	4.7472	8	0.752923	0.2192
C1orf21	3.765	6	0.672313	0.3576
PIK3C2B	1.1083	4	1.85165	0.0536
ATF3	0.8549	2	1.22617	0.4198
USH2A	12.3871	4	-1.63077	0.0106
DNAH14	7.8288	4	-0.968791	0.2246
MRPL55	0.0431	2	5.53617	0.0008
COA6	0.1829	2	3.45087	0.032
ALK	11.2826	6	-0.911065	0.1468
LTBP1	7.0193	8	0.188673	0.8088
LRPPRC	1.723	4	1.21508	0.1912
PRKCE	8.3606	4	-1.06361	0.1692
STON1-GTF2A1L	3.8206	2	-0.933799	0.5252
EPB41L5	2.5741	2	-0.364068	1
NCKAP5	13.8725	8	-0.794156	0.1234
NEB	3.8334	4	0.0613755	1
IFIH1	0.7949	2	1.33115	0.3732
XIRP2	5.7157	4	-0.51493	0.654
MYO3B	7.3492	8	0.122413	0.9044
GPR55	0.8295	4	2.26969	0.0196
LRRFIP1	2.8742	4	0.47684	0.646
SUMF1	11.8617	5	-1.24631	0.0404
ZNF385D	14.8267	8	-0.890126	0.083
DCLK3	0.8198	2	1.28666	0.3948
SFMBT1	2.2504	6	1.41478	0.0556
FHIT	23.3164	11	-1.08384	0.0076
PTPRG	11.3671	8	-0.506792	0.3994
SUCLG2	4.546	4	-0.184598	1
DCBLD2	1.6342	2	0.291415	0.9732
HHLA2	1.2656	2	0.660178	0.7176
GCSAM	0.1955	2	3.35476	0.0302
KALRN	10.7089	10	-0.0988103	0.9892
SLC7A14	1.9715	2	0.0207063	1
DGKG	3.9927	12	1.5876	0.0016
LPP	11.4252	11	-0.0547159	1
POLN	2.6588	2	-0.410775	1
SH3BP2	0.7443	2	1.42604	0.3444
TMPRSS11A	0.8469	2	1.23974	0.4208
CFAP299	9.7705	7	-0.481077	0.4824
FAM13A	5.9251	6	0.018123	1
GRID2	23.256	6	-1.95457	0
TACR3	2.0868	2	-0.0612923	1
DCHS2	4.0333	2	-1.01196	0.4624
TENM3	10.1953	4	-1.34983	0.0524
MYO10	4.2508	2	-1.08773	0.4082
GHR	4.6144	4	-0.206143	1
MAST4	8.8662	8	-0.148316	0.948
ARHGEF28	4.8724	2	-1.28463	0.2704
IQGAP2	4.7173	2	-1.23796	0.3034
WDR41	2.9873	4	0.421158	0.6982
AP3B1	4.5536	2	-1.18701	0.3282
TENT2	1.1716	2	0.77152	0.6484
ADGRV1	9.7739	10	0.0329938	1
ST8SIA4	1.4915	2	0.423236	0.8808
FER	6.9692	6	-0.216031	0.9048
CSNK1G3	1.6304	2	0.294774	0.967
CHSY3	4.4035	6	0.446312	0.5516
HTR4	3.5638	2	-0.833416	0.6224
SOX30	0.7148	2	1.48439	0.3224
ATP10B	4.4398	4	-0.150495	1
MYLK4	1.6515	4	1.27622	0.1746
CDYL	3.8256	6	0.649276	0.3686
PHACTR1	8.9382	4	-1.15998	0.115
CDKAL1	10.789	7	-0.624134	0.3176
GABBR1	1.2113	2	0.723444	0.6766
CUL9	0.6467	2	1.62883	0.2676
EYS	30.6915	10	-1.61784	0
KCNQ5	8.9336	7	-0.351887	0.6586
KLHL32	3.3706	4	0.246995	0.8724
ROS1	2.1619	2	-0.1123	1
FABP7	0.0713	2	4.80995	0.004
MOXD1	1.6391	2	0.287096	0.9754
ABRACL	0.2246	2	3.15457	0.0418
AIG1	4.335	4	-0.116032	1
GRM1	6.3215	8	0.339733	0.6072
WTAP	0.4858	2	2.04157	0.1702
RPS6KA2	7.7184	8	0.0516982	1
DGKB	12.8953	11	-0.229342	0.7312
STEAP1B	4.7343	4	-0.243151	0.9808
SUGCT	11.2784	6	-0.910528	0.1366
PKD1L1	3.2115	4	0.316753	0.79
LANCL2	1.0626	2	0.912401	0.5752
VKORC1L1	1.3282	2	0.590528	0.765
SEMA3E	4.4385	2	-1.15007	0.362
COL26A1	3.0164	6	0.992135	0.1654
LHFPL3	8.9795	4	-1.16664	0.112
SLC26A4	0.8821	2	1.18099	0.446
CAV1	0.5593	2	1.83831	0.215
ANKRD7	4.3289	4	-0.114	1
HYAL4	0.7418	2	1.4309	0.339
EXOC4	12.6046	10	-0.33395	0.5704
DGKI	7.1718	8	0.157665	0.84
GSTK1	0.4099	2	2.28666	0.126
UNC5D	8.7024	4	-1.12141	0.1328
HGSNAT	0.9589	2	1.06055	0.4882
TCEA1	0.861	2	1.21591	0.427
POP1	0.6494	2	1.62282	0.2802
CSMD3	18.7466	6	-1.64359	0.0014
POU5F1B	1.5372	2	0.379695	0.9092
RIC1	2.2903	2	-0.195537	1
GLDC	1.7591	2	0.185163	1
CCDC171	7.8716	5	-0.654729	0.4076
MTAP	2.0558	2	-0.0396999	1
ACO1	1.1026	2	0.85909	0.605
TRPM3	14.1778	4	-1.82556	0.0014
ISCA1	0.2755	2	2.85988	0.0648
GNG10	0.1331	2	3.90942	0.016
GARNL3	2.6216	2	-0.390448	1
CELF2	8.3031	4	-1.05365	0.1612
CCDC3	3.1437	6	0.932499	0.1912
MALRD1	11.4696	6	-0.934781	0.122
KIAA1217	13.1816	8	-0.720454	0.1732
MYO3A	4.2852	4	-0.0993625	1
ANK3	10.9246	4	-1.44951	0.0286
TSPAN15	0.8705	2	1.20008	0.4308
STAMBPL1	1.4693	2	0.444871	0.8668
LIPA	3.1222	4	0.357437	0.7624
PCGF6	0.7679	2	1.38101	0.3616
CFAP46	2.0851	2	-0.0601166	1
TEAD1	4.2024	4	-0.0712135	1
SPON1	4.7193	1	-2.23857	0.105
PDE3B	3.5206	2	-0.815821	0.633
LDHC	0.6135	2	1.70486	0.2526
ZDHHC13	0.9165	2	1.12579	0.4762
NELL1	14.1205	8	-0.819719	0.1138
OOSP1	0.2959	2	2.75682	0.073
MS4A15	0.3014	4	3.73025	0.0008
CORO1B	0.1285	2	3.96016	0.0166
PDE2A	1.5371	2	0.379789	0.9074
CHRDL2	0.5513	4	2.85909	0.0058
TENM4	12.1691	12	-0.0201881	1
NOX4	2.6946	2	-0.430071	1
ENDOD1	0.6654	1	0.587706	0.9792
OPCML	17.3137	14	-0.306487	0.5112
CACNA2D4	1.9717	2	0.0205599	1
GALNT8	2.0349	2	-0.0249579	1
APOBEC1	0.2551	4	3.97087	0.0004
KLRD1	1.5966	2	0.324997	0.943
FAM234B	1.5286	2	0.387789	0.8984
MGST1	4.0648	6	0.561778	0.4438
LRRK2	2.6551	2	-0.408766	1
CCDC184	0.0334	2	5.90401	0.002
COPZ1	0.7884	2	1.343	0.3704
GNS	0.7218	2	1.47033	0.319
SLC25A3	0.202	2	3.30757	0.0316
SLC17A8	1.0157	2	0.977526	0.5438
LRCH1	3.0962	2	-0.630499	0.814
GPC6	18.2443	10	-0.867446	0.0518
CLYBL	4.6956	7	0.576045	0.3846
CHD8	1.0986	2	0.864334	0.5998
STXBP6	3.7055	6	0.695294	0.3342
HEATR5A	1.9849	2	0.0109337	1
FBXO34	1.5291	2	0.387317	0.905
OTX2	0.2597	2	2.94508	0.0584
YLPM1	1.481	2	0.433428	0.8766
OCA2	5.3369	7	0.391353	0.5772
TUBGCP4	0.6418	2	1.6398	0.271
TEX9	3.1409	2	-0.651178	0.7822
MYO1E	3.7135	10	1.42915	0.0108
LUC7L	0.6234	2	1.68177	0.2656
RBFOX1	38.3065	45	0.232336	0.3192
GTF3C1	1.3884	2	0.526577	0.8114
KATNIP	3.5494	2	-0.827575	0.6094
TENT4B	1.303	2	0.618163	0.7504
CSNK2A2	0.6268	2	1.67392	0.2644
PSKH1	0.5686	2	1.81451	0.2266
GSE1	7.8162	5	-0.644539	0.4264
TNFRSF13B	0.6287	2	1.66956	0.2566
MYO15A	1.0847	4	1.8827	0.0464
SSH2	4.6877	4	-0.22888	0.9936
ASIC2	17.9948	32	0.830492	0.004
MRC2	0.9986	2	1.00202	0.5308
SLC39A11	6.9039	9	0.382513	0.5142
SDK2	4.7461	4	-0.246742	0.9768
COLEC12	2.8572	10	1.80733	0.0016
RAB31	2.3863	2	-0.254775	1
CHST9	4.315	2	-1.10936	0.3974
DSC3	0.8052	2	1.31258	0.3824
GAREM1	5.3376	4	-0.416191	0.7672
DYM	6.5562	4	-0.71286	0.439
DCC	18.4809	10	-0.886035	0.0426
TCF4	6.9144	8	0.210396	0.773
MUC16	2.5018	6	1.262	0.0872
CACNA1A	6.6022	10	0.598981	0.265
PTGER1	0.0458	2	5.44851	0.002
DMKN	0.2509	4	3.99482	0.0006
ZNF569	0.9043	4	2.14513	0.0238
PSG8	0.1974	2	3.34081	0.0342
ZNF223	0.2584	2	2.95232	0.056
SHISA7	0.2284	2	3.13037	0.0486
KIZ	1.8764	5	1.41396	0.0822
PREX1	3.1859	4	0.328299	0.7882
MRPL39	0.3318	2	2.59161	0.091
TXNRD2	1.0294	2	0.958196	0.5556
RBFOX2	4.5161	7	0.632277	0.3432
TMSB4X	0.0334	2	5.90401	0.0012
RBBP7	0.4759	2	2.07127	0.1644
PTCHD1	1.072	6	2.48466	0.0016
DMD	34.5731	40	0.21035	0.3922
PRRG1	1.6786	2	0.252742	0.9972
ZNF81	2.5362	4	0.657331	0.5018
FAAH2	3.1184	3	-0.0558435	1
TENT5D	1.6958	4	1.23803	0.1826
SATL1	2.3402	4	0.773368	0.4178
TCEAL8	0.0358	2	5.8039	0.0012
RBMX	0.4984	1	1.00462	0.7826
ATP11C	3.4055	6	0.817096	0.2538
CASZ1	2.4895	2	-0.315856	1
CSMD2	10.0721	8	-0.332293	0.6442
EPS15	2.5308	4	0.660406	0.501
PDE4B	9.0207	6	-0.588277	0.4178
CTTNBP2NL	1.0434	2	0.938708	0.562
NGF	0.8371	4	2.25653	0.0168
VANGL1	0.8874	2	1.17234	0.4516
LAMC1	1.8845	4	1.08582	0.2346
TP53BP2	1.0182	4	1.97398	0.04
TBCE	1.3108	2	0.609552	0.7656
RGS7	9.1721	12	0.38771	0.4294
STPG4	1.7036	2	0.231413	1
COMMD1	4.0261	4	-0.00938301	1
EVA1A	1.5607	4	1.35781	0.1422
CNTNAP5	13.7634	10	-0.460837	0.3846
GRB14	2.002	2	-0.00144197	1
HDAC4	5.4924	4	-0.457437	0.7212
CNOT10	1.3733	2	0.542353	0.7934
CX3CR1	0.2818	2	2.82726	0.0684
PI4K2B	1.8202	2	0.135903	1
ADAMTS3	4.4375	2	-1.14975	0.3504
CCSER1	22.9568	14	-0.713495	0.0664
ANK2	8.7742	8	-0.133268	0.967
PDE5A	2.073	2	-0.0517201	1
PALLD	6.6621	2	-1.73598	0.081
GALNTL6	19.0081	17	-0.16108	0.763
CDH18	17.096	8	-1.09559	0.0222
PDE8B	3.3631	12	1.83517	0.0004
HSD17B4	2.8541	4	0.486964	0.634
FBN2	6.1974	2	-1.63166	0.1128
SLC27A6	7.6511	6	-0.350705	0.7142
MEIKIN	2.1732	2	-0.119821	1
TNIP1	0.9851	4	2.02166	0.0346
C5orf47	0.509	2	1.97426	0.1822
GRM4	2.1255	2	-0.0878023	1
TNFRSF21	1.21	4	1.72499	0.067
HMGCLL1	2.2138	2	-0.146525	1
VGLL2	0.1267	2	3.98051	0.0162
CNKSR3	1.8988	2	0.074912	1
PDE10A	10.236	2	-2.35558	0.0052
GAL3ST4	0.1443	2	3.79286	0.0188
GRM8	12.5438	10	-0.326974	0.5882
XKR6	4.7241	10	1.08189	0.0434
PEBP4	4.4002	4	-0.137569	1
PRKDC	2.8831	2	-0.527621	0.9042
SLC26A7	2.9265	2	-0.549176	0.8782
FER1L6	4.1596	2	-1.05644	0.4346
TMEM71	1.1646	2	0.780165	0.6492
PTPRD	35.5787	22	-0.69351	0.0198
RGS3	2.3668	1	-1.24294	0.624
FNBP1	2.3786	2	-0.250113	1
CACNA1B	3.7852	8	1.07963	0.0816
ADARB2	8.6888	8	-0.119157	0.9864
NRG3	17.1661	24	0.483472	0.1426
CPXM2	3.6011	4	0.151562	0.9764
NAV2	11.915	4	-1.57471	0.017
LUZP2	9.0072	8	-0.171079	0.915
SPI1	0.362	2	2.46594	0.1002
GRIA4	5.7938	2	-1.53451	0.1422
RAD51B	14.1146	10	-0.497188	0.3282
FBLN5	1.1987	2	0.738529	0.676
TP53BP1	1.6628	2	0.266385	0.9896
CGNL1	2.698	2	-0.43189	0.979
RNF111	3.5916	2	-0.844627	0.6056
PML	0.8171	4	2.29142	0.02
SYT17	1.553	6	1.9499	0.0092
ADAMTS18	2.9003	2	-0.536202	0.9046
TRPV3	0.7235	2	1.46694	0.328
ACACA	4.9556	8	0.69094	0.2434
ZNF333	0.6717	2	1.57411	0.2948
ZNF543	0.1668	2	3.58381	0.0272
MACROD2	31.8262	22	-0.532711	0.084
PTPRT	17.2639	18	0.0602385	0.9254
L3MBTL1	0.9663	2	1.04946	0.499
TOX2	2.3986	2	-0.262193	1
CDH4	10.6548	8	-0.413432	0.5296
GAS2L1	0.0955	2	4.38836	0.008
HORMAD2	1.4965	2	0.418408	0.883
PARVB	2.69	2	-0.427606	0.9958
FRMPD4	13.9188	18	0.370962	0.332
IL1RAPL1	21.1685	14	-0.596492	0.1234
IL1RAPL2	18.6238	8	-1.21908	0.0066
IGSF1	4.7039	4	-0.233857	0.9864
ZNF75D	1.4741	2	0.440166	0.8638
FGF13	9.4108	10	0.0876107	0.9408
AFF2	7.7433	9	0.216976	0.7424
TMEM185A	0.5418	4	2.88417	0.0068
OTUD3	0.4844	2	2.04573	0.166
OPRD1	0.9197	2	1.12076	0.4736
RSPO1	0.3631	2	2.46156	0.1012
SGIP1	3.3528	6	0.839596	0.2482
GADD45A	0.0451	2	5.47073	0.0012
NEXN	0.8574	2	1.22196	0.4272
MYBPHL	0.2296	2	3.12281	0.0456
SEMA4A	0.4717	2	2.08406	0.1578
ILDR2	1.235	2	0.695489	0.7026
PROX1	0.9051	2	1.14385	0.452
TSNAX-DISC1	4.5005	4	-0.170085	1
KIF26B	8.5765	6	-0.515427	0.4956
MTIF2	0.501	2	1.99712	0.1834
LRRTM4	13.0039	19	0.547055	0.145
PTH2R	7.6286	6	-0.346456	0.7224
LHFPL4	0.8591	2	1.2191	0.4264
SCN5A	1.5709	2	0.348409	0.928
IQCF5	0.0286	2	6.12784	0.0006
FOXP1	9.7368	2	-2.28345	0.0076
EPHA6	14.647	12	-0.287571	0.5934
LSAMP	20.7152	14	-0.565263	0.165
ACAD11	1.5679	2	0.351166	0.9266
STK32B	6.9746	8	0.19789	0.8004
TBC1D14	1.9157	2	0.0621283	1
AFAP1	2.8221	2	-0.496769	0.9174
LIMCH1	5.2941	4	-0.404385	0.7764
CCNG2	4.2883	4	-0.100406	1
PDLIM5	3.3642	2	-0.750263	0.6886
C4orf3	0.1374	2	3.86355	0.021
PLCXD3	3.1686	4	0.336154	0.7838
CDK7	0.6659	2	1.58662	0.2932
ANXA6	0.8884	2	1.17072	0.445
SLC36A1	0.8669	2	1.20606	0.4318
COL23A1	5.4371	6	0.142125	0.9168
CLPSL1	0.1995	2	3.32554	0.0338
EPHA7	2.7756	4	0.5272	0.6048
ADGB	3.3382	6	0.845892	0.2404
FKBP6	0.4823	2	2.052	0.1654
STEAP1	0.1706	2	3.55131	0.0252
HIPK2	3.3518	2	-0.744936	0.709
SLC37A3	1.7238	2	0.214408	1
CSMD1	31.8313	18	-0.822449	0.0122
NSMCE2	4.269	2	-1.0939	0.4058
KCNQ3	5.5679	4	-0.477133	0.6952
ROR2	5.9731	4	-0.57848	0.588
IPPK	0.8763	2	1.1905	0.4374
PLPPR1	4.5471	6	0.400016	0.6058
ZNF438	3.2468	2	-0.699019	0.7354
CTNNA3	28.6497	10	-1.51852	0.0002
MYPN	1.937	2	0.046176	1
GRID1	11.844	6	-0.981122	0.1012
PIK3AP1	1.9876	2	0.00897255	1
BTRC	3.1417	6	0.933417	0.1964
C10orf143	1.3795	2	0.535855	0.7998
ZBTB16	3.0741	4	0.379836	0.7486
TSPAN9	3.2453	2	-0.698352	0.74
COPS7A	0.1215	2	4.04097	0.0134
CD163L1	2.0691	2	-0.0490034	1
ITGA7	0.4949	2	2.01479	0.1834
MGAT4C	13.6006	8	-0.765598	0.1488
NYNRIN	0.3102	2	2.68873	0.0788
ABHD12B	0.5202	4	2.94286	0.004
AREL1	0.9304	2	1.10408	0.4736
NRXN3	26.2997	16	-0.716974	0.046
BRF1	1.6395	2	0.286744	0.9642
RORA	11.4672	4	-1.51944	0.0226
LYRM1	0.3946	2	2.34154	0.1162
TNRC6A	3.3256	4	0.266385	0.8542
SLC5A11	1.0112	2	0.983932	0.5418
CES5A	1.7114	3	0.809786	0.4888
VAC14	1.7677	2	0.178127	1
CA10	8.1962	6	-0.449993	0.5776
CCDC137	0.1073	2	4.22028	0.013
PIEZO2	7.4652	9	0.269744	0.67
LAMA3	4.1552	2	-1.05492	0.4172
CPLX4	0.6823	2	1.55152	0.3032
RYR1	2.5003	4	0.677899	0.4938
DOK5	2.7059	2	-0.436109	0.9812
APP	4.5044	2	-1.17133	0.3396
ABCG1	1.5081	4	1.40727	0.13
AP1B1	0.9431	4	2.08452	0.0308
SLC35E4	0.5181	2	1.9487	0.1898
MPST	0.1539	2	3.69993	0.0226
NLGN4X	5.9665	8	0.423115	0.4956
FAM9B	4.1957	10	1.25302	0.0196
ARHGAP6	8.4743	2	-2.08309	0.0188
SYAP1	0.7125	2	1.48904	0.3234
SHROOM4	3.5329	7	0.986502	0.1328
MAGED1	1.5553	4	1.36281	0.148
EDA	6.6214	6	-0.142174	1
NEXMIF	2.9786	8	1.42537	0.0214
TMEM164	2.7902	4	0.519631	0.6148
SEPTIN6	1.2013	4	1.7354	0.0704
MTCP1	1.2849	2	0.638344	0.7274
RAP1A	2.6814	1	-1.42299	0.4952
DPCD	0.6066	1	0.721183	0.9104
SOX6	11.9578	3	-1.99492	0.0052
PRMT8	3.2768	5	0.60964	0.4662
MSI2	6.6138	3	-1.14052	0.2048
PADI6	0.4391	3	2.77234	0.0242
GPR89B	1.0122	1	-0.0174944	1
TPRG1	5.8857	1	-2.55721	0.04
COPG2	2.4774	1	-1.30883	0.5898
TREH	0.3482	2	2.52201	0.093
XYLT1	5.6868	5	-0.185689	1
SLC44A5	6.3519	4	-0.667188	0.4694
COL11A1	3.5897	3	-0.258901	1
GNAI3	0.8036	2	1.31545	0.3842
SRGAP2C	3.2202	1	-1.68715	0.3364
MPZL1	1.0943	4	1.86999	0.0544
IL19	1.1189	2	0.837919	0.6192
MSH2	4.0263	2	-1.00945	0.457
DPP10	21.7082	10	-1.11824	0.0072
PID1	6.5441	2	-1.71019	0.0814
DNER	5.5211	4	-0.464956	0.7018
GRM7	15.0321	6	-1.32501	0.0144
RARB	14.1225	6	-1.23496	0.026
ITGA9	5.7381	4	-0.520573	0.6406
OR5AC2	0.0158	2	6.98393	0.0002
ZPLD1	5.8889	4	-0.557998	0.5878
B4GALT4	0.4572	2	2.1291	0.1582
ADGRL3	13.5705	5	-1.44047	0.0162
TMPRSS11D	0.9852	2	1.02151	0.5238
ADCY2	6.6777	2	-1.73935	0.0764
CDH12	17.0517	10	-0.769916	0.0952
CAPSL	0.531	2	1.91322	0.2036
FAM170A	0.0996	2	4.32771	0.0104
DOCK2	6.8864	10	0.538178	0.3114
RREB1	2.2661	2	-0.180212	1
TINAG	1.2654	2	0.660406	0.7178
LAMA2	9.7792	4	-1.28972	0.0638
PDE1C	10.4798	7	-0.582184	0.3512
CALN1	10.3579	6	-0.787697	0.2168
CPSF4	0.2946	4	3.76317	0.001
CHRM2	2.3305	4	0.77936	0.4122
BRAF	3.1936	6	0.909779	0.2122
SDR16C5	0.3289	2	2.60428	0.0882
MRPS28	1.7354	2	0.204732	1
SPTLC1	1.7937	2	0.157061	1
PALM2AKAP2	10.4442	6	-0.799668	0.2098
ASTN2	15.3183	10	-0.615256	0.209
PAEP	0.0796	2	4.65109	0.0058
C10orf53	0.4682	2	2.0948	0.1606
CISD1	0.3171	2	2.65699	0.0828
ZNF518A	1.163	2	0.782149	0.6612
PAX2	1.4762	2	0.438112	0.867
PPFIBP2	2.2212	2	-0.151339	1
MS4A4A	2.0535	2	-0.0380849	1
TRPC6	6.5188	2	-1.70461	0.0868
GRIK4	7.3641	8	0.119491	0.902
APOLD1	1.608	2	0.314733	0.9442
FMNL3	1.1093	2	0.85035	0.6036
ACACB	2.3272	2	-0.218595	1
HS6ST3	11.5606	14	0.276211	0.5516
PCCA	6.827	4	-0.771252	0.3796
PRKD1	9.5375	5	-0.931683	0.1742
TTC6	6.924	10	0.530322	0.3262
SLC35F4	6.5024	14	1.10638	0.0158
EML1	3.1381	4	0.350109	0.7704
CHRM5	1.5241	2	0.392042	0.9046
THBS1	0.2896	2	2.78787	0.0758
CA12	0.9431	2	1.08452	0.476
GNAO1	2.5565	4	0.64583	0.5002
RTN4RL1	1.4072	2	0.507173	0.8216
STX8	5.0154	6	0.258598	0.7674
MYH4	0.4093	2	2.28877	0.1262
ZNF521	4.5019	2	-1.17053	0.3364
NOL4	5.7763	2	-1.53015	0.141
C19orf38	0.5185	2	1.94758	0.1898
KIR2DL3	0.2239	3	3.74404	0.004
KCNJ6	7.9284	4	-0.98703	0.2026
SH3BGR	1.0752	2	0.895395	0.5938
TCF20	2.7958	1	-1.48326	0.4682
RBM3	0.1018	1	3.29619	0.1934
DIAPH2	14.249	4	-1.83279	0.002
ARMCX4	1.7574	5	1.50849	0.0692
MAN1C1	2.6187	8	1.61115	0.0076
ZYG11A	0.795	2	1.33097	0.3824
AK5	4.3273	4	-0.113467	1
CAPZA1	0.8101	2	1.30383	0.391
SLC22A15	1.4397	4	1.47423	0.1164
NOTCH2NLB	1.2235	1	-0.291014	1
SNX27	1.335	2	0.58316	0.7654
LMX1A	2.401	8	1.73636	0.0062
CSRP1	0.4028	2	2.31186	0.1252
LIN9	1.2013	2	0.735404	0.6788
RYR2	12.2394	6	-1.0285	0.0842
SNTG2	6.4195	2	-1.68246	0.0954
TRAPPC12	1.6421	3	0.869421	0.4562
ASXL2	2.2342	2	-0.159758	1
MSH6	1.7764	3	0.756006	0.5136
STON1	1.0844	2	0.883103	0.5866
FSHR	2.9762	2	-0.573471	0.8652
NRXN1	20.2531	9	-1.17015	0.0084
GLI2	3.9514	2	-0.982364	0.4932
GPR39	3.5688	6	0.749523	0.3066
NABP1	0.9792	2	1.03032	0.5158
PARD3B	16.6219	13	-0.354574	0.4534
ERBB4	17.8915	2	-3.1612	0
MREG	1.4123	2	0.501953	0.8296
TRPM8	1.5861	4	1.33452	0.1524
SLC6A11	1.8986	2	0.075064	1
TGFBR2	1.3309	4	1.5876	0.0948
SLC6A20	0.6395	2	1.64498	0.2702
ROBO2	26.9461	10	-1.43008	0.0008
NLGN1	13.8889	4	-1.79586	0.0028
PAK2	1.4458	2	0.468132	0.8494
OTOP1	0.5886	2	1.76464	0.2422
KCNIP4	18.8377	14	-0.428196	0.3148
COX7B2	2.7108	4	0.561281	0.5794
COL25A1	7.7135	4	-0.947386	0.24
MYOZ3	0.2867	2	2.80239	0.0712
GALNT10	3.56	4	0.168123	0.9556
EBF1	6.2548	10	0.676964	0.2042
JARID2	4.2827	6	0.486442	0.5178
DTNBP1	2.1921	2	-0.132314	1
ZSCAN12	0.3143	2	2.66979	0.0804
XPO5	0.8305	2	1.26795	0.3996
LRRC1	2.0003	4	0.999784	0.2844
MCHR2	1.1825	2	0.75816	0.665
ENPP3	1.8253	2	0.131866	1
PLEKHG1	3.7947	2	-0.923986	0.5464
CCDC170	1.9746	2	0.0184396	1
SDK1	15.0245	12	-0.324283	0.5302
UMAD1	5.1219	4	-0.356679	0.8386
RAPGEF5	3.6939	2	-0.885145	0.5734
CPVL	3.0943	2	-0.629613	0.7994
MINDY4	1.9024	2	0.0721794	1
ZNF804B	8.9589	4	-1.16332	0.1148
PDAP1	0.2464	2	3.02093	0.0524
RELN	8.0127	10	0.31964	0.5678
KMT2E	2.6992	2	-0.432532	0.9874
ATXN7L1	4.1778	6	0.522219	0.4764
CTTNBP2	2.5229	4	0.664917	0.497
MGAM2	1.717	4	1.22011	0.1792
ERI1	1.778	2	0.169745	1
DOCK5	3.5954	2	-0.846152	0.601
SGK3	2.3345	4	0.776886	0.409
PREX2	4.3998	4	-0.137438	1
STK3	8.8429	4	-1.14452	0.1176
ZFPM2	18.8096	12	-0.648435	0.133
TRAPPC9	11.2885	8	-0.496782	0.4146
DOCK8	3.8554	2	-0.946881	0.5242
KDM4C	7.028	4	-0.813114	0.3354
APTX	2.1286	2	-0.0899049	1
PRSS3	0.7608	2	1.39441	0.3502
FRMPD1	1.4779	2	0.436451	0.8714
GRIN3A	2.6329	6	1.18831	0.1044
BRINP1	3.3562	6	0.838134	0.2444
PSMB7	0.9529	2	1.0696	0.4904
PRKG1	20.1842	12	-0.750192	0.0734
TSPAN14	1.2085	2	0.726783	0.6806
HPSE2	12.1105	12	-0.013224	1
ARMH3	3.2339	2	-0.693275	0.7444
SORCS1	9.1976	10	0.120671	0.8736
MS4A6E	1.0709	2	0.901176	0.5792
SLCO2B1	1.6389	2	0.287272	0.9832
PDE6H	0.1326	2	3.91485	0.017
GLIPR1L2	0.6449	2	1.63285	0.2742
ANO4	6.3782	2	-1.67315	0.103
FGF14	10.7454	4	-1.42565	0.0396
MCF2L	3.1595	2	-0.659696	0.7788
AP4S1	1.6459	2	0.281123	0.984
UNC79	5.7738	4	-0.529521	0.6352
PAPOLA	1.0212	2	0.969735	0.542
WHAMM	0.408	2	2.29336	0.128
IGF1R	4.8941	2	-1.29104	0.259
MGRN1	1.1454	2	0.804148	0.6356
PARN	3.0811	2	-0.623446	0.813
LONP2	1.8314	4	1.12705	0.2312
GAS7	4.491	6	0.417926	0.5846
CCT6B	0.8237	2	1.27981	0.4022
GRB2	1.3633	2	0.552897	0.793
TNRC6C	2.3223	2	-0.215554	1
PTPRM	12.9929	4	-1.69965	0.0064
DTNA	6.1528	4	-0.621243	0.5276
MEX3C	0.6612	2	1.59684	0.292
ZBTB7A	0.3681	2	2.44183	0.1064
ICAM1	0.238	2	3.07097	0.0466
ILF3	0.5862	2	1.77054	0.2308
ZNF850	0.9128	2	1.13163	0.4632
CKM	0.2426	2	3.04335	0.0552
NR1H2	0.8351	2	1.25998	0.406
ATRN	2.8041	2	-0.487538	0.9372
PLCB4	6.7921	4	-0.763858	0.3852
SRC	0.9529	2	1.0696	0.4858
TSHZ2	8.1223	6	-0.436926	0.5888
TCEA2	0.3441	2	2.5391	0.091
CHODL	5.7028	2	-1.51167	0.1532
DONSON	0.4446	2	2.16942	0.1502
DSCAM	12.8928	8	-0.688494	0.208
MAPK1	1.6566	2	0.271775	0.985
STS	10.2283	4	-1.35449	0.0534
PHKA2	1.407	4	1.50738	0.1052
HUWE1	2.3906	4	0.742627	0.4352
TMSB15B	0.7272	2	1.45958	0.3266
HTR2C	5.0357	4	-0.332192	0.8766
MAGEA8	0.0747	2	4.74275	0.0042
MECP2	1.7802	2	0.167961	1
UBE4B	2.3069	6	1.37901	0.0586
CNR2	0.666	2	1.58641	0.2848
AK2	1.1292	2	0.824699	0.62
RNF220	3.8153	6	0.653166	0.3694
SCP2	1.9059	2	0.0695276	1
GNAT2	0.2569	2	2.96072	0.0572
PMVK	0.1855	2	3.43051	0.0288
IQGAP3	0.7364	4	2.44144	0.0124
SLAMF7	0.2459	2	3.02386	0.0504
CACNA1E	7.6433	6	-0.349233	0.7154
SOX13	0.8417	2	1.24862	0.425
PLEKHA6	2.4564	2	-0.296546	1
TTC13	1.1321	6	2.40596	0.0018
MYT1L	8.3903	6	-0.48376	0.5418
KLHL29	5.025	4	-0.329124	0.8766
DRC1	0.851	2	1.23277	0.4154
MTA3	4.0734	4	-0.0262335	1
ST6GAL2	1.3323	2	0.586081	0.7696
ZC3H8	0.6774	2	1.56192	0.2972
EPC2	2.2124	2	-0.145612	1
CERS6	4.9368	4	-0.303576	0.8936
STAT4	1.9204	2	0.0585932	1
ATIC	0.5881	2	1.76587	0.2324
MARCHF4	1.7946	2	0.156338	1
EFHD1	1.1978	2	0.739613	0.6806
IQSEC1	5.9144	2	-1.56423	0.1332
SATB1	1.5626	4	1.35605	0.147
BSN	1.8047	2	0.148241	1
DUSP7	0.1209	2	4.04811	0.013
MAGI1	10.5714	2	-2.40209	0.0032
CADM2	17.2489	8	-1.10843	0.0214
EPHA3	5.7432	2	-1.52185	0.1476
MFSD1	1.4962	2	0.418697	0.8836
IQCJ-SCHIP1	14.4852	6	-1.27155	0.0216
PPM1L	4.9751	6	0.270237	0.7542
LAMP3	0.637	2	1.65063	0.2666
XXYLT1	3.137	4	0.350614	0.7692
RNF4	0.8133	2	1.29814	0.3964
CLNK	3.0638	2	-0.615322	0.8162
UNC5C	5.9819	4	-0.580604	0.572
NDST3	3.5141	6	0.771807	0.2838
NOCT	0.4654	2	2.10346	0.1622
RNF150	5.4594	8	0.551258	0.37
PDLIM3	0.5477	2	1.86854	0.2064
DAP	1.2695	2	0.65574	0.7246
TAF11L11	0.0278	2	6.16877	0.0004
PRLR	2.7813	4	0.524241	0.6162
ADAMTS6	5.1112	4	-0.353662	0.8468
COMMD10	5.0709	2	-1.34224	0.2402
STK32A	2.3573	4	0.762865	0.4216
CPLX2	1.3573	2	0.55926	0.785
BPHL	0.5444	2	1.87726	0.208
LSM2	0.1465	2	3.77103	0.0194
BNIP5	0.3243	2	2.6246	0.0812
DNAH8	4.9076	2	-1.29502	0.2618
CLIC5	3.0661	4	0.383595	0.7332
SAMD5	3.5305	6	0.76509	0.2986
CASTOR2	1.045	1	-0.0635029	1
MAGI2	22.2279	8	-1.4743	0.0012
AKR1D1	1.7739	2	0.173075	1
DPP6	17.7205	17	-0.0598846	0.9848
FBXO16	2.2085	2	-0.143067	1
FNTA	0.7773	2	1.36346	0.3628
GML	1.2765	2	0.647806	0.7264
APBA1	3.7927	6	0.661737	0.362
TMEM38B	1.2883	2	0.634531	0.7406
PAPPA	3.831	6	0.647241	0.3736
FRMD4A	12.7139	10	-0.346407	0.5486
PTER	1.1953	2	0.742627	0.6724
CCNY	5.0693	6	0.243176	0.7932
ABLIM1	5.2482	2	-1.39182	0.2148
ADAM12	5.8409	3	-0.961228	0.334
TRIM5	4.2457	4	-0.0860024	1
SCUBE2	1.8287	2	0.129182	1
DKK3	0.8301	2	1.26864	0.4006
MICAL2	4.1225	6	0.541443	0.4694
KIF21A	2.3325	4	0.778123	0.4186
SLC2A13	5.4146	2	-1.43685	0.1894
KRT85	0.1169	4	5.09665	0
LIN7A	2.2684	2	-0.181675	1
DTX1	0.6465	4	2.62928	0.007
MYO16	9.4931	6	-0.661917	0.3266
TGM1	0.2432	2	3.03978	0.0506
PTGER2	0.2166	2	3.20689	0.0418
SYT16	4.6418	4	-0.214684	1
PLEKHH1	0.8762	4	2.19067	0.0244
HEATR4	1.2517	2	0.676111	0.7046
TTC7B	4.4953	2	-1.16842	0.3488
PAK6	0.9284	2	1.10718	0.4758
ZNF106	1.228	2	0.703689	0.6932
STRA6	0.5136	2	1.96128	0.191
SHISA9	5.2205	8	0.615812	0.3156
CMTM3	0.1574	2	3.66749	0.0226
RANBP10	1.3068	2	0.613962	0.7528
PEMT	1.3338	2	0.584458	0.774
AKAP10	1.1515	3	1.38145	0.2172
LINC02210-CRHR1	3.3627	2	-0.74962	0.6894
ABCA8	1.3474	2	0.569822	0.7792
ARHGAP28	2.8932	4	0.467334	0.654
RIT2	5.8067	4	-0.537718	0.6274
KATNAL2	2.8709	4	0.478497	0.652
NEDD4L	5.5437	4	-0.470849	0.6972
PBX4	0.9026	2	1.14784	0.4592
DLGAP4	3.4175	2	-0.772941	0.6694
CASS4	0.7524	2	1.41043	0.345
TPTE	1.3078	6	2.19782	0.006
RANGAP1	0.6356	2	1.65381	0.276
SLC9A7	2.4907	4	0.683449	0.4838
KLF8	0.9079	2	1.13939	0.466
AR	2.8944	6	1.0517	0.1528
PAK3	4.3795	4	-0.130766	1
ENOX2	4.3489	4	-0.120651	1
ARHGAP36	0.5053	2	1.98479	0.184
MAGEA11	0.442	6	3.76284	0
UBR4	2.0741	2	-0.0524855	1
ARMH1	0.8064	4	2.31043	0.0178
NEGR1	13.6355	8	-0.769296	0.1486
TNNI3K	4.8065	2	-1.26499	0.2864
PYHIN1	0.712	4	2.49005	0.0122
PAPPA2	5.9517	6	0.0116607	1
AXDND1	2.925	2	-0.548437	0.8728
RNASEL	0.2403	2	3.05709	0.0482
DISC1	6.4439	4	-0.687934	0.4564
IFT172	0.6934	2	1.52824	0.305
SPRED2	1.9014	2	0.0729379	1
CTNNA2	22.6757	19	-0.255148	0.506
MKRN2OS	0.7077	2	1.49879	0.3224
GOLGB1	1.3495	2	0.567575	0.7862
TRH	0.0503	4	6.3133	0
CCDC39	1.2807	2	0.643067	0.7272
PPP2R2C	3.7743	6	0.668753	0.3534
APBB2	6.2694	2	-1.64833	0.1032
MCUB	1.9779	2	0.0160305	1
USP38	0.5932	2	1.75341	0.2358
ARHGAP10	5.2653	4	-0.396516	0.7948
NR3C2	5.662	8	0.498688	0.4188
LRAT	1.9477	2	0.0382285	1
ARL15	6.6287	10	0.593202	0.2718
ATG10	4.7527	2	-1.24875	0.2968
JAKMIP2	3.0519	2	-0.609708	0.8162
GPRIN1	0.2238	2	3.15972	0.0426
GCNT2	2.1325	8	1.90745	0.0036
MUC22	0.3899	3	2.94379	0.0138
PRRT1	0.0812	2	4.62238	0.0062
FKBP5	2.3828	4	0.747342	0.434
SYNCRIP	0.553	2	1.85465	0.2148
CEP85L	3.8603	2	-0.948713	0.5192
SYNE1	7.9756	4	-0.995593	0.2086
SNX9	3.8214	4	0.0658987	1
THSD7A	7.2099	4	-0.849979	0.3104
DNAH11	5.5462	2	-1.4715	0.1674
GALNT17	9.0106	8	-0.171623	0.917
PPP1R9A	6.0464	4	-0.596076	0.5606
SMURF1	1.7878	2	0.161815	1
MSRA	5.8229	8	0.458262	0.4582
FAM86B1	0.1913	2	3.38609	0.0318
ARMC1	0.4807	2	2.05679	0.173
PAG1	2.2329	2	-0.158919	1
ATP6V0D2	2.5874	4	0.628497	0.5168
GRHL2	2.7602	2	-0.464773	0.9594
ATP6V1C1	0.8015	2	1.31923	0.38
FAM135B	5.6767	10	0.816876	0.1294
MLLT3	4.3453	4	-0.119456	1
ZNF658	1.1967	2	0.740938	0.6642
DAB2IP	3.3822	8	1.24204	0.044
LMX1B	1.3592	4	1.55724	0.1044
SLC16A12	1.9569	4	1.03143	0.2678
HECTD2	1.6375	2	0.288505	0.9644
PLCE1	5.2361	6	0.19647	0.8566
TRIM3	0.3934	2	2.34593	0.1228
LRRC4C	20.8207	16	-0.379947	0.3386
MAML2	5.6495	2	-1.49812	0.1578
CARD18	6.0928	4	-0.607105	0.5508
ALKBH8	0.9763	2	1.0346	0.5112
DDX10	4.3088	2	-1.10729	0.3924
DSCAML1	6.0343	2	-1.59319	0.1292
DCPS	0.7107	6	3.07765	0.0004
CCDC77	0.8174	2	1.29089	0.3964
BORCS5	1.7695	2	0.176658	1
KCNC2	2.6108	2	-0.384492	1
PARPBP	1.2229	2	0.709694	0.6832
PWP1	0.4208	2	2.24879	0.1446
TPTE2	2.1299	1	-1.09079	0.7518
MDGA2	12.8962	4	-1.68887	0.0082
LRRC9	2.2722	2	-0.18409	1
SLC38A6	2.0536	3	0.546807	0.6708
CYP46A1	0.6667	2	1.58489	0.2968
TCF12	5.8748	4	-0.55454	0.614
PCSK6	3.6854	2	-0.881821	0.5764
CLEC16A	3.7126	2	-0.89243	0.5708
RMI2	2.0523	10	2.28469	0.0002
ZNF423	5.7136	6	0.0705625	1
KLHDC4	1.0792	2	0.890038	0.5948
TCF25	0.6181	2	1.69409	0.2508
ANKFY1	1.5442	2	0.37314	0.9172
ZFP3	0.2765	2	2.85465	0.0646
DNAH9	5.7317	8	0.481037	0.4428
LSM12	0.5076	2	1.97824	0.1836
SMURF2	1.8537	2	0.109592	1
HELZ	2.7262	4	0.553109	0.5812
PRKAR1A	0.6136	2	1.70463	0.2432
CD300A	0.2832	2	2.82011	0.066
CELF4	4.9967	12	1.26399	0.0126
ZNF568	1.3659	4	1.55015	0.0978
GGT7	0.4428	2	2.17527	0.146
JPH2	1.247	2	0.681539	0.7154
DHRSX	8.7482	12	0.455976	0.3432
GK	1.1953	2	0.742627	0.668
JADE3	2.3122	4	0.790734	0.4074
ARHGEF9	2.6879	11	2.03295	0.0004
HDAC8	3.7582	5	0.411886	0.6422
TSPAN6	0.197	2	3.34373	0.0316
ZIC3	0.1757	2	3.50881	0.0276
CAMTA1	15.2741	6	-1.34805	0.014
DNAJC16	1.0141	4	1.9798	0.0436
LUZP1	1.4412	4	1.47273	0.1184
FGR	0.3517	2	2.50758	0.0968
AGO4	0.7794	2	1.35956	0.3644
TMEM59	0.4131	2	2.27544	0.128
JAK1	3.615	2	-0.853996	0.5996
ADGRL2	10.646	4	-1.41224	0.0408
DNAI3	2.0714	4	0.949394	0.3168
ARHGAP29	1.95	2	0.0365259	1
NOTCH2	2.9169	1	-1.54444	0.4114
NTRK1	1.0279	6	2.54526	0.0018
NOS1AP	4.656	2	-1.21909	0.3224
DENND1B	4.1912	6	0.517599	0.4932
CR1L	1.4441	2	0.469829	0.837
WDR26	0.7995	2	1.32283	0.3864
FMN2	7.084	12	0.760398	0.1158
MAPRE3	0.8861	2	1.17446	0.4492
EPAS1	1.4498	2	0.464146	0.8464
CCDC85A	3.1022	2	-0.633292	0.8002
EHBP1	5.7641	2	-1.5271	0.149
WDPCP	10.9689	10	-0.133419	0.9252
DNAH6	4.6729	4	-0.224318	0.991
EDAR	1.4602	2	0.453834	0.853
THSD7B	14.1275	10	-0.498506	0.3298
LRP1B	29.4111	12	-1.29333	0.0004
GPD2	2.7586	4	0.536064	0.597
CWC22	0.9616	2	1.05649	0.5024
VWC2L	2.6301	2	-0.395118	1
NGEF	2.0712	4	0.949533	0.3116
TTLL3	0.7345	2	1.44517	0.3316
RAF1	1.2831	2	0.640366	0.7386
ZNF619	0.2218	2	3.17267	0.0442
LIMD1	2.0181	2	-0.0129977	1
FLNB	2.5157	4	0.66904	0.4848
CSNKA2IP	1.9816	6	1.5983	0.0324
GTF2E1	0.6276	4	2.67208	0.007
ISY1	0.5239	2	1.93264	0.193
STAG1	6.4548	2	-1.69037	0.0876
MASP1	1.1707	2	0.772629	0.6484
NSG1	1.0952	2	0.868806	0.5996
OCIAD2	0.3406	2	2.55385	0.0858
PRDM8	0.3184	2	2.65109	0.0838
RASGEF1B	9.5959	7	-0.455063	0.5212
TBCK	4.2279	2	-1.07994	0.4158
ALPK1	2.4279	6	1.30525	0.0712
RXFP1	5.2399	4	-0.389539	0.795
PRDM9	1.2907	2	0.631846	0.7392
NPR3	1.5776	2	0.342269	0.9468
IPO11	3.4796	4	0.201079	0.9128
KDM3B	1.2987	2	0.622932	0.7384
SIL1	5.3586	6	0.163106	0.8944
PCDHGB1	2.5239	2	-0.335655	1
TENM2	19.8684	14	-0.505049	0.2136
SLIT3	9.9045	10	0.0138439	1
KCNIP1	5.9212	2	-1.56589	0.1298
RANBP17	6.8149	4	-0.768692	0.3834
ADAMTS2	3.6302	6	0.724913	0.323
RNF130	2.4972	2	-0.320311	1
TNXB	1.1326	2	0.820362	0.6238
ZFAND3	5.1662	4	-0.369103	0.8228
GCLC	1.8369	2	0.122727	1
PRKN	21.2701	14	-0.6034	0.1266
GNA12	1.8129	4	1.1417	0.2202
NPSR1	3.4177	4	0.226974	0.899
POU6F2	7.9652	8	0.00628941	1
AUTS2	18.5611	8	-1.21421	0.009
STEAP4	0.568	2	1.81604	0.2206
CUX1	7.2391	5	-0.533882	0.5512
PTN	1.8153	2	0.139792	1
TRIM24	2.0147	4	0.989435	0.291
CDK5	0.0626	2	4.99769	0.0042
LOXL2	1.995	2	0.00361125	1
CLVS1	6.8451	4	-0.775072	0.368
C8orf34	7.5623	4	-0.918825	0.2592
RBIS	0.0936	2	4.41735	0.007
BICD2	0.8226	2	1.28174	0.3992
COL15A1	1.9957	2	0.00310513	1
RABGAP1	2.5363	2	-0.342725	1
OLFML2A	0.5987	2	1.74009	0.2566
TOR1A	0.1711	2	3.54709	0.0256
WDFY4	4.6357	2	-1.21279	0.3274
EGR2	0.1143	8	6.1291	0
ADK	8.6215	12	0.477024	0.324
LRMDA	17.4715	12	-0.541969	0.2246
NOLC1	0.1798	2	3.47554	0.028
CALHM2	0.0885	2	4.49818	0.0082
RBM20	2.9984	6	1.00077	0.1622
TACC2	4.1139	4	-0.0405067	1
MMP26	4.4609	2	-1.15733	0.3584
AMPD3	3.0731	2	-0.619695	0.819
ANO3	7.377	4	-0.883034	0.29
METTL15	6.4516	2	-1.68966	0.0892
CSTF3	1.3161	2	0.603731	0.7534
ABTB2	3.2123	2	-0.683607	0.7554
ELF5	0.7286	2	1.4568	0.3248
CD44	1.4237	2	0.490355	0.8322
SLC1A2	2.6238	6	1.1933	0.099
LDLRAD3	4.433	2	-1.14828	0.3554
DGKZ	0.7402	2	1.43401	0.3424
SLC39A13	0.1516	2	3.72166	0.0232
FADS2	1.1488	2	0.799872	0.6404
NRXN2	1.7886	2	0.161169	1
SSH3	0.1408	2	3.82828	0.0192
SHANK2	12.1938	6	-1.02311	0.0822
FCHSD2	4.7256	2	-1.2405	0.3
GRAMD1B	4.1466	4	-0.0519289	1
NTM	14.9504	14	-0.0947573	0.9478
IRAG2	1.6073	2	0.315361	0.965
DENND5B	3.2132	2	-0.684011	0.7566
HIGD1C	0.2828	2	2.82215	0.0672
CTDSP2	0.4231	2	2.24093	0.131
TPH2	3.8245	2	-0.935271	0.5376
NAV3	13.7233	10	-0.456627	0.3834
POLR3B	2.3542	6	1.34973	0.071
ATXN2	2.4056	2	-0.266397	1
BICDL1	1.6192	2	0.304719	0.9604
RSRC2	0.357	2	2.486	0.0984
POLR1D	1.9157	2	0.0621283	1
ENOX1	8.8581	4	-1.147	0.1236
RB1	4.5608	2	-1.18929	0.3258
TMEM272	0.4834	2	2.04871	0.1692
NEK5	1.4792	2	0.435183	0.8704
PCDH17	1.4892	2	0.425462	0.8812
MZT1	0.2995	2	2.73937	0.0732
MYCBP2	4.3936	2	-1.1354	0.3704
MNAT1	3.6435	2	-0.865325	0.587
GPX2	0.0562	2	5.15329	0.0022
EFCAB11	2.5019	2	-0.323024	1
C14orf132	0.8472	2	1.23923	0.4184
CDIN1	3.5789	2	-0.839516	0.6188
RASL12	0.3581	2	2.48157	0.0978
ZFAND6	1.2194	2	0.713829	0.6762
IL16	2.3885	2	-0.256105	1
GRIN2A	6.6575	10	0.586948	0.275
NDRG4	0.7783	2	1.3616	0.3664
CDH13	18.1192	14	-0.372092	0.396
ITGAE	1.3322	2	0.586189	0.7644
FBXO39	0.3128	2	2.67669	0.0738
HS3ST3A1	1.685	4	1.24725	0.1804
PIGL	2.0909	2	-0.0641241	1
EFCAB5	2.7632	4	0.53366	0.5894
TMEM101	0.2012	2	3.3133	0.0374
ANKFN1	9.81	10	0.027675	1
OR4D2	0.0685	2	4.86775	0.0052
RPS6KB1	0.8887	2	1.17023	0.4458
TANC2	7.1498	4	-0.837903	0.3106
SIRT7	0.1436	2	3.79987	0.02
GNAL	3.0224	2	-0.595695	0.8316
KIAA1328	6.2412	2	-1.64182	0.1056
SLC14A2	7.2451	4	-0.857006	0.3084
PIAS2	1.8016	2	0.150721	1
MAPK4	2.6844	4	0.5754	0.5564
CATSPERD	0.8911	2	1.16634	0.4486
OLFM2	1.2909	4	1.63162	0.077
ATP1A3	0.4778	2	2.06552	0.1632
ZNF320	0.5611	2	1.83367	0.2172
FCAR	0.2694	3	3.47714	0.0052
STK35	1.1716	2	0.77152	0.6562
SYNDIG1	3.0393	4	0.396261	0.7236
MYL9	0.1527	2	3.71123	0.0206
SERINC3	0.389	2	2.36216	0.1126
PRPF6	0.8089	2	1.30597	0.3912
TIAM1	6.8678	6	-0.194886	0.9348
DRICH1	0.3665	2	2.44811	0.1058
TPST2	1.1729	2	0.76992	0.6516
DEPDC5	2.3592	2	-0.238298	1
ATXN10	2.6549	2	-0.408658	1
TBC1D22A	6.3718	2	-1.6717	0.0924
CNKSR2	4.3416	2	-1.11823	0.3824
GJB1	0.1935	6	4.95456	0
NHSL2	3.826	2	-0.935837	0.5308
MAGEE1	0.0606	2	5.04454	0.0044
SPANXN2	0.1388	2	3.84892	0.0188
GPR50	0.0741	2	4.75438	0.0054
F8	2.9366	2	-0.554147	0.8834
MAD2L2	0.5142	2	1.9596	0.1904
KAZN	18.9755	10	-0.924138	0.0346
SF3A3	0.5161	2	1.95428	0.187
PPIE	1.1115	4	1.84749	0.055
OMA1	2.0091	2	-0.00654937	1
WNT2B	1.0016	2	0.997694	0.523
GDAP2	1.0215	2	0.969311	0.5532
ADCY10	1.621	2	0.303116	0.9666
LAMC2	0.9078	2	1.13955	0.4576
VASH2	0.6387	2	1.64679	0.2706
TAF5L	0.5021	4	2.99395	0.003
GALNT2	3.4601	6	0.794149	0.2624
ZNF124	0.7749	2	1.36792	0.3698
FAM110C	0.1255	2	3.99424	0.0138
DCDC2C	2.2167	3	0.436549	0.7644
ACOXL	5.9233	6	0.0185613	1
AMMECR1L	0.3737	2	2.42005	0.1048
PLEKHB2	3.8299	2	-0.937307	0.5266
FAM237A	0.1065	2	4.23107	0.0092
IDH1	0.463	2	2.11092	0.16
TBC1D5	19.8836	6	-1.72854	0.0006
MYRIP	6.9823	2	-1.8037	0.0662
SETD2	2.2958	2	-0.198997	1
CADPS	7.353	5	-0.556405	0.5298
ROBO1	18.1222	6	-1.59472	0.0008
CHCHD6	3.9632	4	0.0133342	1
MME	2.4539	2	-0.295076	1
BDH1	0.9887	2	1.0164	0.5228
WDR19	1.5862	4	1.33443	0.1608
FRYL	4.4159	2	-1.14271	0.36
SMR3A	0.1	2	4.32193	0.009
EMCN	7.4948	4	-0.90589	0.2668
BANK1	10.2185	6	-0.768149	0.235
RAB33B	0.3664	2	2.44851	0.1098
SPOCK3	7.6838	2	-1.94182	0.034
DDX60L	2.777	4	0.526473	0.6024
IRF2	1.3827	2	0.532512	0.799
CTNND2	14.4209	16	0.149911	0.7452
EFNA5	4.5704	2	-1.19232	0.3278
RAPGEF6	3.2515	4	0.298895	0.822
RNF145	0.8203	2	1.28578	0.3934
GABRP	0.7878	4	2.3441	0.018
FARS2	8.8025	8	-0.137913	0.9636
BMP6	2.4139	4	0.728634	0.4486
NKAIN2	15.8326	10	-0.662898	0.161
NCOA7	2.3282	2	-0.219215	1
SLC18B1	0.6848	4	2.54625	0.0094
ZNF12	0.2847	2	2.81249	0.0684
COL28A1	2.7953	2	-0.483003	0.9358
ELMO1	9.228	4	-1.20602	0.0992
PHTF2	2.4707	2	-0.30492	1
TFEC	3.5088	2	-0.810978	0.6378
CFTR	6.6901	6	-0.157065	0.9894
CNTNAP2	35.6232	18	-0.98482	0.002
SLC7A2	1.1453	2	0.804274	0.635
MTUS1	2.4197	2	-0.274828	1
XKR4	6.8033	2	-1.76623	0.0736
GDAP1	3.0654	2	-0.616075	0.818
CA3	1.1647	2	0.780042	0.644
VPS13B	13.3583	5	-1.41774	0.0174
UBR5	2.4825	2	-0.311794	1
OXR1	7.4893	2	-1.90483	0.0412
COL14A1	4.8391	2	-1.27474	0.282
PTK2	5.3039	4	-0.407054	0.7858
ADAMTSL1	15.5033	12	-0.369541	0.4576
ACER2	0.6664	2	1.58554	0.2806
FOCAD	5.2291	2	-1.38656	0.2172
PCSK5	7.2727	2	-1.86249	0.047
GCNT1	3.5877	2	-0.843059	0.6096
PTPDC1	1.2217	2	0.71111	0.6814
GPR107	1.3205	2	0.598916	0.7676
CFAP77	2.5229	2	-0.335083	1
PLXDC2	7.3331	6	-0.289461	0.8108
ITGB1	1.831	2	0.127368	1
FRMPD2	1.8924	2	0.0797829	1
ZMIZ1	3.8395	6	0.644044	0.377
EXOSC1	0.1617	1	2.62861	0.3006
GSTO2	0.5449	2	1.87594	0.2072
BTBD10	1.1576	2	0.788863	0.6446
TP53I11	1.0085	2	0.987789	0.5332
P2RX3	0.5168	6	3.53728	0
AHNAK	1.8842	4	1.08605	0.2508
PLCB3	0.2764	2	2.85517	0.068
WNT11	0.382	2	2.38836	0.1116
HEPHL1	1.4269	2	0.487116	0.838
PIWIL4	1.2012	2	0.735524	0.6664
MMP1	0.1351	2	3.8879	0.0166
KIRREL3	8.9996	4	-1.16986	0.113
CACNA1C	11.2527	10	-0.170271	0.8584
NCKAP5L	0.5799	2	1.78612	0.2332
ITGA5	0.3775	2	2.40545	0.1126
MYRFL	2.0599	4	0.957426	0.304
TRHDE	9.036	6	-0.590722	0.3994
PPFIA2	7.755	4	-0.955127	0.2366
TMTC2	6.9343	4	-0.79375	0.347
FGD6	2.171	4	0.88164	0.348
ANKS1B	19.4713	8	-1.28328	0.0052
HVCN1	1.2052	6	2.31569	0.0034
KSR2	7.9887	6	-0.412998	0.6338
KDM2B	2.3524	5	1.08779	0.1866
DCLK1	5.596	4	-0.484396	0.6876
OBI1	0.6753	2	1.5664	0.2948
GPC5	22.86	8	-1.51475	0.0008
MIPOL1	5.9205	2	-1.56572	0.1282
NIN	1.7183	2	0.219018	1
TRIM9	1.8525	2	0.110526	1
SPTB	2.0783	2	-0.0554039	1
TTLL5	4.9362	4	-0.303401	0.9128
TRIP11	1.1668	2	0.777443	0.6478
IQCH	3.8174	2	-0.93259	0.5374
COMMD4	0.1113	2	4.16747	0.0128
FAM174B	2.9723	2	-0.57158	0.8614
SNX29	9.2595	2	-2.21093	0.011
GPR139	0.7096	2	1.49492	0.3112
GP2	0.2792	2	2.84063	0.0656
PRKCB	5.9989	12	1.00026	0.038
HS3ST4	6.9099	10	0.533263	0.3216
SBK1	0.9978	2	1.00318	0.531
ZFHX3	17.2129	10	-0.78349	0.094
ARHGAP44	3.1179	4	0.359425	0.7678
FOXO3B	0.2265	2	3.14242	0.0452
ULK2	1.4974	2	0.41754	0.8848
KSR1	2.6369	2	-0.398843	1
RARA	0.7517	2	1.41177	0.3546
MAPT	2.0604	1	-1.04292	0.7826
DNAH17	2.3717	2	-0.245922	1
PCYT2	0.1622	2	3.62415	0.023
SPIRE1	3.2691	2	-0.708894	0.7316
LDLRAD4	6.745	6	-0.168856	0.9776
PHLPP1	4.0791	4	-0.0282509	1
NDUFS7	0.1843	2	3.43987	0.03
C3	0.8068	2	1.30972	0.3902
ELAVL1	0.7439	2	1.42682	0.349
EPS15L1	1.8126	4	1.14194	0.2188
LSM14A	0.8831	2	1.17935	0.4406
ZNF382	0.4562	2	2.13226	0.1554
MEGF8	0.8063	4	2.31061	0.0174
TTYH1	0.3356	2	2.57519	0.0858
LENG9	0.034	2	5.87832	0.0012
AURKC	0.0656	2	4.93016	0.0058
KIF16B	4.6713	2	-1.22382	0.318
MMP24	0.7754	2	1.36699	0.366
RPN2	0.9686	2	1.04603	0.4994
RUNX1	18.8204	7	-1.42687	0.0026
MAGEB3	0.1062	2	4.23514	0.0086
PHF8	1.7544	1	-0.810978	0.9588
ALAS2	0.3434	2	2.54204	0.0938
MTMR8	1.9642	2	0.0260582	1
TEX11	5.8655	3	-0.967292	0.3306
PIN4	1.8991	4	1.07468	0.249
CYSLTR1	0.864	4	2.2109	0.023
PLAC1	3.0426	6	0.979658	0.1762
VPS13D	4.3257	6	0.472029	0.5344
RIMS3	0.6902	2	1.53491	0.3032
CD5L	1.0364	6	2.53338	0.0028
CD244	0.5077	2	1.97795	0.1848
PPP1R12B	3.7718	4	0.0847468	1
ADORA1	1.207	4	1.72857	0.0704
ESRRG	9.8262	14	0.510721	0.2486
MIA3	0.7777	6	2.94768	0
RAB10	1.6047	4	1.3177	0.1518
RAB3GAP1	1.9171	2	0.0610744	1
SLC4A10	8.7628	8	-0.131392	0.9822
SCN7A	3.2503	2	-0.700573	0.7466
ZNF804A	5.26	4	-0.395063	0.7974
CCDC174	0.3216	2	2.63666	0.085
SHQ1	1.7535	2	0.189763	1
SCFD2	7.6437	4	-0.934271	0.2412
EPHA5	5.4351	2	-1.44231	0.188
KLHL8	1.257	2	0.670015	0.7194
STPG2	14.7963	12	-0.302202	0.5766
PDE4D	24.0585	16	-0.588475	0.11
SSBP2	5.1985	4	-0.378095	0.814
MCC	7.261	6	-0.275206	0.8262
C1QTNF2	0.3501	2	2.51416	0.1008
STK10	2.2716	4	0.816291	0.3824
DCDC2	2.8839	2	-0.528021	0.8902
PPP1R10	0.2767	1	1.85361	0.4848
SFTA2	0.3682	3	3.0264	0.0122
MCM3	0.321	2	2.63935	0.0892
DST	7.67	6	-0.354264	0.714
ADGRB3	11.6918	6	-0.962463	0.1136
MDN1	2.7636	2	-0.466549	0.9556
PEX7	1.4133	2	0.500932	0.8244
GJE1	0.0341	2	5.87408	0.0014
SLC22A2	1.6585	2	0.270121	0.992
BBS9	11.8161	8	-0.562682	0.3374
AOAH	3.2713	4	0.290136	0.8344
AKR1B10	0.2187	2	3.19297	0.0402
ZNF212	0.2464	2	3.02093	0.0496
RUNX1T1	2.2888	2	-0.194591	1
SDC2	1.8174	4	1.13812	0.2152
CNTNAP3B	3.7165	2	-0.893945	0.5724
PIP5K1B	4.6828	4	-0.227371	1
INVS	3.1309	2	-0.646577	0.7928
MUSK	2.1248	2	-0.0873271	1
ITGA8	3.1771	2	-0.66771	0.7828
ST8SIA6	2.1686	6	1.4682	0.0422
DNAJC1	3.8294	2	-0.937118	0.532
SORCS3	9.7058	18	0.891078	0.0246
ZDHHC5	0.5119	2	1.96607	0.1838
DPP3	0.4711	2	2.08589	0.1668
ARHGAP42	4.7485	2	-1.24747	0.2934
CUL5	1.5169	2	0.398874	0.8934
BCL2L14	2.4983	3	0.264016	0.9008
CCDC91	6.9231	4	-0.791418	0.3518
TMEM117	8.5451	4	-1.0951	0.1474
CSRNP2	0.3512	2	2.50964	0.103
P2RX4	0.3727	2	2.42391	0.1066
RNF34	0.4787	1	1.06281	0.7684
TMEM132C	6.8186	6	-0.184513	0.9516
IFT88	1.9132	2	0.0640123	1
ARHGEF7	3.0021	4	0.414028	0.7008
RPGRIP1	1.1221	2	0.833799	0.608
EGLN3	8.2994	4	-1.05301	0.1722
ZFYVE1	0.877	2	1.18935	0.4426
JDP2	0.7137	4	2.48661	0.0142
SV2B	3.1151	4	0.360722	0.762
MRTFB	3.0255	2	-0.597174	0.8446
USP10	1.251	6	2.26188	0.0036
TAOK1	2.4777	4	0.690998	0.4684
CTIF	5.0005	6	0.26289	0.7664
ZNF564	0.3969	2	2.33315	0.1196
B3GNT3	0.2792	2	2.84063	0.0674
KCNN1	0.7606	4	2.39479	0.0136
EPB41L1	2.171	2	-0.11836	1
ZBP1	0.2573	2	2.95848	0.0568
LARGE1	11.729	6	-0.967046	0.1132
IGBP1	0.5057	2	1.98365	0.185
AMMECR1	3.8075	2	-0.928844	0.5226
MTM1	1.5944	3	0.911949	0.4272
SPSB1	1.1933	2	0.745043	0.6668
RUNX3	1.0105	2	0.984931	0.5334
COL24A1	6.6172	10	0.595707	0.2638
HSD3B1	0.1177	2	4.08681	0.0148
PDZK1	0.5795	2	1.78712	0.2266
TCHH	0.1443	2	3.79286	0.0178
SLAMF1	0.6277	2	1.67185	0.2618
NMNAT2	2.6123	8	1.61468	0.0108
SWT1	2.0659	2	-0.0467704	1
NVL	1.599	2	0.32283	0.9466
YWHAQ	0.7257	2	1.46255	0.3278
LCLAT1	3.0359	2	-0.602124	0.8268
STRN	2.0003	2	-0.000216388	1
THADA	5.6124	4	-0.488618	0.6882
SRBD1	3.4671	4	0.206271	0.9048
CLEC4F	0.1803	2	3.47153	0.0262
CERKL	2.2403	2	-0.163692	1
TMEFF2	3.7967	2	-0.924746	0.5546
WDR12	2.1641	2	-0.113767	1
CPS1	3.1156	2	-0.63951	0.7882
SGPP2	2.1368	4	0.904548	0.3406
DGKD	1.8262	4	1.13116	0.2206
CNTN4	14.805	8	-0.888013	0.086
ATP2B2	5.9557	4	-0.574271	0.5858
PLCL2	4.4304	2	-1.14744	0.3678
THRB	5.843	6	0.0382532	1
CTDSPL	1.8845	2	0.0858182	1
XYLB	1.1591	2	0.786995	0.6512
DOCK3	11.0138	2	-2.46124	0.002
MITF	3.5425	4	0.175232	0.94
HTR1F	3.108	4	0.364013	0.7494
MYLK	4.2759	2	-1.09623	0.4066
LDB2	6.1518	6	-0.0360461	1
TBC1D1	3.8402	2	-0.941181	0.5188
TECRL	2.0599	2	-0.0425743	1
UGT8	1.2449	4	1.68397	0.0738
ELF2	2.3045	2	-0.204454	1
SERINC5	2.2366	2	-0.161307	1
RASGRF2	4.1837	4	-0.0647794	1
PPP2R2B	7.7636	4	-0.956726	0.2378
GRIA1	5.0029	4	-0.322765	0.8772
SGCD	13.8323	12	-0.205007	0.7562
GFOD1	2.0014	2	-0.00100953	1
RANBP9	1.3973	2	0.517358	0.8198
MLN	0.1437	2	3.79887	0.0202
SUPT3H	8.8474	4	-1.14525	0.1238
RIMS1	7.963	2	-1.99331	0.0284
GINM1	0.3982	2	2.32843	0.1282
RNF216	2.4676	4	0.696891	0.4734
ABCA13	7.3607	4	-0.879843	0.2768
DYNC1I1	5.2203	6	0.20083	0.846
SLC25A13	3.1171	2	-0.640204	0.7968
ZNF775	0.4527	2	2.14337	0.1566
MCPH1	3.7333	2	-0.900451	0.5522
RP1L1	1.6348	2	0.290886	0.971
ANK1	3.7835	2	-0.919721	0.5464
LACTB2	0.5235	2	1.93374	0.193
RALYL	11.4343	10	-0.193368	0.8148
TLE4	2.4145	6	1.31324	0.0734
AUH	2.2735	2	-0.184915	1
RAPGEF1	2.5176	2	-0.332049	1
IL15RA	0.532	4	2.9105	0.0032
CACNB2	6.2086	4	-0.634268	0.5048
DLG5	2.0838	7	1.74814	0.0122
SORBS1	3.8546	4	0.0534188	1
TLL2	2.3274	2	-0.218719	1
OR52K1	0.1587	2	3.65563	0.0186
PPP1CA	0.3482	2	2.52201	0.0966
IQSEC3	1.7125	1	-0.776104	0.9798
SLC6A13	0.6528	2	1.61529	0.2842
SOX5	15.971	4	-1.99738	0.0014
LMNTD1	3.7039	4	0.110955	1
ADAMTS20	3.0792	2	-0.622556	0.8102
ANO6	4.1174	4	-0.0417336	1
LEMD3	1.2103	2	0.724635	0.6848
ASCL1	0.0434	2	5.52616	0.0022
MSI1	0.4398	2	2.18508	0.1372
TMEM132D	12.8612	2	-2.68495	0.0006
PCDH9	14.3807	6	-1.2611	0.024
OR4K2	0.1388	2	3.84892	0.0184
FERMT2	1.4714	2	0.442811	0.8694
PPP2R5C	2.5586	2	-0.355355	1
GABRG3	8.7748	8	-0.133366	0.9768
GLDN	1.0324	2	0.953998	0.548
LRRC49	3.1067	2	-0.635383	0.8096
CELF6	0.5447	2	1.87647	0.2052
CD276	0.4747	2	2.07491	0.1664
NRG4	1.9228	2	0.0567913	1
MORF4L1	1.3526	2	0.564265	0.7852
STARD5	0.2289	2	3.12721	0.0472
HS3ST2	1.5632	2	0.355498	0.91
TLCD3B	0.452	2	2.14561	0.1512
GLG1	2.4502	2	-0.2929	1
OR1A1	0.1752	2	3.51293	0.0266
KIAA0753	0.9639	2	1.05304	0.5108
NR1D1	0.1195	6	5.64988	0
LRRC59	0.3422	2	2.54709	0.0904
VMP1	2.0899	2	-0.0634339	1
USP32	3.783	2	-0.919531	0.554
LRRC37A3	1.0179	4	1.9744	0.0402
ABCA9	1.3459	2	0.571429	0.774
CDH2	3.8067	2	-0.928541	0.535
PIK3C3	2.0439	4	0.968675	0.2988
SETBP1	6.0344	4	-0.59321	0.5614
TNFRSF11A	1.0324	2	0.953998	0.5554
ANKRD24	0.6607	2	1.59793	0.2756
KXD1	0.1803	2	3.47153	0.0292
ZNF570	0.3248	2	2.62238	0.0826
ZNF264	0.4972	4	3.0081	0.0036
TASP1	3.8411	4	0.0584805	1
ZMYND8	2.2763	2	-0.186691	1
PHACTR3	4.1649	4	-0.0582819	1
HUNK	2.6474	2	-0.404576	1
S100B	0.1027	2	4.28349	0.011
SGSM1	1.9005	6	1.65858	0.0274
MAP7D2	1.6979	2	0.236249	1
HDAC6	0.3652	2	2.45324	0.1076
ZDHHC15	2.3871	2	-0.255259	1
COL4A6	4.3908	6	0.450479	0.5604
NKRF	0.2779	2	2.84736	0.069
HS6ST2	5.156	12	1.21871	0.0132
CCNQ	0.1831	2	3.4493	0.0316
PRDM16	5.7333	4	-0.519366	0.6314
VWA5B1	1.067	4	1.90644	0.0518
SSBP3	2.898	2	-0.535058	0.8806
DPYD	14.2125	6	-1.24413	0.0238
GPR161	0.9088	2	1.13797	0.4538
SLC9C2	1.5842	4	1.33625	0.1528
RABGAP1L	12.8932	6	-1.10358	0.059
QSOX1	0.768	2	1.38082	0.3608
KCNT2	5.8864	2	-1.55739	0.13
CHIT1	0.9406	2	1.08835	0.4812
DYSF	3.6544	4	0.130365	0.982
PTCD3	0.547	2	1.87039	0.2162
CLASP1	4.7982	3	-0.677531	0.5818
HECW2	6.265	4	-0.647315	0.5
WNT7A	0.996	3	1.59074	0.1574
TRAK1	3.2891	2	-0.717693	0.7268
GXYLT2	1.7273	2	0.211481	1
ROPN1	0.3507	2	2.51169	0.0992
FAIM	0.3856	2	2.37482	0.1208
DCUN1D1	0.729	1	0.456009	1
PPEF2	0.6535	2	1.61374	0.2804
DNAH5	4.9928	4	-0.319849	0.876
AMACR	0.333	2	2.58641	0.0896
SLC1A3	1.4229	4	1.49117	0.1186
SELENOP	1.3425	2	0.575078	0.7852
BDP1	1.7633	2	0.181722	1
LIX1	0.7868	2	1.34593	0.3732
EPB41L4A	4.294	6	0.48264	0.525
YTHDC2	1.2549	2	0.672428	0.7162
SPOCK1	9.6722	12	0.311118	0.5436
PRELID2	5.6159	2	-1.48952	0.1682
AFAP1L1	1.1143	2	0.843862	0.6124
HRH2	0.8147	2	1.29566	0.3974
SRPK1	1.3747	4	1.54088	0.0932
KHDRBS2	9.3997	6	-0.647652	0.3462
ME1	3.4032	2	-0.766892	0.673
MTHFD1L	3.6661	2	-0.874246	0.581
RMND1	0.8097	2	1.30454	0.387
HDAC9	14.1737	8	-0.825145	0.104
DMTF1	0.6798	2	1.55682	0.296
COG5	5.5618	2	-1.47555	0.1816
AHCYL2	3.1652	4	0.337703	0.7742
NRF1	2.2299	2	-0.156979	1
KAT6A	1.9083	2	0.067712	1
CNGB3	2.9402	4	0.444086	0.6864
COL22A1	5.0032	6	0.262111	0.7688
PGM5	3.1425	4	0.348087	0.7656
FXN	0.6738	2	1.56961	0.2934
BICC1	4.9149	2	-1.29716	0.2616
KCNMA1	11.8823	2	-2.57074	0.0014
FAM24A	0.0423	2	5.5632	0.0024
TCERG1L	3.3949	2	-0.763369	0.6806
NUCB2	2.1892	4	0.869596	0.3584
NR1H3	0.3203	6	4.22747	0
SLC15A3	0.248	2	3.01159	0.049
ATF7IP	2.1036	2	-0.0728604	1
KRAS	0.7131	2	1.48782	0.3168
RBMS2	1.147	2	0.802135	0.6314
RASSF3	2.9415	4	0.443448	0.6858
PRDM4	0.4486	2	2.1565	0.1452
MYO1H	1.6629	2	0.266299	0.9886
HCAR3	0.0327	2	5.93457	0.0004
ZDHHC20	1.7091	2	0.226763	1
RFC3	2.3219	2	-0.215306	1
SLC25A15	0.3541	4	3.49777	0.001
VWA8	6.1125	4	-0.611763	0.5392
KLF5	0.3445	2	2.53742	0.0942
TEP1	0.7456	2	1.42353	0.34
SNX6	1.0769	2	0.893116	0.5948
LRFN5	4.5854	4	-0.197048	1
FRMD6	3.7551	2	-0.908851	0.5558
KCNH5	6.1965	4	-0.631454	0.5122
FNTB	1.1762	2	0.765867	0.6622
RGS6	9.8292	8	-0.297074	0.6986
DCAF4	0.5145	2	1.95876	0.1846
FOXN3	7.611	6	-0.343124	0.7342
BTBD7	1.4873	2	0.427304	0.8824
BCL11B	1.59	2	0.330973	0.9488
SNRPN	2.3826	2	-0.252537	1
SHC4	2.1601	2	-0.111098	1
WDR72	3.8644	4	0.0497556	1
LIPC	2.4518	4	0.706159	0.464
FANCI	1.1296	4	1.82419	0.0576
PPL	1.212	4	1.72261	0.0696
PDXDC1	2.5776	3	0.218934	0.9494
CDH1	1.5095	2	0.405929	0.8958
SPG7	1.0128	2	0.981651	0.5354
DHX33	0.4318	2	2.21156	0.1464
SEZ6	0.7967	2	1.32789	0.376
GREB1L	4.3958	4	-0.136126	1
STK11	0.792	2	1.33643	0.3788
ZNF823	0.2829	2	2.82164	0.0688
DDX39A	0.1635	2	3.61264	0.0212
ACP7	0.422	2	2.24469	0.1306
NLRP11	0.7782	2	1.36179	0.3616
ZNF551	0.5519	2	1.85752	0.2074
CBFA2T2	2.4424	2	-0.288299	1
AURKA	0.3559	2	2.49046	0.1012
TTC28	10.8291	6	-0.851879	0.1762
EIF4ENIF1	0.9194	2	1.12124	0.4704
XK	0.7182	4	2.47754	0.0156
GPR174	0.4761	2	2.07066	0.1676
DACH2	10.6208	6	-0.823858	0.1884
TAF12	0.9404	2	1.08865	0.4808
PATJ	6.7534	2	-1.75561	0.0744
PSMD4	0.2055	2	3.28279	0.0346
BRINP2	1.733	4	1.20673	0.1902
PLA2G4A	2.4481	4	0.708338	0.4636
KCNH1	7.0522	4	-0.818073	0.3376
PTPN14	3.1864	2	-0.671927	0.7598
IARS2	0.8381	2	1.25481	0.412
DISP1	2.9449	2	-0.558219	0.8694
KCNS3	7.4008	4	-0.887681	0.2766
ADCY3	1.5464	2	0.371086	0.8996
TMEM178A	0.8048	2	1.3133	0.382
KCMF1	1.3755	2	0.540044	0.7984
ATOH8	0.6146	2	1.70228	0.2468
SATB2	3.1304	4	0.353653	0.7588
OBSL1	0.3312	2	2.59423	0.0918
AGAP1	9.9268	2	-2.31133	0.0072
GRIP2	1.0268	2	0.961845	0.5526
RBMS3	22.2538	6	-1.89102	0.0002
PRKAR2A	1.5957	2	0.325811	0.9512
CACNA2D3	14.6446	16	0.127703	0.793
DNAH12	3.9152	5	0.352842	0.705
COL8A1	2.477	2	-0.308594	1
GAP43	1.517	2	0.398779	0.8968
PPARGC1A	2.3018	2	-0.202762	1
BEND4	0.6548	2	1.61087	0.276
ATP8A1	3.842	5	0.380071	0.6824
NEIL3	0.8311	2	1.26691	0.4026
FYB1	2.6207	2	-0.389952	1
ZNF366	1.0449	2	0.936635	0.561
MCTP1	8.9564	6	-0.577956	0.4174
DTWD2	2.342	2	-0.227741	1
TNFAIP8	2.0183	2	-0.0131406	1
FBLL1	0.0184	2	6.76415	0.0004
GMDS	9.6402	6	-0.684101	0.309
OR5V1	1.2096	2	0.72547	0.681
ETV7	0.5284	4	2.9203	0.005
ELOVL4	0.4958	2	2.01217	0.1782
ARID1B	6.732	4	-0.751035	0.3978
ZDHHC14	4.5613	2	-1.18945	0.324
ICA1	2.3167	4	0.787929	0.413
SKAP2	5.0769	2	-1.34395	0.2256
HECW1	6.9551	6	-0.213109	0.9198
PNPLA8	1.5392	2	0.377819	0.906
THAP5	0.2324	2	3.10532	0.045
KCND2	7.385	2	-1.8846	0.0438
PLXNA4	8.1607	8	-0.0286929	1
PTPRN2	16.1674	4	-2.01502	0.0008
SGCZ	17.8436	8	-1.15733	0.016
ASAH1	0.439	2	2.18771	0.1406
ZMAT4	5.6731	2	-1.50414	0.144
CSPP1	2.0637	2	-0.0452333	1
SYBU	1.8201	6	1.72094	0.0184
GLIS3	8.1173	4	-1.021	0.1768
PDCD1LG2	0.9589	4	2.06055	0.029
MPDZ	2.7401	2	-0.454229	0.96
MAMDC2	2.8268	2	-0.49917	0.9288
PRUNE2	4.5502	2	-1.18593	0.339
VPS26A	0.798	2	1.32554	0.3804
SLIT1	2.9412	2	-0.556405	0.8758
HSPA12A	2.7957	4	0.51679	0.6144
SCART1	1.0954	2	0.868542	0.6056
SLC2A14	1.2179	4	1.7156	0.0742
DERA	1.9604	2	0.0288519	1
MED21	0.6857	2	1.54435	0.3056
PPHLN1	3.4024	2	-0.766553	0.6782
METTL25	1.8661	2	0.0999737	1
TXNRD1	2.0857	4	0.939468	0.3174
CHST11	4.7533	2	-1.24893	0.2864
GPN3	0.2621	2	2.93181	0.0582
RFLNA	5.2936	4	-0.404249	0.78
MTUS2	10.5713	14	0.405274	0.361
LMO7	3.7251	2	-0.897279	0.562
NALCN	5.6421	2	-1.49623	0.1574
DPF3	4.3639	2	-1.12562	0.3728
CCDC85C	1.6221	2	0.302137	0.9604
TMCO5A	0.6911	2	1.53303	0.3076
SLC30A4	0.6648	2	1.58901	0.2802
ATP8B4	5.0369	2	-1.33254	0.253
LINGO1	3.2001	2	-0.678117	0.7708
ADAMTSL3	5.9629	2	-1.57601	0.1312
USP31	1.3611	2	0.555227	0.794
IL21R	0.783	2	1.35292	0.3718
RBL2	0.9018	2	1.14912	0.452
WWOX	17.1151	6	-1.51224	0.0042
PAFAH1B1	1.4288	2	0.485196	0.842
SRCIN1	1.1773	1	-0.235482	1
TRIM25	1.2131	2	0.721302	0.6874
FHOD3	7.4964	4	-0.906198	0.2616
CD70	0.3238	2	2.62683	0.0858
ZNF536	7.5599	4	-0.918367	0.2636
HNRNPL	0.261	2	2.93788	0.0524
FBL	0.1938	2	3.36736	0.0342
CEACAM20	0.4324	2	2.20956	0.1402
SULT2A1	0.2417	2	3.04871	0.0484
SULF2	2.0239	2	-0.017138	1
GRK3	2.559	2	-0.35558	1
LIF	0.0982	2	4.34813	0.0082
ZC3H7B	0.9117	2	1.13337	0.4648
PAGE1	0.1304	2	3.93898	0.0148
MORC4	2.8778	2	-0.524966	0.9128
FRMD7	0.7862	2	1.34703	0.3724
VGLL1	0.374	2	2.41889	0.1172
NBPF10	2.5295	3	0.24611	0.935
NBPF9	0.7716	1	0.374075	1
DOC2B	0.5989	4	2.73961	0.0066
MICOS10	2.2341	2	-0.159694	1
ZMYND12	0.4061	2	2.30009	0.1266
DBT	0.9756	2	1.03564	0.5138
SMIM42	0.0148	2	7.07826	0
DEDD	0.1794	2	3.47875	0.0292
RGS5	3.243	2	-0.697329	0.736
RXRG	0.6958	2	1.52326	0.3046
MFSD4A	0.5176	2	1.95009	0.198
SLC35F3	6.5263	3	-1.1213	0.2164
TANC1	4.0975	4	-0.0347439	1
KCNH7	7.213	4	-0.850599	0.3088
METTL8	1.8358	2	0.123591	1
NYAP2	5.1483	2	-1.3641	0.2284
TAFA4	3.4244	2	-0.775851	0.6668
FRMD4B	5.7662	2	-1.52762	0.1478
CNTN3	5.3976	4	-0.432318	0.7456
STXBP5L	7.985	4	-0.997292	0.201
GNB4	0.8573	2	1.22213	0.4184
AMTN	0.2148	2	3.21893	0.0368
FAM47E	1.0889	2	0.877129	0.5864
SYNPO2	3.24	2	-0.695994	0.7504
ARHGAP26	7.0979	2	-1.82739	0.057
CSF1R	0.9209	2	1.11888	0.4754
GFRAL	1.1688	2	0.774972	0.6498
MYCT1	0.4099	2	2.28666	0.128
ABCB8	0.2944	2	2.76415	0.0726
DLGAP2	15.0228	16	0.0909182	0.8642
BMP1	0.7278	2	1.45839	0.3262
RIMS2	11.6267	1	-3.53937	0.0002
ATAD2	1.4863	2	0.428275	0.8796
SYK	1.4767	2	0.437623	0.8742
KCNQ1	6.2698	2	-1.64842	0.103
NUP98	1.9663	2	0.0245165	1
NOS1	3.7585	4	0.089843	1
FRY	7.0144	1	-2.81032	0.0126
LHFPL6	6.0893	4	-0.606276	0.5476
C14orf93	0.3621	2	2.46554	0.1092
CATSPERB	3.078	2	-0.621993	0.8134
FMN1	6.6208	4	-0.727006	0.4104
CHRNB4	1.5897	2	0.331245	0.9438
TOM1L2	1.9964	2	0.00259919	1
BCAS3	11.055	4	-1.46663	0.0268
ACER1	0.4207	2	2.24914	0.1372
CARM1	0.8151	2	1.29495	0.3992
PIGT	0.6232	2	1.68223	0.2602
GRIK1	6.2795	2	-1.65065	0.1058
PCBP3	4.6339	2	-1.21223	0.3134
MEI1	1.5593	4	1.3591	0.1492
IL3RA	1.4498	4	1.46415	0.1204
ANOS1	3.1681	2	-0.663618	0.785
POLA1	4.6924	2	-1.23033	0.297
STARD8	1.2026	6	2.31881	0.0028
PLAC8	0.7203	1	0.47333	1
MSH3	3.4231	1	-1.7753	0.2842
NOTCH2NLA	1.2876	1	-0.364684	1
ANP32D	0.016	1	5.96578	0.032
RHBDF1	0.2844	1	1.81401	0.4958
TOX3	1.7429	3	0.783473	0.5146
CCBE1	4.1014	1	-2.03612	0.1638
CROCC	3.5986	2	-0.847436	0.6026
PADI4	0.8695	2	1.20174	0.4314
C1orf87	1.3275	4	1.59129	0.0902
ERICH3	1.6184	4	1.30543	0.1602
LRRC39	0.4609	2	2.11747	0.157
DDX20	0.3234	2	2.62861	0.0882
BCAN	0.2822	2	2.82521	0.0702
OR2L8	0.0125	2	7.32193	0
KIF3C	0.8772	2	1.18902	0.4466
MEMO1	2.2688	2	-0.181929	1
C2orf73	0.8318	2	1.26569	0.402
C2orf42	1.5223	2	0.393747	0.8938
MAIP1	0.8231	2	1.28086	0.403
RPL37A	1.2528	4	1.67484	0.0762
IGFBP2	0.4861	2	2.04067	0.1728
ATG7	4.4238	8	0.854714	0.158
KAT2B	1.7678	2	0.178045	1
SLC4A7	1.7432	2	0.198262	1
SLC22A14	0.5574	4	2.84322	0.0036
USF3	0.7578	2	1.40011	0.3586
DTHD1	1.0161	2	0.976958	0.5412
PDGFC	3.3034	2	-0.723952	0.725
TMEM192	2.1454	2	-0.101247	1
DDX60	1.5788	2	0.341172	0.9372
AHRR	1.8142	2	0.140666	1
SEMA5A	7.9207	4	-0.985628	0.2222
BASP1	3.2531	2	-0.701815	0.7368
LRFN2	3.0079	2	-0.588757	0.8408
SLC25A27	0.3946	2	2.34154	0.1158
TRAM2	1.232	3	1.28396	0.255
PACRG	9.1325	12	0.393953	0.4234
YAE1	0.6828	2	1.55047	0.2988
LMTK2	1.5739	2	0.345656	0.9268
NAPEPLD	0.7799	2	1.35864	0.366
LRRCC1	0.6086	2	1.71643	0.2524
GABBR2	6.4677	6	-0.10829	1
PRRX2	0.8799	2	1.18459	0.4338
UCMA	0.1967	2	3.34593	0.0318
SFTPD	0.6922	2	1.53074	0.311
HBG2	3.8924	2	-0.96066	0.5032
SLC6A5	0.9352	2	1.09665	0.4834
CD6	0.7438	2	1.42701	0.3464
TKFC	0.3227	2	2.63173	0.0842
POLA2	0.6894	2	1.53659	0.3046
KDM2A	2.1459	2	-0.101583	1
PPFIA1	1.7718	4	1.17478	0.2132
NUMA1	1.2043	2	0.731805	0.6724
PRB3	0.0576	2	5.11779	0.0032
SSPN	2.7375	4	0.547141	0.59
SBNO1	1.1431	2	0.807048	0.6266
DDX24	0.5065	3	2.56633	0.0296
CHRNA7	3.8403	2	-0.941219	0.5162
AVEN	3.352	2	-0.745022	0.704
MYZAP	1.4164	4	1.49777	0.1076
MEGF11	5.4896	8	0.543299	0.3744
NTAN1	0.2908	2	2.7819	0.0726
GSG1L	4.27	2	-1.09424	0.3978
KCNH4	0.3644	4	3.45641	0.0006
MRPL10	0.1333	2	3.90725	0.014
MRPL38	0.1007	2	4.31186	0.0084
ZNF507	0.6588	2	1.60209	0.2774
ZNF875	0.8881	2	1.17121	0.4544
SYMPK	0.736	2	1.44222	0.3416
CLDN14	1.7814	2	0.166989	1
APOL2	0.209	2	3.25843	0.0386
PHF21B	1.9993	2	0.000505032	1
CD99	1.5532	4	1.36476	0.1414
CLCN4	1.2569	4	1.67013	0.0782
CFAP47	7.2115	2	-1.8503	0.0448
GNL3L	1.413	4	1.50124	0.1096
NONO	0.7272	2	1.45958	0.336
KCNE5	0.0201	4	7.63666	0
IDS	0.6777	4	2.56128	0.0086
TREX2	0.4099	2	2.28666	0.1308
DAB1	24.0519	8	-1.58808	0.0002
LCE5A	0.0203	2	6.62238	0.0002
DNM3	9.3471	2	-2.22452	0.0108
HHAT	5.4032	1	-2.43381	0.0604
RCOR3	0.9038	2	1.14592	0.454
ITSN2	2.4041	2	-0.265497	1
HEATR5B	1.7924	2	0.158107	1
EXOC6B	10.0383	2	-2.32744	0.0052
SFXN5	2.0645	6	1.53917	0.039
AMER3	0.1908	2	3.38987	0.0338
RBMS1	3.4103	2	-0.769899	0.6786
FIGN	2.1832	2	-0.126444	1
SLC39A10	2.5286	2	-0.338339	1
PDE6D	0.8257	2	1.27631	0.4078
ZNF501	0.118	2	4.08314	0.0144
ERC2	14.8572	8	-0.89309	0.0754
IL17RD	1.2516	2	0.676226	0.7056
PHLDB2	3.782	2	-0.919149	0.5492
MSL2	0.7333	2	1.44752	0.324
MRPS22	5.4768	2	-1.45333	0.1762
SLC33A1	0.5226	2	1.93622	0.1944
SSR3	0.2484	2	3.00926	0.0516
VPS8	3.7052	2	-0.889551	0.5702
FRAS1	7.5528	6	-0.332049	0.7444
TMEM150C	1.2145	2	0.719638	0.6802
NDST4	4.4234	12	1.43981	0.0038
LVRN	1.0102	4	1.98536	0.032
GPLD1	1.0921	2	0.872895	0.589
MLIP	5.203	2	-1.37934	0.218
LATS1	0.9254	2	1.11185	0.4706
RNASET2	0.5281	2	1.92112	0.2058
ZNF777	0.4481	2	2.15811	0.1528
PSD3	8.5944	10	0.218531	0.7134
SCARA5	1.8827	6	1.67216	0.0252
MCMDC2	0.7875	2	1.34465	0.3688
CNBD1	11.5764	6	-0.948152	0.1152
SNX31	1.3907	2	0.524189	0.804
ENY2	0.1861	2	3.42585	0.0322
PKHD1L1	2.7125	2	-0.439623	0.9784
DCAF10	1.038	2	0.946194	0.556
RORB	2.9988	4	0.415615	0.7036
AK8	2.3699	2	-0.244826	1
ALOX5	1.1115	2	0.847492	0.6026
WAPL	1.3463	2	0.571	0.7758
EXOC6	3.5801	4	0.16	0.9632
TBC1D12	2.0702	2	-0.0497702	1
AMBRA1	3.0528	4	0.389867	0.731
OR5D3P	0.0883	2	4.50144	0.0068
RELA	0.1429	2	3.80692	0.0186
P2RY2	0.3655	2	2.45206	0.1042
MTNR1B	0.2395	2	3.0619	0.043
CNTN5	20.7323	10	-1.05188	0.0152
STT3A	0.5204	2	1.94231	0.1878
B4GALNT3	1.6247	2	0.299827	0.9726
NELL2	6.393	8	0.323507	0.62
KRT8	0.8009	2	1.32031	0.394
ITGBL1	4.1648	2	-1.05825	0.4288
NDRG2	0.8179	2	1.29	0.3946
POMT2	0.7104	2	1.4933	0.3208
OTUD7A	6.1136	2	-1.61202	0.1142
ADAMTS17	5.7405	6	0.0637861	1
C16orf87	0.5477	2	1.86854	0.2074
ABCC12	1.1669	2	0.777319	0.653
KIFC3	1.6377	2	0.288329	0.9834
SLC7A6OS	0.406	2	2.30045	0.1268
SMPD3	1.3971	2	0.517565	0.8114
CMIP	4.0909	4	-0.0324183	1
PLCG2	2.8476	2	-0.509747	0.9184
ITGA2B	0.2657	2	2.91213	0.0636
RBFOX3	8.0787	4	-1.01412	0.1926
MOCOS	1.291	2	0.631511	0.7472
MYO1F	0.8758	2	1.19133	0.4426
HOOK2	1.6693	2	0.260757	0.9888
IL27RA	0.3281	2	2.60779	0.0828
ZNF575	0.1602	2	3.64205	0.0256
MARK4	3.5276	2	-0.818687	0.6316
DUSP15	0.3532	2	2.50144	0.103
HNF4A	1.1758	2	0.766357	0.6584
STK4	1.7728	4	1.17397	0.204
BCAS4	1.2533	2	0.674268	0.7224
ITSN1	3.9901	2	-0.996425	0.4688
FAM3B	0.8294	6	2.85482	0.0002
MYH9	1.6606	2	0.268295	0.9828
SCUBE1	2.258	2	-0.175045	1
GTSE1	0.5196	2	1.94453	0.1918
NHS	5.5995	8	0.514702	0.4074
MAP3K15	2.411	2	-0.269632	1
SYTL5	1.8935	2	0.0789446	1
DGKK	1.6239	2	0.300537	0.9666
CHIC1	1.899	2	0.0747601	1
SYTL4	0.9253	2	1.11201	0.4732
COL4A5	3.9707	2	-0.989393	0.4814
KLHL13	3.3892	2	-0.760945	0.6808
KIAA1210	1.1264	2	0.828281	0.6252
LDOC1	1.038	4	1.94619	0.0402
RPL11	0.0823	2	4.60296	0.005
STPG1	0.929	4	2.10625	0.0278
GLIS1	3.5891	4	0.156378	0.9602
IL12RB2	1.4221	2	0.491977	0.8414
PALMD	0.7367	4	2.44085	0.0132
ATP1A2	0.4265	2	2.22938	0.139
OLFML2B	0.6317	4	2.66269	0.0074
TNR	6.6827	3	-1.15547	0.198
NT5C1B	0.4041	2	2.30722	0.1208
ADD2	2.5029	4	0.676399	0.485
ALMS1	3.7063	2	-0.88998	0.574
REEP1	1.9401	2	0.043869	1
MGAT4A	1.7211	2	0.216669	1
GPR45	0.029	2	6.1078	0.0014
TSN	0.4846	2	2.04513	0.1622
ZNF385B	6.4692	2	-1.69359	0.0852
PDE1A	5.9308	2	-1.56823	0.1288
CAVIN2	0.1978	2	3.33789	0.033
SPATS2L	2.7389	2	-0.453597	0.9644
MDH1B	0.4299	2	2.21793	0.1398
OSBPL10	6.4523	6	-0.104851	1
ULK4	11.003	2	-2.45983	0.0024
CHMP2B	0.4401	2	2.1841	0.1478
RYK	2.874	2	-0.52306	0.9036
RPL22L1	0.0848	1	3.55979	0.163
FAM184B	2.3228	2	-0.215865	1
CXCL13	1.566	4	1.35292	0.1444
AFF1	3.1934	2	-0.675093	0.7698
SCLT1	3.5769	2	-0.83871	0.5998
IQCM	8.4219	2	-2.07415	0.021
PDZD2	7.3121	4	-0.870286	0.284
CAST	3.9196	2	-0.970706	0.4948
ERGIC1	1.82	2	0.136062	1
PPARD	1.3134	4	1.60669	0.095
GRM3	3.4172	8	1.22719	0.0462
CDK14	11.518	2	-2.52582	0.0018
ZYX	0.1512	1	2.72547	0.284
CNPY1	1.2611	4	1.66532	0.0792
DPYSL2	2.2187	2	-0.149715	1
IKBKB	0.9328	2	1.10036	0.4826
CHRNA6	0.6837	2	1.54856	0.3036
KCNB2	6.2402	4	-0.641592	0.5044
CLTA	1.7797	2	0.168366	1
C9orf152	0.2824	2	2.82419	0.0652
TTLL11	4.2881	2	-1.10034	0.3992
LAMC3	1.3154	2	0.604498	0.7702
CAMK1D	7.4778	6	-0.317651	0.7578
ZNF248	1.2611	4	1.66532	0.0842
PCDH15	28.2028	8	-1.81777	0
JMJD1C	5.5259	4	-0.466209	0.706
MCU	3.0187	2	-0.593927	0.8304
SH2D4B	1.6846	2	0.247594	1
DCHS1	0.5422	2	1.8831	0.2074
TMEM41B	0.5227	2	1.93594	0.1988
KCNA4	0.1107	2	4.17527	0.011
EXT2	2.436	4	0.715486	0.456
CEP295	1.0363	2	0.948558	0.5618
SIK3	3.9406	2	-0.978415	0.484
JAML	0.4882	2	2.03446	0.1678
PKNOX2	4.1515	2	-1.05363	0.4258
KLRG1	0.954	2	1.06794	0.4922
PZP	0.9261	2	1.11076	0.4778
PIK3C2G	6.3024	2	-1.6559	0.0978
PCED1B	2.415	2	-0.272023	1
KRT80	0.3538	2	2.49899	0.0984
IKBIP	0.4853	4	3.04305	0.0042
PHETA1	0.1338	2	3.90185	0.0164
PTPN11	1.4233	2	0.49076	0.8332
CAMKK2	0.9464	2	1.07948	0.4916
DNAH10	2.6764	2	-0.420294	1
MTIF3	0.2346	2	3.09173	0.0518
AKAP6	7.8351	2	-1.96995	0.027
SMOC1	2.757	4	0.536901	0.597
LTBP2	1.7537	2	0.189598	1
NANOGP8	0.0283	2	6.14305	0.0016
TTBK2	2.8211	2	-0.496258	0.9294
TMOD3	1.8058	2	0.147362	1
SCAPER	8.6302	4	-1.10939	0.1424
AP3S2	0.9909	2	1.01319	0.523
MCTP2	3.8467	4	0.0563787	1
CARHSP1	0.2538	2	2.97824	0.058
PPY	0.0242	2	6.36885	0.0008
NPEPPS	1.5742	2	0.345381	0.9364
KAT7	0.7171	2	1.47975	0.3276
EPX	0.1925	2	3.37707	0.0328
SEPTIN4	0.3712	2	2.42973	0.1118
GTF2F1	0.229	2	3.12658	0.0462
ADGRE1	0.8208	2	1.2849	0.4016
PAK5	4.6758	4	-0.225213	1
MX2	0.7252	2	1.46355	0.3268
RSPH14	1.3304	6	2.1731	0.0048
PRR14L	1.1356	2	0.816545	0.6332
SYN3	8.5175	3	-1.50547	0.0638
C1QTNF6	0.2978	2	2.74758	0.073
PPARA	1.4256	2	0.488431	0.8402
SHROOM2	2.5278	2	-0.337882	1
CASK	6.312	2	-1.6581	0.0998
TBC1D25	0.3666	2	2.44772	0.1066
PCDH11X	13.1177	6	-1.12848	0.0488
DOCK11	2.9416	2	-0.556601	0.8676
IGSF21	4.1892	4	-0.0666748	1
ZNF362	0.6776	2	1.56149	0.2896
SCMH1	3.3191	2	-0.730792	0.7174
HIVEP3	8.1559	8	-0.0278441	1
ORC1	0.4875	2	2.03653	0.1752
CDK18	0.4398	2	2.18508	0.1446
UTP25	0.4601	2	2.11998	0.1574
HLX	0.0872	2	4.51953	0.007
EDARADD	2.3927	4	0.74136	0.4332
CATSPERE	2.8879	2	-0.530021	0.8896
CPSF3	0.7732	2	1.37109	0.3692
TAF1B	1.4126	2	0.501647	0.8182
DPYSL5	1.5788	2	0.341172	0.9444
SLC8A1	7.9227	5	-0.664064	0.3862
TTC7A	2.4733	4	0.693563	0.4768
MRPL30	0.2858	2	2.80692	0.0658
ALS2	1.2503	2	0.677726	0.7088
ARMC9	2.7297	2	-0.448742	0.964
ALPG	0.0593	2	5.07582	0.0036
VGLL4	3.3041	4	0.275743	0.846
KRBOX1	0.0979	2	4.35255	0.0084
PTH1R	0.4053	2	2.30294	0.13
CD96	5.7643	4	-0.527145	0.6352
ADCY5	2.5546	4	0.646903	0.5046
TMEM108	5.5722	2	-1.47825	0.1636
RARRES1	0.54	2	1.88897	0.206
IGF2BP2	2.8473	2	-0.509595	0.9178
DHX15	1.0446	2	0.937049	0.5526
CHIC2	0.8423	2	1.24759	0.4092
UBA6	1.3503	2	0.56672	0.779
SMAD1	1.2166	2	0.717145	0.6838
NNT	1.6326	2	0.292829	0.965
HTR1A	0.0666	2	4.90833	0.0036
MARVELD2	0.4556	2	2.13416	0.1576
CTNNA1	5.0194	2	-1.32751	0.2406
SH3RF2	2.2453	2	-0.166908	1
RUFY1	0.9373	2	1.09342	0.4864
CPNE5	1.5345	2	0.382231	0.907
KIF6	6.1016	6	-0.0242251	1
FAM83B	1.5192	2	0.396688	0.9016
EPB41L2	3.4703	2	-0.79506	0.647
EYA4	4.5286	2	-1.17907	0.341
PPP1R14C	1.664	2	0.265345	0.9926
TNS3	4.7258	4	-0.240559	0.9774
LIMK1	0.6054	2	1.72404	0.2462
PCLO	6.3148	2	-1.65874	0.0906
DLC1	8.0811	4	-1.01455	0.1868
ADAMDEC1	0.3308	2	2.59597	0.0894
NRG1	18.8078	11	-0.773828	0.0776
CPA6	5.0286	2	-1.33016	0.2386
ADCY8	4.0418	2	-1.015	0.4744
ELAVL2	2.0781	2	-0.0552651	1
PARD3	10.9389	14	0.355959	0.433
CC2D2B	1.9449	4	1.0403	0.2596
SFXN2	0.4422	2	2.17723	0.1514
ATRNL1	13.2862	6	-1.14689	0.0428
GPR26	0.4782	2	2.06431	0.1716
JAKMIP3	2.3242	2	-0.216734	1
STK32C	1.9437	2	0.0411944	1
ETV6	3.8267	2	-0.936101	0.542
PDE3A	4.9171	2	-1.29781	0.2614
TMTC1	4.4081	2	-1.14016	0.3634
SLC38A1	1.356	2	0.560643	0.7832
ZNF740	0.2304	2	3.11779	0.0472
BAZ2A	0.6526	2	1.61573	0.28
TAFA2	8.7985	2	-2.13726	0.017
GRIP1	11.1275	6	-0.891095	0.1444
BEST3	0.8721	2	1.19743	0.4352
IGF1	1.3365	2	0.58154	0.7606
C12orf75	2.5002	4	0.677956	0.487
CFAP73	0.1487	2	3.74952	0.0214
SRRM4	2.7877	4	0.520925	0.607
MIPEP	2.4561	2	-0.296369	1
ALG5	0.792	2	1.33643	0.3748
TDRD3	2.7163	2	-0.441643	0.99
STARD9	2.2613	2	-0.177152	1
ALDH1A2	8.4156	8	-0.0730661	1
REC114	1.8047	4	1.14824	0.216
HOMER2	2.3097	2	-0.207705	1
OR4F15	0.1159	2	4.10905	0.011
HMOX2	0.546	2	1.87303	0.2066
NDUFAB1	0.2376	1	2.07339	0.4262
CACNG3	1.648	2	0.279284	0.9878
MVP	0.4199	2	2.25188	0.1342
CHD9	4.2018	2	-1.07101	0.4154
TANGO6	3.7343	2	-0.900838	0.5542
SNTB2	1.8915	4	1.08047	0.247
CHRNE	0.5606	2	1.83496	0.2144
NTN1	3.4618	2	-0.791522	0.6412
SHISA6	5.0042	4	-0.323139	0.892
MED9	0.248	2	3.01159	0.0512
CUEDC1	1.4508	2	0.463151	0.8508
PTPRS	2.8344	2	-0.503043	0.9168
ZNF442	0.3124	2	2.67853	0.0774
PKN1	0.5946	2	1.75001	0.2396
CYP4F22	0.679	2	1.55852	0.2924
MYO9B	2.1152	2	-0.0807941	1
NCR1	0.1519	2	3.71881	0.0206
PLCB1	13.8428	4	-1.79106	0.0026
TPX2	0.9766	2	1.03416	0.5124
ATP9A	2.6677	2	-0.415596	1
SRPX	1.1147	2	0.843345	0.6196
MED14	1.3663	2	0.549726	0.7902
NBDY	1.3811	2	0.534182	0.804
LPAR4	0.1707	2	3.55047	0.031
TMSB15A	0.0473	2	5.40202	0.0022
GPC3	7.0179	4	-0.811039	0.3392
PGD	0.3402	2	2.55554	0.092
DHRS3	0.7922	2	1.33606	0.3792
LACTBL1	0.3034	2	2.72071	0.0784
[truncated: 1,344 more rows]

## Sheet: Colon
gene_id	expected	actual	log2_fold_change	p_value
SLC35E2B	0.6533	2	1.61418	0.2858
MORN1	1.3797	5	1.85757	0.0224
PRDM16	7.2878	6	-0.280521	0.8146
LRRC47	0.3486	3	3.10532	0.0118
H6PD	0.7124	2	1.48924	0.3236
ARHGEF10L	3.1237	6	0.941707	0.1886
ACTL8	1.4086	2	0.505738	0.8184
EIF4G3	7.3066	9	0.300725	0.6178
EPHA8	0.7766	4	2.36476	0.0184
TCEA3	0.8524	3	1.81536	0.1064
PAFAH2	0.7572	4	2.40125	0.015
CSMD2	12.7905	19	0.570927	0.1246
SMIM12	2.9057	3	0.0460767	1
GRIK3	4.7218	7	0.568018	0.399
MACF1	7.9749	3	-1.4105	0.0852
CCDC30	3.8205	3	-0.348799	0.9452
KLF17	0.3182	2	2.65199	0.0818
TRABD2B	4.6349	5	0.10939	0.9774
FAF1	10.2395	4	-1.35607	0.0516
RNF11	0.7207	2	1.47253	0.3292
OSBPL9	4.3531	3	-0.537081	0.7424
DAB1	30.5159	30	-0.0245986	1
RPF1	0.3757	2	2.41235	0.1058
SSX2IP	0.9198	2	1.12061	0.468
DDAH1	5.1258	4	-0.357777	0.8304
COL11A1	4.5616	6	0.395423	0.6078
KCND3	4.3109	5	0.213939	0.8586
CTTNBP2NL	1.3142	2	0.605815	0.7634
GDAP2	1.3215	4	1.59782	0.0924
SPAG17	4.5473	5	0.136918	0.9486
TBX15	2.102	3	0.5132	0.6982
OTUD7B	1.4584	2	0.455614	0.8626
GOLPH3L	0.9953	2	1.0068	0.53
S100A1	0.0779	2	4.68223	0.007
ASH1L	4.5121	4	-0.173799	1
KHDC4	0.4163	2	2.2643	0.13
CCT3	1.1649	3	1.36476	0.2236
VSIG8	0.1679	2	3.57433	0.0246
F11R	0.5036	3	2.57461	0.031
ILDR2	1.5705	2	0.348776	0.926
GPA33	2.234	3	0.425333	0.7672
POU2F1	4.026	2	-1.00935	0.479
ANKRD45	1.2053	5	2.05254	0.015
TNN	1.5895	5	1.65336	0.0464
TNR	8.4419	9	0.0923573	0.9332
ASTN1	6.0399	12	0.990438	0.0424
ABL2	2.5674	2	-0.360308	1
KCNT2	7.5549	7	-0.110058	1
LMOD1	0.9923	1	0.0111517	1
DNAH14	9.8464	10	0.0223317	1
H3-4	0.0102	2	7.61529	0
COG2	1.011	2	0.984217	0.5368
SLC35F3	8.2688	14	0.759677	0.083
RYR2	15.5145	24	0.629417	0.0538
AKT3	7.1549	10	0.482996	0.37
SMYD3	14.9167	10	-0.576928	0.2364
GCSAML	1.413	3	1.0862	0.3466
OR2M5	0.0191	2	6.71028	0
MYT1L	10.7124	23	1.10235	0.0012
COLEC11	0.9813	2	1.02723	0.511
NBAS	7.7839	10	0.361435	0.5158
PUM2	2.0266	2	-0.0190614	1
DNMT3A	2.25	4	0.830075	0.3818
RAB10	2.0356	3	0.559508	0.665
HADHA	1.0597	1	-0.0836559	1
STRN	2.5289	2	-0.33851	1
EML4	3.2179	3	-0.101157	1
NRXN1	25.7084	38	0.56376	0.0262
EML6	4.8922	4	-0.290483	0.9146
CYP26B1	0.3677	2	2.4434	0.1104
EXOC6B	12.8103	9	-0.509307	0.3626
LRRTM4	16.6197	24	0.53014	0.1082
CTNNA2	28.8435	18	-0.680249	0.0434
RNF103-CHMP3	4.264	3	-0.507245	0.7648
TSGA10	3.1126	3	-0.0531577	1
RFX8	1.5447	2	0.372673	0.9116
SH3RF3	7.402	6	-0.302953	0.78
CKAP2L	0.558	2	1.84166	0.216
DPP10	27.6333	25	-0.14448	0.7004
CNTNAP5	17.6328	21	0.252128	0.4878
GPR39	4.5209	3	-0.591648	0.6746
NCKAP5	17.646	20	0.180659	0.6302
TMEM163	5.1655	10	0.95302	0.083
THSD7B	17.8863	27	0.594104	0.056
LRP1B	37.3936	52	0.47572	0.0274
ZEB2	3.0458	2	-0.606821	0.825
LYPD6B	3.4858	3	-0.216527	1
CACNB4	5.2381	4	-0.389044	0.8004
TANC1	5.2088	4	-0.380951	0.811
ITGB6	1.9553	5	1.35454	0.0928
SLC4A10	11.0025	9	-0.289834	0.683
FIGN	2.7959	3	0.10165	1
SCN2A	3.9177	8	1.02999	0.0942
MYO3B	9.3694	7	-0.420602	0.5716
RAPGEF4	6.258	4	-0.645702	0.5028
SCRN3	0.6719	2	1.57368	0.2974
CHN1	4.0451	2	-1.01618	0.467
OSBPL6	4.1149	2	-1.04086	0.4462
SESTD1	3.2307	3	-0.106884	1
CERKL	2.8671	5	0.802336	0.3242
PDE1A	7.526	10	0.410045	0.4402
FRZB	0.6565	3	2.1921	0.0556
NUP35	0.8699	3	1.78604	0.1168
GULP1	6.0025	7	0.221791	0.7864
COL5A2	3.7929	6	0.661661	0.3622
ASNSD1	0.1792	2	3.48036	0.029
SPATS2L	3.4382	3	-0.196691	1
AOX1	1.7932	3	0.742426	0.5388
C2CD6	2.5775	6	1.21899	0.0932
ADAM23	3.5232	4	0.183114	0.9328
MAP2	6.1331	7	0.190738	0.8268
UNC80	4.4875	7	0.641443	0.339
ACADL	0.7655	2	1.38553	0.3484
SPAG16	22.0627	22	-0.00410583	1
VWC2L	3.3243	3	-0.148088	1
CFAP65	0.751	2	1.41312	0.3484
SPEG	1.1412	2	0.809448	0.6314
SP140L	1.4984	2	0.416577	0.8838
ECEL1	0.1536	2	3.70275	0.0204
SH3BP4	2.0188	2	-0.013498	1
LRRFIP1	3.6794	7	0.927884	0.156
ANKMY1	1.7783	2	0.169501	1
MTERF4	0.5924	2	1.75536	0.2404
CNTN4	18.9325	14	-0.435438	0.3034
IL5RA	1.1873	1	-0.247685	1
SUMF1	15.0594	12	-0.32763	0.5248
GRM7	19.1711	30	0.646029	0.0258
PPARG	2.898	6	1.0499	0.1486
RAF1	1.6124	1	-0.68921	1
BTD	2.3767	4	0.75104	0.4354
DAZL	1.6625	2	0.266646	0.9914
TBC1D5	25.3717	12	-1.08019	0.005
TGFBR2	1.7329	2	0.206812	1
ARPP21	3.0771	5	0.700357	0.3988
CTNNB1	1.2633	3	1.24777	0.265
TRAK1	4.1606	2	-1.05679	0.4366
ACKR2	1.64	2	0.286304	0.9798
MAP4	4.6564	2	-1.21921	0.3182
USP4	1.2428	2	0.686406	0.7164
DOCK3	13.911	15	0.108736	0.8512
SFMBT1	2.822	2	-0.496718	0.9308
PDE12	0.2125	2	3.23447	0.0378
FHIT	29.6133	24	-0.303211	0.3486
PTPRG	14.5597	8	-0.863909	0.0894
PRICKLE2	6.9767	4	-0.802545	0.3532
LMOD3	0.3308	2	2.59597	0.089
FOXP1	12.334	8	-0.624569	0.2666
ROBO2	34.2355	52	0.603019	0.0064
ROBO1	22.9932	29	0.334846	0.2564
CADM2	21.9425	34	0.631807	0.0202
EPHA3	7.3995	21	1.50489	0
EPHA6	18.5883	20	0.105605	0.8074
CD96	7.3791	10	0.438483	0.4124
SPICE1	1.4322	3	1.06673	0.3436
ZBTB20	16.4014	8	-1.03575	0.035
LSAMP	26.2778	29	0.142208	0.6452
MYLK	5.3889	5	-0.108063	1
CFAP92	1.8386	4	1.12139	0.2304
COL6A6	3.1788	6	0.91648	0.2034
TMEM108	7.0408	12	0.769223	0.1018
EPHB1	9.2399	10	0.114051	0.884
PPP2R3A	3.5992	2	-0.847676	0.6142
CLSTN2	12.6593	7	-0.854771	0.1308
ATR	2.5732	4	0.636436	0.5196
ZIC1	2.2885	8	1.8056	0.0054
MBNL1	4.3443	2	-1.11912	0.3788
MME	3.1501	2	-0.655398	0.7858
VEPH1	5.3934	6	0.153767	0.9036
TNIK	7.8949	5	-0.658993	0.4042
FNDC3B	7.1153	3	-1.24596	0.1544
SPATA16	4.9599	5	0.0116171	1
NLGN1	17.6295	24	0.445043	0.1744
NAALADL2	27.0318	20	-0.434658	0.1966
PEX5L	4.7433	9	0.924034	0.102
KLHL24	0.9719	2	1.04112	0.4956
LPP	14.4756	8	-0.855551	0.089
TP63	5.2115	5	-0.0597706	1
MUC4	1.2894	3	1.21826	0.2798
UBXN7	1.6733	3	0.842266	0.4774
WDR53	0.2834	2	2.81909	0.066
LMLN	1.6426	3	0.868981	0.4478
RNF212	1.1261	2	0.828665	0.6216
EVC2	3.3071	10	1.59636	0.0042
C4orf50	5.9994	7	0.222537	0.785
PPP2R2C	4.7773	4	-0.256195	0.962
SORCS2	10.8338	20	0.884461	0.0148
KCNIP4	23.9488	23	-0.0583195	0.947
SEPSECS	0.8152	3	1.87974	0.1052
KCTD8	5.4262	18	1.72998	0
YIPF7	1.1186	3	1.42327	0.2044
TEC	2.6199	5	0.932416	0.246
USP46	1.3439	2	0.573574	0.772
TECRL	2.6468	7	1.40311	0.0378
EPHA5	6.9225	18	1.37863	0.001
SLC4A4	10.0186	3	-1.73965	0.0204
PAQR3	1.0196	2	0.971997	0.5352
RASGEF1B	12.207	8	-0.609637	0.285
SEC31A	1.6328	3	0.877614	0.4486
LIN54	2.0378	3	0.55795	0.6788
MAPK10	11.8235	16	0.436415	0.2822
NUDT9	0.7283	3	2.04236	0.0772
MEPE	0.4962	2	2.01101	0.1796
CCSER1	29.1464	26	-0.164806	0.6348
GRID2	29.5613	30	0.0212528	0.989
ADH1B	0.3237	2	2.62727	0.0834
EMCN	9.5756	13	0.441077	0.3348
INTS12	4.205	4	-0.0721058	1
USP53	1.6431	2	0.28358	0.9698
SCLT1	4.5079	3	-0.587493	0.6906
RNF150	6.9965	8	0.193367	0.8062
IL15	1.8953	4	1.07757	0.2526
IQCM	10.721	8	-0.422368	0.5136
LRBA	14.7315	7	-1.07348	0.039
FNIP2	2.7707	3	0.114712	1
MARCHF1	16.9002	19	0.168959	0.6764
SPOCK3	9.8467	13	0.400799	0.3894
FBXO8	0.9387	4	2.09126	0.033
GLRA3	3.7625	8	1.08831	0.0762
GPM6A	7.2448	15	1.04994	0.016
TENM3	12.9686	24	0.888012	0.0114
SORBS2	7.2929	6	-0.28153	0.8064
FAT1	2.7113	2	-0.438985	0.9786
ADCY2	8.5137	15	0.817104	0.0558
CTNND2	18.414	21	0.189586	0.6122
TRIO	7.7075	4	-0.946263	0.237
FBXL7	8.698	16	0.879316	0.0348
CDH18	21.7119	70	1.68887	0
CDH12	21.615	36	0.735964	0.005
CDH10	3.0821	9	1.54601	0.0106
CDH9	4.7358	19	2.00432	0
PDZD2	9.2635	13	0.488882	0.286
C1QTNF3-AMACR	2.6944	2	-0.429964	0.9924
LIFR	2.6308	3	0.189461	0.9758
RICTOR	2.6917	3	0.156445	1
C6	2.3515	3	0.351381	0.826
OXCT1	2.7718	3	0.114139	1
DHX29	1.0251	3	1.5492	0.1666
PLPP1	2.1829	3	0.458716	0.746
RNF180	4.0681	5	0.297573	0.7642
SREK1IP1	0.9908	2	1.01333	0.522
PDE8B	4.3509	8	0.878686	0.1462
LHFPL2	5.6253	5	-0.170002	1
DMGDH	4.6832	7	0.57986	0.378
RASGRF2	5.3206	2	-1.41159	0.2002
SSBP2	6.6998	4	-0.744118	0.4066
ATG10	5.9935	5	-0.261471	0.8964
ADGRV1	12.4297	5	-1.31379	0.0312
MCTP1	11.4095	29	1.34582	0
LNPEP	2.0019	2	-0.00136991	1
FBXL17	10.2804	5	-1.0399	0.1154
CAMK4	5.3349	6	0.169501	0.8874
MCC	9.1051	7	-0.37932	0.6216
SLC27A6	9.7625	8	-0.287251	0.7294
NRG2	3.8682	2	-0.951662	0.5192
PCDHA4	4.0522	4	-0.0187054	1
PCDHGA4	3.0836	4	0.375384	0.7438
KCTD16	6.1928	8	0.369408	0.5696
PPP2R2B	9.8875	9	-0.135681	0.9436
SH3TC2	2.7414	3	0.13005	1
ABLIM3	2.3547	3	0.349419	0.8404
GRIA1	6.3549	10	0.654059	0.218
PPP1R2B	0.0405	2	5.62593	0.0012
EBF1	7.9011	18	1.18787	0.0024
SLIT3	12.5448	14	0.158337	0.7598
KCNIP1	7.5354	9	0.256241	0.6828
FAF2	1.2326	4	1.6983	0.0678
MXD3	0.2115	2	3.24127	0.0404
CLK4	0.5525	2	1.85595	0.218
TBC1D9B	0.9092	2	1.13733	0.4562
RASGEF1C	2.1118	5	1.24345	0.1268
PHACTR1	11.2951	12	0.0873374	0.9074
KIAA0319	2.0131	2	-0.00941884	1
HLA-E	0.0925	2	4.4344	0.0056
TSBP1	1.6509	4	1.27675	0.1732
HLA-DMB	0.1267	2	3.98051	0.0132
LEMD2	0.3616	3	3.0525	0.0112
ILRUN	2.1799	2	-0.124262	1
FKBP5	3.0666	3	-0.0316775	1
BNIP5	0.4173	2	2.26084	0.131
ZFAND3	6.5884	6	-0.134966	1
LRFN2	3.862	6	0.635614	0.3768
TREML4	0.2055	3	3.86775	0.0032
TFEB	1.0288	2	0.959037	0.5492
GNMT	0.0602	2	5.05409	0.003
RCAN2	5.3352	4	-0.415542	0.7678
LRRC1	2.5787	2	-0.366644	1
KHDRBS2	11.9645	13	0.119752	0.8492
EYS	39.0278	40	0.0354979	0.9206
ADGRB3	14.8396	15	0.0155103	1
RIMS1	10.1551	8	-0.344133	0.6354
KCNQ5	11.4237	11	-0.0545265	1
COL12A1	2.3938	7	1.54805	0.023
TTK	0.7374	4	2.43948	0.0118
SMIM8	1.5234	5	1.71463	0.0372
BACH2	7.2591	7	-0.0524358	1
GRIK2	22.0776	14	-0.657157	0.0946
PREP	3.5401	5	0.498138	0.5638
ATG5	5.5168	2	-1.46383	0.1756
RTN4IP1	1.1544	2	0.792857	0.6358
SEC63	1.7876	3	0.746939	0.5312
FIG4	3.6794	4	0.120529	1
SLC35F1	8.0798	18	1.15561	0.0038
PTPRK	10.8467	9	-0.269259	0.709
LAMA2	12.4369	9	-0.46663	0.4102
MED23	1.0757	2	0.894724	0.5848
SGK1	2.9168	4	0.455614	0.6746
MAP7	4.113	4	-0.0401911	1
ECT2L	2.136	2	-0.0949116	1
GRM1	8.069	8	-0.0123899	1
SAMD5	4.5028	7	0.636533	0.342
FNDC1	2.0493	12	2.54983	0
MAP3K4	2.4459	3	0.294597	0.8806
AGPAT4	2.8386	6	1.07978	0.1386
PRKN	27.2183	26	-0.0660653	0.9074
PDE10A	12.9967	16	0.299927	0.4764
RPS6KA2	9.7743	11	0.170438	0.773
CYTH3	2.1812	2	-0.125122	1
UMAD1	6.364	3	-1.08497	0.2488
GLCCI1	2.4581	4	0.702456	0.4628
CRPPA	8.1549	4	-1.02767	0.186
LRRC72	1.0957	6	2.45311	0.0018
AHR	8.4772	5	-0.76166	0.3
HDAC9	17.9726	26	0.532712	0.0896
CREB5	10.3571	6	-0.787586	0.2222
PDE1C	13.3758	8	-0.741553	0.1692
ELMO1	11.7738	7	-0.750153	0.1984
AMPH	4.8556	10	1.04228	0.0536
CDK13	2.9387	2	-0.555178	0.8696
HECW1	8.9292	10	0.163397	0.801
COA1	2.3866	4	0.745043	0.4342
ZPBP	5.3628	6	0.161976	0.8954
IKZF1	2.0208	7	1.79243	0.0104
COBL	5.8846	5	-0.235016	0.934
POM121	1.4261	2	0.487925	0.8384
CCDC146	4.102	2	-1.03633	0.4502
GNAI1	8.9786	11	0.292941	0.5734
ABCB1	4.1234	3	-0.458872	0.831
ADAM22	5.3123	3	-0.824374	0.4464
CDK14	14.6693	7	-1.06737	0.0422
CALCR	2.9761	3	0.0115395	1
SGCE	2.5865	3	0.213961	0.9578
DYNC1I1	6.632	8	0.270556	0.6964
PCOLCE	0.109	2	4.1976	0.011
CUX1	9.1877	7	-0.392349	0.5984
SLC26A5	1.8412	3	0.704316	0.5576
RELN	10.2492	12	0.227523	0.6644
LHFPL3	11.3723	14	0.299903	0.5124
IMMP2L	17.6971	10	-0.823513	0.0692
CTTNBP2	3.2085	2	-0.681899	0.7434
KCND2	9.3529	13	0.475026	0.3064
AGBL3	3.1672	2	-0.663208	0.7712
WDR91	0.5458	3	2.45852	0.0346
TMEM178B	7.9862	9	0.172416	0.8148
CNTNAP2	45.2505	84	0.892456	0
ZNF467	0.1832	3	4.03347	0.0014
PRKAG2	6.3171	7	0.148093	0.8874
DPP6	22.5212	38	0.754716	0.0036
RBM33	2.7281	2	-0.447897	0.9736
PTPRN2	20.6239	21	0.0260722	0.9946
VIPR2	2.2961	7	1.60817	0.0162
DLGAP2	19.1298	41	1.0998	0
CSMD1	40.571	58	0.515604	0.0112
SGCZ	22.7041	56	1.30247	0
MSR1	9.0602	15	0.727348	0.0884
PCM1	2.1462	2	-0.101785	1
CSGALNACT1	6.9739	8	0.198034	0.7998
INTS10	0.6939	3	2.11216	0.0666
DOCK5	4.5779	5	0.127242	0.9608
DCTN6	0.5251	4	2.92934	0.0034
SMIM18	0.1413	2	3.82317	0.019
NRG1	23.9534	32	0.417841	0.128
UNC5D	11.0276	17	0.624416	0.114
ANK1	4.7873	5	0.0627159	1
HOOK3	2.6329	4	0.603347	0.5314
SNTG1	17.4785	26	0.57293	0.0696
XKR4	8.6865	15	0.788116	0.0694
TOX	6.2189	2	-1.63666	0.1008
NKAIN3	15.0695	14	-0.106205	0.9062
PPP1R42	1.8315	3	0.711937	0.5576
PREX2	5.5678	7	0.330248	0.6478
SULF1	3.8178	3	-0.347779	0.9376
EYA1	7.7793	7	-0.152285	0.9744
STAU2	6.4524	5	-0.367908	0.7398
GDAP1	3.9029	4	0.0354535	1
LRRCC1	0.7733	2	1.3709	0.3626
CNGB3	3.7078	8	1.10944	0.0754
CNBD1	14.7679	26	0.816047	0.0102
MMP16	5.8254	17	1.54511	0.0006
STK3	11.2448	9	-0.321261	0.626
RIMS2	14.8921	24	0.688487	0.0326
RSPO2	3.6224	5	0.464982	0.6006
PKHD1L1	3.4385	11	1.67765	0.0014
CSMD3	23.945	37	0.627801	0.0154
TRPS1	7.8986	20	1.34033	0.0004
SLC30A8	4.4683	7	0.647629	0.3314
SAMD12	8.547	4	-1.09542	0.1414
POU5F1B	1.9104	1	-0.933875	0.8664
ASAP1	7.679	6	-0.355956	0.7086
ST3GAL1	2.2849	3	0.392831	0.7988
TSNARE1	3.7653	4	0.0872352	1
PTPRD	45.2515	36	-0.329969	0.1854
SNAPC3	0.8593	3	1.80373	0.1122
ELAVL2	2.679	3	0.163268	0.9998
TEK	2.3989	5	1.05956	0.1852
LINGO2	25.0587	31	0.306957	0.28
GLIPR2	0.54	2	1.88897	0.2056
PAX5	3.9577	4	0.0153377	1
ZBTB5	0.5395	2	1.89031	0.2062
FRMPD1	1.8987	3	0.659951	0.5912
APBA1	4.8415	4	-0.275454	0.9374
TMC1	6.2628	4	-0.646808	0.5028
TLE1	2.078	2	-0.0551957	1
SPTLC1	2.2689	2	-0.181993	1
CENPP	5.8114	3	-0.953923	0.3336
FGD3	1.7506	1	-0.807849	0.949
SUSD3	0.5254	2	1.92851	0.2004
ANP32B	0.6416	2	1.64025	0.2598
GABBR2	8.3191	11	0.403004	0.4362
NR4A3	0.8828	2	1.17984	0.4456
SLC44A1	3.8089	2	-0.929374	0.521
EPB41L4B	2.9288	3	0.0346528	1
ZNF618	3.5433	2	-0.825094	0.6158
GOLGA1	1.3866	2	0.528448	0.808
PBX3	4.3556	3	-0.537909	0.7408
GFI1B	0.9324	2	1.10098	0.4788
STKLD1	0.5861	2	1.77078	0.2378
AKR1C2	0.5793	2	1.78762	0.2302
TUBAL3	0.2281	2	3.13226	0.0392
IL2RA	1.026	2	0.962969	0.538
SFMBT2	4.9425	7	0.502114	0.4616
FAM107B	5.0408	5	-0.0117246	1
CDNF	0.3759	2	2.41158	0.1056
RSU1	4.4208	5	0.177621	0.911
ST8SIA6	2.7178	3	0.142523	1
CACNB2	7.8741	3	-1.39215	0.0828
PTF1A	0.037	2	5.75633	0.0014
C10orf67	2.7944	4	0.517461	0.6096
GPR158	8.4156	6	-0.488104	0.5268
ABI1	2.239	2	-0.162855	1
PARD3	13.8639	12	-0.208299	0.7374
CCNY	6.4275	3	-1.0993	0.2192
GDF2	0.1026	2	4.2849	0.0086
PRKG1	25.7219	36	0.485	0.0586
PCDH15	36.0399	57	0.661367	0.0014
CTNNA3	36.3816	31	-0.230941	0.4206
EIF4EBP2	0.4671	2	2.0982	0.1542
LRMDA	22.2056	18	-0.302927	0.439
TMEM254	0.2703	2	2.88737	0.0628
PRXL2A	0.5705	2	1.8097	0.2264
SH2D4B	2.1379	2	-0.0961944	1
NRG3	21.9159	40	0.868022	0.0002
GRID1	15.0905	19	0.332359	0.3706
SHLD2	1.9431	2	0.0416399	1
SLC35G1	1.2045	2	0.731566	0.671
PLCE1	6.6683	3	-1.15236	0.2062
TBC1D12	2.6398	6	1.18453	0.1032
BLNK	1.6368	2	0.289122	0.9682
HIF1AN	0.5961	3	2.33134	0.0498
GSTO1	0.6299	2	1.66681	0.2662
SORCS3	12.2733	16	0.382549	0.36
SORCS1	11.5752	14	0.27439	0.552
XPNPEP1	1.1328	3	1.40507	0.209
PNLIPRP1	0.364	2	2.45799	0.0968
SHTN1	4.8489	3	-0.692695	0.568
DENND10	0.668	2	1.58208	0.2884
ATE1	4.3377	2	-1.11693	0.3854
MGMT	6.0329	4	-0.592852	0.5652
C10orf143	1.7847	2	0.164318	1
TCERG1L	4.3422	13	1.58201	0.0016
B4GALNT4	0.2566	2	2.96241	0.056
NAP1L4	0.9374	3	1.67823	0.1446
SBF2	10.4288	6	-0.797539	0.2028
CTR9	0.9545	2	1.06718	0.5048
ZBED5	0.9163	3	1.71107	0.1386
SPON1	6.0099	8	0.412659	0.5094
PDE3B	4.5035	2	-1.17105	0.3452
NELL1	17.8894	37	1.04842	0
MPPED2	3.9776	6	0.593064	0.4272
CCDC73	3.8053	7	0.879345	0.1866
KIAA1549L	5.8335	3	-0.959399	0.3268
FBXO3	0.6622	2	1.59466	0.2846
LDLRAD3	5.67	8	0.496651	0.4304
LRRC4C	26.5241	57	1.10366	0
PGA3	0.1924	2	3.37782	0.0328
SLC22A10	0.853	4	2.22938	0.0208
PLCB3	0.3452	3	3.11946	0.0072
FOSL1	0.1658	2	3.59248	0.0226
KRTAP5-7	0.0291	2	6.10284	0.0008
P2RY6	0.7876	2	1.34446	0.374
RAB6A	1.6722	3	0.843215	0.4752
PPME1	1.6273	2	0.29752	0.9748
RNF169	1.8526	2	0.110449	1
MOGAT2	0.3006	2	2.73408	0.0738
UVRAG	6.4512	9	0.480357	0.4122
PAK1	3.0033	2	-0.586549	0.8412
TENM4	15.5082	11	-0.495528	0.3008
DLG2	42.7703	37	-0.209084	0.4144
TMEM135	5.7252	3	-0.932364	0.3538
GRM5	11.0145	9	-0.291407	0.6684
SLC36A4	1.0553	2	0.922347	0.5684
ENDOD1	0.847	2	1.23957	0.4166
PGR	1.9622	3	0.61249	0.6214
TRPC6	8.317	7	-0.248708	0.8192
GRIA4	7.3215	11	0.587292	0.2388
LAYN	0.4174	2	2.2605	0.1288
ZBTB16	3.8822	2	-0.956874	0.52
SORL1	3.6029	5	0.472769	0.594
SIAE	1.2539	3	1.25854	0.2578
PKNOX2	5.2757	9	0.770562	0.1738
FEZ1	2.9538	3	0.0223904	1
KIRREL3	11.4122	10	-0.190577	0.8178
NTM	18.9607	33	0.799454	0.0044
OPCML	22.1239	42	0.924784	0.0004
JAM3	1.6421	3	0.869421	0.4614
CACNA1C	14.3118	14	-0.0317783	1
GALNT8	2.5901	2	-0.373008	1
ANO2	8.1111	7	-0.212543	0.8744
NANOGNB	0.1727	2	3.53366	0.0262
APOLD1	2.0606	3	0.541898	0.6752
PIK3C2G	7.9845	12	0.58776	0.2204
SOX5	20.3274	15	-0.438463	0.2732
MUC19	3.4823	5	0.521888	0.544
PPHLN1	4.3534	3	-0.53718	0.7388
ADAMTS20	3.9189	7	0.836906	0.212
ANO6	5.2798	4	-0.400483	0.7842
VDR	2.0049	5	1.3184	0.1064
KMT2D	0.8263	4	2.27526	0.02
TMPRSS12	0.8754	2	1.19199	0.4414
SMIM41	0.5543	2	1.85126	0.2184
NDUFA4L2	0.1132	2	4.14305	0.0106
KIF5A	0.7803	2	1.3579	0.3636
SRGAP1	6.2634	4	-0.646946	0.495
C12orf56	2.475	4	0.692571	0.474
KCNMB4	1.3377	4	1.58025	0.0932
NAV3	17.5131	17	-0.0428997	1
CCDC59	2.6565	7	1.39783	0.0378
MGAT4C	17.3816	25	0.524367	0.0966
ATP2B1	2.3715	4	0.7542	0.4382
CFAP54	7.5599	10	0.403561	0.4548
ANKS1B	24.7986	37	0.577267	0.0238
SCYL2	1.4638	2	0.450282	0.852
TXNRD1	2.6373	6	1.1859	0.1054
CHST11	6.0101	10	0.734539	0.172
SLC41A2	3.1318	3	-0.0620296	1
POLR3B	3.0159	2	-0.592589	0.845
RAD9B	0.6389	2	1.64634	0.271
CUX2	6.2126	12	0.949765	0.048
SRRM4	3.5748	5	0.484066	0.5766
CCDC60	4.0692	6	0.560217	0.4452
SRSF9	0.688	2	1.53952	0.306
PITPNM2	3.3069	3	-0.140517	1
CCDC92	1.073	3	1.48331	0.1864
SCARB1	2.1081	4	0.924057	0.3278
AACS	1.5436	2	0.373701	0.919
TMEM132B	9.3612	12	0.358269	0.474
SLC15A4	0.6183	2	1.69362	0.2562
TMEM132D	16.366	19	0.215298	0.5816
PIWIL1	0.6873	3	2.12595	0.0642
RIMBP2	7.2933	4	-0.866572	0.2966
GALNT9	2.6148	5	0.935227	0.2554
ATP8A2	12.8185	23	0.843406	0.0122
USP12	2.0737	4	0.947793	0.3186
FLT1	3.8249	7	0.871933	0.1802
KATNAL1	2.0631	3	0.540149	0.6786
STARD13	4.8628	4	-0.281787	0.928
NBEA	14.4112	7	-1.04176	0.0506
SOHLH2	0.9024	5	2.47009	0.0052
SPART	1.3495	2	0.567575	0.7794
THSD1	0.7891	2	1.34172	0.3736
DIAPH3	9.8408	6	-0.713813	0.2864
TDRD3	3.4655	3	-0.208101	1
PCDH9	18.2951	22	0.266046	0.4464
KLHL1	7.9938	6	-0.413919	0.634
KLF12	8.827	2	-2.14192	0.0146
HS6ST3	14.7322	23	0.642661	0.0608
IPO5	1.386	3	1.11404	0.3228
COL4A1	3.1032	4	0.366243	0.7546
NPAS3	17.4879	14	-0.32093	0.4922
RALGAPA1	5.299	2	-1.40572	0.1944
SLC25A21	9.7364	8	-0.283388	0.7284
TTC6	8.7665	9	0.037924	1
MDGA2	16.5242	25	0.597348	0.0588
PSMC6	0.414	2	2.2723	0.1236
RTN1	5.3846	8	0.571161	0.3512
SYT16	5.9647	8	0.42355	0.5016
KCNH5	7.8781	17	1.10962	0.0058
PLEK2	0.4821	2	2.0526	0.1692
SLC8A3	2.8607	6	1.06859	0.1372
RGS6	12.4575	23	0.884619	0.0112
MIDEAS	1.4846	2	0.429926	0.8796
FOXN3	9.7475	6	-0.70007	0.2996
ASB2	0.8518	3	1.81638	0.1136
CCDC85C	2.0513	6	1.54842	0.0366
DYNC1H1	1.8148	1	-0.859811	0.9116
MOK	1.5853	2	0.335244	0.9446
RCOR1	2.7202	4	0.556287	0.581
GPR132	0.3213	2	2.63801	0.0872
GOLGA6L2	0.1608	3	4.22162	0.0014
ATP10A	3.7273	9	1.27179	0.028
GABRB3	7.7898	19	1.28634	0.0014
OCA2	6.7716	11	0.699935	0.1718
APBA2	4.615	13	1.49411	0.0018
CHRNA7	4.8872	4	-0.289008	0.9192
MEIS2	4.1849	5	0.256735	0.8138
MGA	2.9883	5	0.742603	0.3684
TMEM62	1.2173	2	0.716315	0.6906
SEMA6D	11.5929	6	-0.950207	0.118
USP8	1.8032	2	0.149441	1
TRPM7	2.6629	2	-0.412998	0.9974
CCPG1	1.3598	4	1.55661	0.102
RFX7	3.0926	3	-0.0438577	1
TCF12	7.4547	5	-0.576222	0.4938
POLR2M	1.4636	1	-0.549521	1
RNF111	4.5906	6	0.38628	0.6256
SMAD3	2.5492	4	0.649955	0.5096
THSD4	13.5739	4	-1.76276	0.0042
TBC1D21	0.3076	2	2.70087	0.075
CCDC33	2.6175	4	0.61181	0.5378
SCAMP5	1.2612	2	0.665203	0.7132
C15orf39	0.3246	1	1.62327	0.5456
PTPN9	2.2748	4	0.81426	0.394
LINGO1	4.0938	5	0.288487	0.7776
ACSBG1	1.5433	2	0.373981	0.92
ADAMTSL3	7.6084	7	-0.120238	1
AGBL1	19.1135	23	0.267042	0.4266
NTRK3	7.7843	8	0.0394327	1
FLYWCH1	0.7542	2	1.40698	0.3418
RBFOX1	48.6427	52	0.0962883	0.6746
TMEM114	1.0638	2	0.910773	0.5708
ABAT	2.1555	2	-0.108023	1
SHISA9	6.6964	14	1.06397	0.0216
XYLT1	7.2622	7	-0.0530517	1
TNRC6A	4.2986	4	-0.103867	1
HS3ST4	8.7971	19	1.1109	0.0038
GSG1L	5.4514	7	0.360728	0.6086
TOX3	2.1815	5	1.19661	0.1406
CES1	0.5949	3	2.33424	0.0476
CES5A	2.1693	2	-0.11723	1
ADGRG1	1.0693	3	1.4883	0.1884
PRMT7	0.9617	3	1.6413	0.1446
ZFHX3	21.8889	11	-0.992696	0.0142
ZFP1	0.4561	4	3.13258	0.0034
CNTNAP4	5.5816	8	0.519321	0.3982
WWOX	21.9313	18	-0.284994	0.474
CDH13	23.0825	19	-0.2808	0.4738
GSE1	9.9729	8	-0.318013	0.669
FBXO31	1.288	2	0.634867	0.7332
ANKRD11	4.3682	2	-1.12704	0.3748
SPNS3	1.0681	1	-0.0950467	1
ZMYND15	0.1304	2	3.93898	0.0162
NLRP1	2.375	3	0.337035	0.8504
XAF1	0.3936	2	2.3452	0.1206
GLP2R	1.3779	2	0.537529	0.8056
DNAH9	7.3244	4	-0.872711	0.2902
RAI1	2.5379	2	-0.343635	1
ADAP2	1.0395	2	0.94411	0.5564
MYO1D	7.6298	3	-1.34668	0.1206
GRB7	0.1833	3	4.03268	0.0016
WIPF2	1.2644	2	0.661547	0.7208
KRT25	0.1366	2	3.87197	0.0186
KRTAP4-6	0.0242	2	6.36885	0.0002
FAM171A2	0.2157	2	3.2129	0.0388
MAPT	2.6144	3	0.198483	0.9656
EFCAB13	2.3304	3	0.364385	0.8206
SMIM36	1.2243	2	0.708043	0.682
ANKFN1	12.4638	7	-0.832317	0.1454
TSPOAP1	0.5386	2	1.89271	0.2084
PPM1E	4.5359	7	0.625966	0.3392
CSH2	0.0356	2	5.81198	0.001
SCN4A	0.6776	3	2.14646	0.0608
RGS9	2.4989	3	0.263669	0.9244
ARSG	3.2059	4	0.319271	0.7994
RBFOX3	10.3076	7	-0.558282	0.3872
BAIAP2	1.594	5	1.64928	0.0458
COLEC12	3.63	4	0.14003	0.9794
LPIN2	2.5426	3	0.238658	0.9228
LAMA1	3.4758	4	0.202655	0.916
PTPN2	2.8722	3	0.0628063	1
CABLES1	2.5194	2	-0.33308	1
ANKRD29	1.2699	2	0.655285	0.7206
ZNF521	5.7066	8	0.487369	0.4314
CHST9	5.4474	8	0.554432	0.3694
CDH2	4.8486	7	0.529787	0.4352
B4GALT6	1.254	2	0.673463	0.7172
CELF4	6.3446	13	1.03491	0.0274
DCC	23.5688	24	0.0261561	0.9814
WDR7	7.4311	7	-0.0862209	1
ONECUT2	1.111	4	1.84814	0.0516
RELCH	2.3905	2	-0.257312	1
PHLPP1	5.1631	6	0.216725	0.8322
BCL2	3.8752	3	-0.369308	0.9228
CCDC102B	6.6767	7	0.0682197	1
DOK6	8.8528	16	0.853866	0.0428
ZNF407	9.1647	6	-0.611125	0.3918
SHC2	0.8772	4	2.18902	0.0222
PRSS57	0.1993	2	3.32699	0.0296
GAMT	0.0958	2	4.38383	0.0086
KDM4B	3.6182	2	-0.855272	0.5924
ARHGEF18	2.4357	5	1.03759	0.1972
PDE4A	1.0627	2	0.912266	0.5692
SMARCA4	2.3424	3	0.356975	0.835
ZNF627	1.1856	2	0.754383	0.6698
ZNF44	1.3775	2	0.537948	0.793
CYP4F8	0.2978	2	2.74758	0.0756
NWD1	1.9316	4	1.0502	0.2542
SLC5A5	0.4497	3	2.73793	0.022
IQCN	0.345	2	2.53533	0.0924
ZNF66	0.6579	2	1.60406	0.2818
ZNF98	2.7632	7	1.34101	0.0406
TDRD12	2.143	3	0.485331	0.7198
CHST8	2.979	5	0.7471	0.3602
ZNF599	0.298	2	2.74662	0.0718
GRAMD1A	0.623	3	2.26766	0.048
SIPA1L3	5.8939	5	-0.237294	0.9366
ACTN4	1.6604	3	0.853432	0.4598
FBXO27	0.8172	2	1.29124	0.391
PPP1R13L	0.5282	3	2.50581	0.0352
TULP2	0.3536	2	2.49981	0.0998
KCNA7	0.1061	2	4.2365	0.0118
SLC17A7	0.2543	2	2.9754	0.0536
IZUMO2	0.2139	2	3.22499	0.0344
MYH14	2.3957	5	1.06148	0.195
NR1H2	1.0585	2	0.917979	0.5678
LAIR2	0.2498	2	3.00115	0.0498
LILRA2	0.3383	2	2.56362	0.0862
PPP1R12C	0.5174	2	1.95065	0.1866
ZNF444	0.5589	2	1.83934	0.2232
ZSCAN18	0.6881	4	2.53931	0.013
CSNK2A1	1.3932	2	0.521598	0.813
FAM110A	0.4724	2	2.08192	0.159
STK35	1.4605	2	0.453538	0.846
PAK5	5.9412	5	-0.248826	0.8972
MACROD2	40.4553	29	-0.480276	0.0778
DEFB118	0.1049	2	4.25291	0.0124
CHMP4B	0.8452	3	1.8276	0.1048
ITCH	2.9254	3	0.0363286	1
RPRD1B	1.842	2	0.118727	1
TOP1	1.8665	2	0.0996645	1
PTPRT	21.9294	38	0.793133	0.002
WFDC10B	0.3981	2	2.3288	0.119
UBE2V1	0.6899	3	2.1205	0.0686
PTPN1	1.4355	4	1.47845	0.1106
LIPI	2.0037	4	0.997333	0.2756
NCAM2	10.7128	18	0.748661	0.0536
CYYR1	2.0918	3	0.520218	0.6912
GRIK1	7.9325	9	0.182149	0.7922
CFAP298-TCP10L	4.1468	2	-1.052	0.4364
RUNX1	23.8919	15	-0.671559	0.0732
SIM2	0.9901	2	1.01435	0.526
HLCS	4.7793	4	-0.256799	0.9606
DSCAM	16.4326	20	0.283439	0.4432
PRAME	0.2263	2	3.14369	0.0428
GNAZ	1.0564	2	0.920844	0.5762
CABIN1	3.3168	4	0.270208	0.8496
EMID1	1.0665	3	1.49208	0.1798
NIPSNAP1	0.5215	4	2.93926	0.0038
LARGE1	14.9581	14	-0.0955001	0.9386
PNPLA3	0.7998	2	1.32229	0.3798
RTL6	0.1133	1	3.14178	0.216
PHF21B	2.5576	6	1.23017	0.0904
TBC1D22A	8.106	10	0.302938	0.5912
TAFA5	7.0982	14	0.979902	0.0294
CAMTA1	19.4277	12	-0.695081	0.101
SPSB1	1.5203	2	0.395644	0.8994
CLCN6	0.8211	1	0.28437	1
LRRC38	0.7669	1	0.38289	1
FHAD1	3.2222	2	-0.688046	0.755
MAN1C1	3.3425	4	0.259072	0.8676
MAP3K6	0.2346	1	2.09173	0.4222
FGR	0.4622	1	1.11341	0.7378
EYA3	2.3156	3	0.373576	0.82
TRIM62	0.7064	1	0.501443	1
TRAPPC3	0.3891	1	1.36179	0.6466
MEAF6	0.4929	1	1.02063	0.7786
NDUFS5	0.1634	1	2.61352	0.299
CAP1	0.6448	3	2.21804	0.0552
SPATA6	3.4801	5	0.522799	0.5436
AGBL4	29.268	30	0.0356383	0.945
ZYG11A	1.0331	3	1.53798	0.1688
PATJ	8.5894	3	-1.51759	0.0562
NEGR1	17.4181	10	-0.800587	0.0814
ST6GALNAC3	11.0875	6	-0.8859	0.1432
ADGRL4	7.7553	7	-0.147828	0.984
TTLL7	2.6233	1	-1.39138	0.5252
PRKACB	3.1545	1	-1.65741	0.358
GTF2B	0.7917	1	0.336974	1
TGFBR3	4.48	3	-0.578536	0.7062
BCAR3	5.5673	7	0.330377	0.6398
DPYD	18.0501	8	-1.17393	0.0138
CDC14A	3.4385	3	-0.196817	1
DPH5	0.7172	2	1.47955	0.3272
AMY2A	0.1641	1	2.60735	0.2994
VAV3	7.7364	4	-0.951662	0.2296
AKNAD1	2.9132	1	-1.5426	0.4294
DRAM2	0.4451	1	1.1678	0.725
RPRD2	2.2432	2	-0.165558	1
SEMA6C	0.2849	2	2.81147	0.0662
PBX1	6.7617	4	-0.757386	0.3752
PRRC2C	2.1137	3	0.505192	0.7086
RABGAP1L	16.4922	11	-0.58428	0.2074
PAPPA2	7.5901	7	-0.116764	1
AXDND1	3.7182	4	0.105396	1
TOR1AIP1	0.7424	1	0.429731	1
CEP350	3.1806	1	-1.6693	0.3594
CACNA1E	9.7715	8	-0.28858	0.7166
SHCBP1L	1.0593	2	0.916889	0.5668
NMNAT2	3.3476	5	0.578801	0.4862
CFH	2.0061	5	1.31753	0.1108
KIF14	1.373	2	0.542668	0.7958
CAMSAP2	2.3824	3	0.332547	0.8428
TNNT2	0.3684	1	1.44066	0.6178
NAV1	5.6497	3	-0.913212	0.3706
CR1L	1.8111	3	0.728096	0.5344
HHAT	6.8528	5	-0.454765	0.6362
PTPN14	4.01	3	-0.41864	0.8552
USH2A	15.7343	17	0.111622	0.8158
MTARC2	0.7088	1	0.496549	1
AIDA	0.9028	1	0.147522	1
NVL	2.0401	2	-0.0286399	1
SNAP47	1.0757	1	-0.105276	1
OBSCN	3.3442	2	-0.741661	0.7072
RGS7	11.6459	8	-0.54175	0.3556
CEP170	2.5783	2	-0.36642	1
KIF26B	10.8801	8	-0.44362	0.491
ZNF670	0.8677	1	0.204732	1
SNTG2	8.17	6	-0.445374	0.5816
PXDN	2.2095	4	0.85628	0.362
DCDC2C	2.871	7	1.2858	0.0532
GREB1	3.1847	5	0.650771	0.4274
LPIN1	2.9499	3	0.0242965	1
GEN1	0.6765	1	0.563838	0.9886
KCNS3	9.5446	5	-0.932757	0.1696
NT5C1B	0.5306	1	0.914303	0.8194
ATAD2B	3.52	5	0.506353	0.557
FAM228B	1.8481	3	0.69892	0.5646
TOGARAM2	1.891	3	0.665813	0.5858
ALK	14.3832	11	-0.386881	0.4446
GALNT14	4.8085	2	-1.26559	0.2832
CAPN14	1.2199	3	1.2982	0.2542
PLEKHH2	2.5841	3	0.215301	0.9542
CAMKMT	8.0415	4	-1.00746	0.195
PRKCE	10.5778	9	-0.233043	0.771
EPAS1	1.8441	1	-0.882917	0.8922
GTF2A1L	2.2841	2	-0.191626	1
FSHR	3.8265	4	0.0639746	1
ERLEC1	0.8998	2	1.15232	0.451
CCDC85A	3.9673	4	0.0118425	1
USP34	5.5656	1	-2.47654	0.0522
EHBP1	7.3844	8	0.115519	0.911
WDPCP	13.9285	11	-0.340536	0.5346
AFTPH	1.3431	2	0.574433	0.7766
PLEK	0.6316	1	0.662917	0.9318
AAK1	4.278	1	-2.09694	0.1476
DGUOK	0.6127	1	0.706747	0.9198
EVA1A	1.9603	1	-0.971074	0.836
NCAPH	0.8168	1	0.291945	1
ANKRD36B	1.9436	1	-0.958731	0.846
VWA3B	4.4295	2	-1.14714	0.3632
AFF3	12.7167	8	-0.668652	0.2282
SLC9A2	1.8069	1	-0.853517	0.9204
TTL	1.1872	1	-0.247563	1
CLASP1	6.1112	2	-1.61146	0.1174
CYP27C1	0.7191	2	1.47574	0.3278
WDR33	2.1298	3	0.494245	0.7108
MGAT5	6.5594	6	-0.128601	1
KYNU	3.5118	2	-0.812211	0.639
FMNL2	6.1849	3	-1.04379	0.2758
ACVR1	2.7749	1	-1.47244	0.4728
XIRP2	7.2635	8	0.139335	0.8898
STK39	5.8018	2	-1.5365	0.143
PPP1R1C	3.4569	2	-0.789479	0.6658
DUSP19	0.4219	1	1.24503	0.684
COL3A1	0.7478	3	2.00424	0.0834
FTCDNL1	1.8023	1	-0.849839	0.9262
CARF	1.4674	2	0.446738	0.8542
PARD3B	21.284	7	-1.60434	0.0002
CREB1	1.5194	1	-0.603502	1
ERBB4	22.8917	32	0.483247	0.0834
ABCA12	4.0808	2	-1.02885	0.4486
PAX3	1.9603	3	0.613888	0.6238
NYAP2	6.5571	5	-0.39113	0.7188
DNER	7.0286	10	0.508691	0.3442
AGAP1	12.5603	3	-2.06584	0.0024
IQCA1	3.6077	7	0.956276	0.1462
HDAC4	6.95	3	-1.21205	0.161
COPS9	0.2	1	2.32193	0.3604
PASK	0.8562	2	1.22398	0.42
CHL1	4.202	6	0.513886	0.4868
SETMAR	0.275	1	1.8625	0.4792
RAD18	3.7023	2	-0.888422	0.5772
SLC6A1	0.9346	4	2.09758	0.0316
TMEM40	0.7045	1	0.505328	1
HDAC11	0.531	1	0.913216	0.8244
FGD5	2.4365	5	1.03712	0.2102
KCNH8	7.6276	2	-1.93123	0.0364
ZNF385D	18.9115	26	0.459248	0.1334
NEK10	5.1703	5	-0.0483199	1
RBMS3	28.3441	27	-0.0700891	0.898
OSBPL10	8.2438	2	-2.04331	0.0216
STAC	3.301	2	-0.722903	0.7198
CTDSPL	2.4076	2	-0.267596	1
ULK4	14.0924	7	-1.00949	0.0668
ANO10	6.6527	2	-1.73394	0.0756
TOPAZ1	1.7837	3	0.75009	0.5342
PRKAR2A	2.0352	1	-1.02517	0.7936
DNAH1	1.6796	1	-0.748118	1
TKT	0.6093	1	0.714775	0.909
CNTN3	6.9491	6	-0.211864	0.9174
VGLL3	2.2557	2	-0.173575	1
ARL13B	1.4799	2	0.4345	0.8678
CMSS1	7.1554	4	-0.839032	0.3198
TMEM45A	1.6495	3	0.862934	0.4592
ALCAM	4.0952	3	-0.448971	0.8348
GUCA1C	0.9017	1	0.149281	1
PHLDB2	4.7871	1	-2.25915	0.0954
ARHGAP31	2.4763	3	0.276776	0.9016
GPR156	2.3627	4	0.759564	0.4288
ITGB5	2.745	3	0.128156	1
CPNE4	14.7706	11	-0.425225	0.3942
TF	1.0013	3	1.58309	0.1572
CLDN18	0.6799	1	0.556606	0.9914
ESYT3	0.9154	1	0.127526	1
NMNAT3	2.3017	1	-1.2027	0.6596
PLSCR2	2.048	2	-0.0342157	1
HPS3	0.8612	1	0.21558	1
ARHGEF26	2.6979	1	-1.43184	0.5028
TIPARP	0.667	2	1.58424	0.2824
IQCJ-SCHIP1	18.3679	9	-1.02919	0.0218
BCHE	1.2761	1	-0.351741	1
SKIL	0.7798	3	1.94379	0.0906
NCEH1	1.5758	1	-0.656084	1
TBL1XR1	4.1066	4	-0.0379444	1
VPS8	4.7627	2	-1.25178	0.2952
FGF12	12.3096	13	0.0787277	0.921
CPLX1	0.8106	3	1.8879	0.0928
STX18	2.4719	2	-0.30562	1
STK32B	8.8306	8	-0.142511	0.9612
SLC2A9	5.6062	2	-1.48702	0.1706
ZNF518B	0.3519	1	1.50676	0.5914
SLIT2	7.2538	6	-0.273774	0.8186
RBPJ	5.3251	4	-0.412809	0.769
KLHL5	1.6269	2	0.297874	0.9616
LIMCH1	6.7036	9	0.424989	0.4664
ATP8A1	4.8924	2	-1.29054	0.2696
GABRB1	8.5167	6	-0.505332	0.5056
PDGFRA	1.349	1	-0.43189	1
NMU	0.8121	1	0.300271	1
ADGRL3	17.2136	19	0.142451	0.7408
STAP1	0.9546	2	1.06703	0.4992
ADAMTS3	5.6433	4	-0.496539	0.6696
FRAS1	9.6443	4	-1.26968	0.0734
UNC5C	7.6759	8	0.0596641	1
ADH6	0.3323	1	1.58944	0.5684
TACR3	2.6629	4	0.587002	0.547
MCUB	2.534	4	0.658583	0.4974
ANK2	11.1557	9	-0.309784	0.6498
ARSJ	1.5577	1	-0.639417	1
SEC24D	2.2738	3	0.399857	0.7942
ANXA5	0.5715	1	0.807175	0.8752
FGF2	1.3955	2	0.519218	0.8092
MAML3	8.6485	5	-0.790522	0.2696
SLC10A7	5.2871	2	-1.40248	0.2078
SH3D19	4.4225	3	-0.5599	0.7164
DCHS2	5.1017	10	0.97095	0.074
PDGFC	4.1765	3	-0.477332	0.7998
FSTL5	15.3501	19	0.307751	0.4134
SH3RF1	3.4917	2	-0.80393	0.6374
GALNTL6	24.15	14	-0.786596	0.0382
ASB5	1.2591	4	1.66761	0.0814
LPCAT1	1.3225	2	0.596732	0.7602
DNAH5	6.3389	6	-0.07927	1
LINC02218	0.8518	1	0.231413	1
CDH6	2.6626	1	-1.41284	0.5092
DROSHA	2.6099	1	-1.38399	0.5214
ADAMTS12	7.2437	8	0.143273	0.8762
AGXT2	0.9823	3	1.61073	0.156
SPEF2	3.8519	3	-0.360608	0.9176
SLC1A3	1.8273	2	0.130286	1
EGFLAM	4.0894	8	0.968111	0.107
PLCXD3	4.0369	3	-0.428285	0.8528
ARL15	8.4398	2	-2.07721	0.0224
MTREX	2.307	1	-1.20602	0.6572
IQGAP2	5.9784	5	-0.257831	0.8976
TENT2	1.5026	1	-0.587461	1
KIAA0825	9.2242	13	0.495016	0.2844
FER	8.8477	3	-1.56034	0.0526
MAN2A1	3.5178	2	-0.814673	0.6386
ARL14EPL	0.5544	1	0.851001	0.8534
COMMD10	6.4659	2	-1.69285	0.0838
PRR16	4.3656	5	0.195748	0.882
FTMT	0.0189	1	5.72547	0.0372
MARCHF3	3.211	3	-0.0980602	1
CCDC192	4.6485	3	-0.631803	0.638
CHSY3	5.5399	5	-0.147932	1
PKD2L2	1.0824	3	1.47073	0.1966
FAM53C	0.3528	1	1.50308	0.594
DNAJC18	0.7016	1	0.511279	0.9992
CYSTM1	2.0942	3	0.518563	0.6926
PCDHAC2	0.8932	1	0.162945	1
TAF7	1.2011	1	-0.264356	1
JAKMIP2	3.8477	2	-0.943996	0.5198
GLRA1	2.0155	2	-0.0111378	1
LARP1	2.6627	1	-1.41289	0.5152
MRPL22	0.5547	1	0.85022	0.8568
CYFIP2	2.5606	3	0.228481	0.9382
CCNJL	1.9101	1	-0.933648	0.8716
GABRB2	5.1181	7	0.451747	0.5082
RANBP17	8.6741	8	-0.116714	0.9998
STK10	2.8956	2	-0.533862	0.8892
UBTD2	1.461	1	-0.546956	1
ADAMTS2	4.6193	11	1.25176	0.0138
GMDS	12.2319	3	-2.02761	0.0034
FARS2	11.1518	5	-1.15728	0.066
F13A1	3.4998	4	0.192728	0.9266
DSP	0.8848	1	0.176577	1
MYLIP	0.3771	1	1.40698	0.6308
CDKAL1	13.6911	5	-1.45324	0.0132
OR5V1	1.5311	2	0.385431	0.9024
KIFC1	0.3625	2	2.46395	0.0984
CPNE5	1.9427	2	0.0419369	1
MDGA1	1.3482	2	0.568965	0.7758
BTBD9	9.3144	7	-0.412108	0.5746
TRERF1	4.4817	3	-0.579084	0.6922
BICRAL	1.6941	1	-0.760519	0.9992
RPL7L1	0.207	1	2.2723	0.3732
PTK7	1.6857	1	-0.753348	0.9932
CLIC5	3.9517	3	-0.397511	0.8924
GSTA4	0.3409	1	1.55258	0.5708
MLIP	6.6286	4	-0.728704	0.4234
HMGCLL1	2.8789	4	0.474482	0.6442
BMP5	2.4092	2	-0.268554	1
DST	9.7906	5	-0.969469	0.1476
MEI4	5.4509	6	0.138468	0.9206
FUT9	3.9523	12	1.60227	0.0018
ASCC3	7.386	1	-2.88479	0.0092
SOBP	3.3633	3	-0.164915	1
HS3ST5	5.6728	8	0.495939	0.426
TBC1D32	4.985	3	-0.732631	0.538
THEMIS	4.1118	3	-0.454808	0.8216
ARHGAP18	2.6239	2	-0.391713	1
VNN2	0.3832	2	2.38383	0.1168
NMBR	1.7614	1	-0.816723	0.9522
AKAP12	2.3047	2	-0.204579	1
ESR1	9.3622	14	0.580507	0.1788
SYNE1	10.1163	17	0.748853	0.0544
SLC22A3	2.0762	4	0.946055	0.3052
TTLL2	0.6928	2	1.52949	0.3122
RAPGEF5	4.7484	1	-2.24744	0.0938
STK31	2.4167	2	-0.273038	1
JAZF1	6.9004	6	-0.201717	0.9288
GHRHR	1.0893	2	0.876599	0.5942
BBS9	15.0804	9	-0.744678	0.1448
HERPUD2	1.2674	1	-0.341872	1
EEPD1	2.9105	1	-1.54127	0.4216
ZMIZ2	0.4174	2	2.2605	0.1308
NACAD	0.1672	1	2.58035	0.3112
ADCY1	2.9275	2	-0.549669	0.8786
ABCA13	9.3338	11	0.236967	0.6708
VWC2	2.934	2	-0.552869	0.8704
POM121L12	0.0248	4	7.33352	0
ZNF716	0.4739	2	2.07735	0.1592
ERV3-1	0.3147	1	1.66795	0.5344
AUTS2	23.479	17	-0.465836	0.2048
GALNT17	11.4779	28	1.28657	0
GTF2IRD1	2.9478	2	-0.559639	0.8674
CCL24	0.2503	1	1.99827	0.4438
YWHAG	0.6369	1	0.650861	0.9494
SSC4D	0.4034	1	1.30972	0.6674
PTPN12	2.0226	2	-0.016211	1
MAGI2	28.297	31	0.131619	0.6636
SEMA3C	3.5763	5	0.48346	0.5798
CACNA2D1	9.7758	7	-0.48186	0.4814
SEMA3E	5.6471	6	0.0874523	0.9904
SEMA3A	10.5754	6	-0.817678	0.1988
GRM3	4.3855	1	-2.13274	0.137
ZNF804B	11.4221	17	0.573707	0.1502
GTPBP10	1.1114	1	-0.152378	1
TFR2	0.4467	2	2.16262	0.1488
COL26A1	3.8297	5	0.384697	0.6788
FBXL13	5.1797	2	-1.37287	0.2226
RINT1	0.7015	1	0.511485	1
LAMB1	1.5752	1	-0.655535	1
DOCK4	9.41	5	-0.912267	0.1896
ST7	5.4544	2	-1.44742	0.177
SND1	8.6989	6	-0.53587	0.4842
AHCYL2	4.0263	4	-0.00945467	1
UBE2H	2.4181	1	-1.27387	0.6154
NOBOX	0.2557	1	1.96748	0.4524
ZNF783	0.6895	2	1.53638	0.3048
KCNH2	0.6498	1	0.621932	0.9496
ABCF2	0.3138	1	1.67208	0.5346
KMT2C	5.922	1	-2.56608	0.0382
UBE3C	2.5463	4	0.651598	0.5004
DYNC2I1	1.976	2	0.0174171	1
ZNF705G	0.5823	1	0.780165	0.8744
ERI1	2.2491	1	-1.16935	0.689
MSRA	7.399	8	0.11267	0.9288
BLK	1.5398	2	0.377257	0.9162
SLC7A2	1.4556	1	-0.541614	1
TNFRSF10B	0.9462	1	0.0797829	1
TNFRSF10D	0.5594	1	0.838048	0.8558
KCNU1	2.9958	4	0.417059	0.7022
ADAM32	3.5166	4	0.185819	0.9338
ADAM18	2.8564	4	0.485802	0.6352
PXDNL	9.6899	15	0.630409	0.1388
ST18	6.8662	3	-1.19455	0.1742
TCEA1	1.1043	1	-0.143132	1
RP1	7.1367	15	1.07163	0.0152
UBXN2B	0.7925	1	0.335517	1
CLVS1	8.7392	4	-1.1275	0.1316
SGK3	2.9656	3	0.0166385	1
CPA6	6.3815	4	-0.673896	0.4784
C8orf34	9.6121	18	0.905073	0.019
KCNB2	7.9148	4	-0.984553	0.1992
C8orf89	0.3646	3	3.04058	0.0098
ZNF704	4.8729	3	-0.699818	0.5644
RALYL	14.5912	15	0.039864	0.98
TMEM64	3.309	3	-0.141433	1
INTS8	1.3295	2	0.589116	0.7686
ANKRD46	1.0004	1	-0.000576963	1
BAALC	1.7356	4	1.20457	0.1962
FAM83A	0.6295	1	0.667722	0.9272
ADCY8	5.1268	8	0.641941	0.3024
KCNQ3	7.0765	11	0.636396	0.2036
TRAPPC9	14.432	6	-1.26624	0.0228
ZNF517	0.2457	2	3.02503	0.0512
GLIS3	10.3477	9	-0.201313	0.837
KDM4C	8.9341	2	-2.15932	0.0114
BNC2	9.0751	4	-1.18191	0.105
ADAMTSL1	19.8254	9	-1.13935	0.0104
FOCAD	6.6469	6	-0.147719	1
LRRC19	0.2491	1	2.0052	0.4404
MOB3B	4.0387	3	-0.428928	0.8472
ACO1	1.3928	2	0.522012	0.8138
SMU1	0.6732	1	0.570893	0.9792
UNC13B	4.7987	3	-0.677681	0.5838
PIP5K1B	6.0361	2	-1.59362	0.1212
TRPM3	18.0399	7	-1.36576	0.0054
RORB	3.8681	2	-0.951625	0.5178
GNA14	4.4158	5	0.179253	0.916
TLE4	3.0312	1	-1.59989	0.3946
DAPK1	4.1847	3	-0.480162	0.8036
S1PR3	0.2922	1	1.77497	0.5076
FANCC	6.4507	5	-0.367528	0.7578
PTCH1	1.4632	2	0.450873	0.8586
ERP44	2.3482	3	0.353407	0.8194
LPAR1	3.2504	4	0.299383	0.8268
ECPAS	2.4348	5	1.03812	0.205
COL27A1	3.0783	4	0.377866	0.7382
MEGF9	2.2455	4	0.832963	0.377
DENND1A	10.8955	4	-1.44566	0.0354
LHX2	0.6234	2	1.68177	0.259
LMX1B	1.6895	2	0.243404	1
ANGPTL2	0.7092	1	0.495736	1
RALGDS	1.0172	1	-0.0246034	1
VAV2	4.526	9	0.991688	0.0796
SOHLH1	0.2232	1	2.16359	0.3976
ADARB2	11.0138	12	0.123722	0.8434
ECHDC3	0.4271	1	1.22735	0.6958
MEIG1	0.5555	2	1.84814	0.2092
CUBN	6.0196	5	-0.26774	0.8864
MALRD1	14.6289	15	0.0361412	0.9916
ARHGAP12	2.413	1	-1.27083	0.6078
EPC1	2.1843	1	-1.12717	0.7214
ITGB1	2.3376	5	1.0969	0.1782
GJD4	0.0718	1	3.79987	0.1378
ANKRD30A	2.1073	9	2.09453	0.0004
ZNF37A	1.1121	1	-0.153287	1
ASAH2B	1.495	1	-0.580145	1
FAM13C	2.2981	2	-0.200442	1
ZNF365	2.0732	1	-1.05186	0.7658
DDX50	0.8992	2	1.15329	0.4572
SGPL1	1.5675	4	1.35153	0.1454
UNC5B	1.7867	1	-0.837297	0.9324
ASCC1	2.3755	2	-0.248231	1
MICU1	5.1234	1	-2.3571	0.0792
RGR	0.5782	1	0.790359	0.8782
RNLS	6.1221	2	-1.61403	0.112
MYOF	3.4681	2	-0.794145	0.6572
LCOR	3.2289	2	-0.691043	0.7534
HPSE2	15.3561	13	-0.2403	0.6548
SCD	0.3432	1	1.54288	0.5822
AS3MT	0.6395	2	1.64498	0.2662
DUSP5	0.2781	1	1.84632	0.4826
ATRNL1	16.8371	11	-0.61414	0.18
HSPA12A	3.5329	3	-0.23589	1
PSTK	0.8316	1	0.266038	1
CHST15	1.7014	2	0.233278	1
OAT	0.4254	1	1.23311	0.7034
C10orf90	7.3335	7	-0.067147	1
EBF3	2.7136	2	-0.440208	0.9736
STK32C	2.4556	3	0.288887	0.8882
INPP5A	4.8364	7	0.533421	0.4234
OR51E1	0.2376	1	2.07339	0.422
MMP26	5.6784	7	0.30187	0.6854
OR52A5	0.1823	2	3.45561	0.0288
OR51M1	0.1932	1	2.37183	0.3544
PPFIBP2	2.8855	2	-0.528821	0.891
NLRP10	0.1571	2	3.67024	0.0236
MICAL2	5.2181	5	-0.0615965	1
SOX6	15.2093	6	-1.34192	0.0116
OTOG	1.9665	2	0.0243698	1
ANO5	9.8507	18	0.869699	0.0244
ANO3	9.3995	10	0.0893441	0.9182
ELF5	0.9204	1	0.119667	1
APIP	1.2407	1	-0.311154	1
OR4A5	0.0206	1	5.60121	0.041
OR5D14	0.018	2	6.79586	0.0008
GLYATL1	2.6905	1	-1.42787	0.5032
MRPL11	0.6182	2	1.69385	0.2452
RAD9A	1.5919	1	-0.67075	1
FGF3	0.1872	1	2.41735	0.3418
POLD3	3.4452	1	-1.78459	0.2822
CHRDL2	0.7013	1	0.511896	1
ARRB1	1.7995	1	-0.847596	0.9282
GAB2	4.0113	3	-0.419107	0.859
SYTL2	2.2905	2	-0.195663	1
NOX4	3.4685	4	0.205688	0.9182
CNTN5	26.3347	37	0.49056	0.0518
RDX	8.523	6	-0.506399	0.5128
CADM1	6.5965	6	-0.136738	1
ZNF202	0.3567	2	2.48722	0.1014
ST3GAL4	1.6708	3	0.844423	0.476
KCNA5	0.0617	1	4.01859	0.12
A2ML1	1.2632	2	0.662917	0.7228
EPS8	5.1579	2	-1.36678	0.2246
RERGL	4.7236	1	-2.23989	0.1022
AEBP2	6.2804	1	-2.65086	0.0266
ETFRF1	0.2921	1	1.77547	0.5072
CCDC91	8.836	9	0.0265316	1
FAR2	3.8046	2	-0.927745	0.5244
NELL2	8.1479	12	0.558534	0.2428
PFKM	0.8159	2	1.29354	0.3988
DHH	0.1598	1	2.64566	0.296
FMNL3	1.4159	2	0.498281	0.8204
KRT77	0.2875	1	1.79837	0.5048
KRT76	0.1862	2	3.42508	0.0274
SLC16A7	3.8113	3	-0.345321	0.9404
DPY19L2	2.1703	1	-1.11789	0.7272
RASSF3	3.7617	3	-0.326422	0.966
WIF1	1.3626	1	-0.446362	1
GRIP1	14.2081	6	-1.24368	0.029
DYRK2	0.3378	1	1.56576	0.5814
CNOT2	2.1997	1	-1.13731	0.7052
SYT1	11.5523	6	-0.945146	0.1198
OTOGL	5.5371	6	0.115832	0.955
PTPRQ	5.4915	7	0.350155	0.6244
RASSF9	0.697	1	0.520769	1
CEP83	3.0004	1	-1.58515	0.4086
NDUFA12	2.131	1	-1.09153	0.745
ANO4	8.0567	2	-2.01019	0.0254
C12orf42	5.0575	4	-0.338424	0.8524
RPL6	0.2645	1	1.91866	0.4654
MED13L	6.3247	4	-0.660997	0.4996
TESC	1.1714	1	-0.228234	1
CIT	3.7921	6	0.661965	0.374
RAB35	0.4359	1	1.19793	0.7028
TMEM132C	8.7086	10	0.199487	0.7438
SACS	2.8567	2	-0.51435	0.9098
RNF17	2.2885	2	-0.194402	1
MTUS2	13.5188	14	0.0504597	0.9752
FRY	8.9126	8	-0.155846	0.9364
POSTN	0.7161	2	1.48177	0.3196
TRPC4	4.6805	6	0.3583	0.6682
LHFPL6	7.7458	3	-1.36845	0.0938
ENOX1	11.2876	10	-0.174739	0.8524
CPB2	1.0138	2	0.980227	0.542
HTR2A	1.2858	2	0.637334	0.7366
PCDH17	1.9349	9	2.21767	0.0006
MYCBP2	5.5786	1	-2.4799	0.0506
EDNRB	1.5736	5	1.66786	0.0442
GPC5	29.1153	18	-0.693781	0.0386
GPC6	23.2182	28	0.270171	0.3618
PCCA	8.6774	3	-1.5323	0.0522
NALCN	7.1566	12	0.745688	0.1198
ITGBL1	5.2499	6	0.192673	0.857
MYO16	12.0278	6	-1.00334	0.0852
COL4A2	4.0981	2	-1.03496	0.4516
TMEM255B	1.1296	2	0.824188	0.6292
OR4K2	0.1806	2	3.46913	0.027
ACIN1	0.7243	1	0.465341	1
DHRS4L2	0.7188	1	0.476338	1
PRKD1	12.1649	5	-1.28272	0.0364
EGLN3	10.5557	3	-1.81499	0.0136
PAX9	0.4246	1	1.23582	0.6924
SOCS4	0.4272	1	1.22702	0.7078
MNAT1	4.6578	2	-1.21965	0.3166
FUT8	6.5457	6	-0.125585	1
GPHN	13.3223	3	-2.15081	0.0014
RAD51B	17.8404	11	-0.697644	0.113
SUSD6	2.0373	2	-0.0266584	1
NRXN3	33.4024	26	-0.36144	0.226
CEP128	9.5055	7	-0.441408	0.5332
FLRT2	2.459	9	1.87185	0.0024
GALC	3.0914	4	0.37174	0.748
CCDC88C	2.8726	1	-1.52236	0.4352
TUNAR	1.1525	2	0.795233	0.64
BCL11B	2.0184	2	-0.0132121	1
PPP2R5C	3.264	3	-0.121679	1
CYFIP1	2.2467	2	-0.167807	1
GABRA5	1.6164	5	1.62914	0.0492
GABRG3	11.2179	30	1.41916	0
GOLGA8B	1.2434	1	-0.31429	1
TGM5	0.6714	1	0.574756	0.9802
CEP152	1.9399	2	0.0440177	1
UNC13C	12.7639	12	-0.0890348	0.976
ALDH1A2	10.73	3	-1.83862	0.0116
RAB8B	1.5116	1	-0.596076	1
LRRC49	3.9396	3	-0.393087	0.8938
PSTPIP1	0.88	2	1.18442	0.4448
MESD	0.859	1	0.21927	1
HOMER2	2.9401	1	-1.55587	0.418
FURIN	0.2989	2	2.74227	0.0724
SV2B	4.0072	3	-0.417632	0.8666
MEF2A	2.9845	3	0.00747325	1
SRRM2	0.3799	1	1.39631	0.632
SLX4	0.6003	1	0.736244	0.9064
DNASE1	1.331	2	0.587489	0.7698
CREBBP	3.0787	3	-0.0373588	1
GRIN2A	8.4905	5	-0.763921	0.3066
SNX29	11.7404	5	-1.23148	0.0488
PLK1	0.2424	2	3.04454	0.0462
PRKCB	7.5681	5	-0.598003	0.463
CDIPT	0.1055	1	3.24469	0.1986
ASPHD1	0.3769	1	1.40775	0.6334
PHKB	4.7226	3	-0.654619	0.6052
ZNF423	7.3262	12	0.711897	0.1472
FTO	9.0287	4	-1.17452	0.1044
GNAO1	3.284	3	-0.130492	1
CDH8	7.6673	26	1.76172	0
TANGO6	4.805	7	0.542818	0.433
NQO1	0.3982	1	1.32843	0.6542
GLG1	3.1473	2	-0.654115	0.7832
PLCG2	3.6396	5	0.458148	0.6048
HSD17B2	1.2542	2	0.673233	0.7112
DBNDD1	0.2891	2	2.79036	0.0708
OR3A2	2.1796	3	0.460899	0.7402
HASPIN	0.0539	1	4.21357	0.1054
ARRB2	0.2122	1	2.2365	0.3816
KIAA0753	1.2213	1	-0.288418	1
MYH8	0.6187	3	2.27765	0.0498
SHISA6	6.3409	4	-0.664688	0.483
BLMH	0.8511	1	0.232599	1
RAB11FIP4	2.8742	2	-0.52316	0.9098
ASIC2	22.8652	18	-0.345157	0.3634
CCL2	0.0357	2	5.80793	0.0008
TADA2A	1.458	1	-0.543991	1
RND2	0.1287	1	2.95792	0.2394
WNT9B	1.0561	2	0.921254	0.565
CDC27	1.4101	2	0.504203	0.8248
MYL4	0.4659	1	1.10191	0.746
CA10	10.4081	5	-1.05771	0.0972
BRIP1	3.6418	3	-0.279689	1
TEX2	2.285	1	-1.19219	0.6662
CACNG4	1.3518	2	0.565118	0.7888
PITPNC1	6.3089	4	-0.657388	0.4942
AMZ2	1.0363	1	-0.0514417	1
KCNJ16	1.636	1	-0.710173	1
SDK2	6.1297	6	-0.030854	1
RAB37	1.5274	1	-0.611078	1
RNF157	1.9183	2	0.0601716	1
MGAT5B	1.6136	3	0.89468	0.4368
USP36	1.056	2	0.92139	0.5646
ENOSF1	0.8361	2	1.25825	0.4056
NDUFV2	0.6218	1	0.685477	0.92
PIEZO2	9.5007	13	0.452406	0.3298
SPIRE1	4.1825	4	-0.0643655	1
OSBPL1A	4.6416	1	-2.21462	0.11
KIAA1328	7.8974	7	-0.174023	0.9266
RIT2	7.3635	11	0.57904	0.2474
SLC14A2	9.2931	6	-0.631197	0.3458
EPG5	3.305	1	-1.72465	0.3108
DYM	8.4079	5	-0.749817	0.3112
CCDC68	1.1352	1	-0.182946	1
ALPK2	2.8894	1	-1.53077	0.4456
CTDP1	1.4831	1	-0.568616	1
PLPPR3	0.1899	1	2.39669	0.3462
DPP9	0.982	2	1.02621	0.5176
ACER1	0.5462	4	2.8725	0.0042
SLC25A23	0.5784	1	0.789861	0.883
ZNF557	0.3511	2	2.51005	0.0944
INSR	3.5728	1	-1.83706	0.2604
TIMM44	0.324	1	1.62593	0.5586
ELAVL1	0.9193	1	0.121392	1
DNM2	2.2715	2	-0.183645	1
CCDC159	0.1895	1	2.39973	0.3434
CACNA1A	8.3611	10	0.258235	0.662
OR1I1	0.2172	1	2.2029	0.3904
SIN3B	0.9919	1	0.0117334	1
ZNF430	0.7877	3	1.92924	0.088
ZNF100	0.8832	2	1.17919	0.4382
ZNF728	0.5564	1	0.845806	0.8416
ZNF730	1.4284	3	1.07056	0.349
VSTM2B	0.7639	3	1.97351	0.085
SLC7A9	0.7558	2	1.40392	0.3522
LRP3	0.6151	1	0.701107	0.9254
ZNF568	1.7586	1	-0.814427	0.9484
AXL	0.8382	2	1.25463	0.4126
PSG8	0.2544	7	4.78218	0
PSG6	0.3401	1	1.55597	0.5784
PINLYP	0.166	1	2.59074	0.3086
KLC3	0.3563	1	1.48884	0.5972
CARD8	1.4924	2	0.422366	0.8846
RASIP1	0.3887	2	2.36327	0.1246
AP2A1	0.7846	1	0.349971	1
ZNF83	1.9015	1	-0.927138	0.8774
LILRA4	0.1138	3	4.72039	0.0002
PEG3	0.6229	4	2.68293	0.0054
USP29	0.2563	1	1.96409	0.4536
ZNF135	0.5295	1	0.917297	0.8258
CHMP2A	0.0725	1	3.78588	0.1374
TCF15	0.1193	1	3.06733	0.2222
EBF4	1.3287	1	-0.410015	1
RASSF2	0.8583	6	2.80541	0.0006
FERMT1	0.9581	4	2.06175	0.0282
PLCB1	17.5194	16	-0.130881	0.8352
SNAP25	2.6778	2	-0.421048	1
BFSP1	1.4781	2	0.436256	0.875
BANF2	0.8618	1	0.214575	1
DTD1	3.519	4	0.184834	0.9408
SYNDIG1	3.867	7	0.85614	0.194
APMAP	0.595	1	0.749038	0.9022
DEFB115	0.0415	2	5.59074	0.0026
ZNF341	1.1985	1	-0.26123	1
MMP24OS	1.5063	1	-0.591009	1
GDF5	0.4291	1	1.22061	0.7024
DLGAP4	4.3864	6	0.451925	0.5524
JPH2	1.5977	2	0.324003	0.9574
WFDC9	0.4623	2	2.1131	0.1516
DOK5	3.475	1	-1.79701	0.2694
ZNF831	2.6734	2	-0.418676	0.9998
PHACTR3	5.3188	8	0.588899	0.3258
CDH4	13.565	16	0.238183	0.5806
COL20A1	0.8167	1	0.292122	1
TPD52L2	0.5232	1	0.934566	0.8134
PCMTD2	0.9511	1	0.0723311	1
POTED	0.6982	2	1.51829	0.323
BTG3	0.3922	1	1.35034	0.6504
CHODL	7.2061	7	-0.0418638	1
BACH1	8.6361	5	-0.788452	0.2742
KRTAP7-1	0.0138	1	6.17919	0.0276
URB1	1.6112	1	-0.688136	1
KCNJ6	10.1041	10	-0.0149408	1
ERG	5.5414	3	-0.885288	0.393
B3GALT5	2.2984	2	-0.20063	1
UMODL1	1.5942	5	1.6491	0.0438
ADARB1	2.9898	3	0.00491352	1
PCBP3	5.7993	4	-0.535879	0.6306
BCL2L13	1.9973	2	0.00194895	1
YPEL1	0.7504	2	1.41427	0.337
MYO18B	5.6999	4	-0.510937	0.6564
ASPHD2	0.3132	1	1.67484	0.532
PITPNB	1.3512	2	0.565759	0.788
TTC28	13.8297	1	-3.7897	0
AP1B1	1.1737	4	1.76894	0.0652
MTMR3	2.9066	1	-1.53933	0.4166
HORMAD2	1.9166	2	0.0614507	1
SEC14L3	0.4662	1	1.10098	0.7456
APOL3	0.5082	1	0.976532	0.7952
MYH9	2.1477	1	-1.10279	0.718
PDGFB	0.4181	1	1.25808	0.6846
GRAP2	1.4124	2	0.501851	0.817
RANGAP1	0.8218	2	1.28314	0.3926
WNT7B	1.0916	2	0.873556	0.598
TNFRSF4	0.0551	1	4.1818	0.107
FAAP20	0.5456	1	0.874084	0.8274
PLCH2	1.5419	3	0.960253	0.4026
KCNAB2	2.1465	4	0.898014	0.337
HES3	0.0306	1	5.03032	0.06
MFN2	0.6899	1	0.535541	0.9956
KAZN	24.0978	11	-1.1314	0.0062
MICOS10	2.8883	2	-0.530221	0.9018
ECE1	2.5302	2	-0.339251	1
RAP1GAP	1.4203	2	0.493804	0.8326
WASF2	1.6687	2	0.261275	0.9946
PUM1	2.6645	1	-1.41386	0.5068
STK40	0.9139	2	1.12989	0.4556
EPHA10	0.9969	1	0.0044793	1
RLF	1.5481	1	-0.630499	1
P3H1	0.4082	1	1.29265	0.6702
CFAP57	1.6187	1	-0.694836	1
TTC39A	1.1472	1	-0.198117	1
USP24	2.9163	3	0.0408234	1
FYB2	1.9835	3	0.596914	0.63
LEPR	4.3648	1	-2.12592	0.1356
ACADM	1.2443	1	-0.315334	1
OLFM3	3.8089	1	-1.92937	0.2136
KCNA2	2.2051	1	-1.14084	0.7102
ST7L	1.9253	2	0.0549167	1
AMPD1	0.4312	1	1.21357	0.711
SYCP1	2.7752	1	-1.47259	0.4836
NBPF14	2.8791	1	-1.52562	0.4474
ARNT	1.3136	1	-0.393526	1
FLG2	0.2223	1	2.16942	0.4008
LCE3A	0.0061	1	7.35698	0.012
CCDC190	0.8646	1	0.209895	1
LRRC52	0.3932	2	2.34666	0.1174
UCK2	1.6573	4	1.27117	0.1742
CCDC181	1.2873	2	0.635652	0.741
DNM3	11.8151	4	-1.56256	0.0152
TRMT1L	0.7622	1	0.391758	1
SWT1	2.6394	2	-0.40021	1
HMCN1	8.9916	5	-0.84665	0.2422
TPR	1.2615	1	-0.33514	1
PLEKHA6	3.1271	1	-1.64483	0.364
PIK3C2B	1.4247	1	-0.510658	1
PLXNA2	4.3588	1	-2.12393	0.1394
SYT14	5.2728	8	0.601431	0.3232
KCNH1	8.9813	10	0.155004	0.8256
DTL	1.4164	1	-0.502229	1
TGFB2	1.9409	7	1.85063	0.0082
WNT3A	1.0667	2	0.906846	0.5768
DISC1	8.1921	4	-1.03423	0.1728
SIPA1L2	4.5732	3	-0.608242	0.6546
PLD5	8.6835	21	1.27404	0.0002
RNF144A	2.9709	3	0.0140625	1
TRIB2	0.5107	1	0.969452	0.7976
DTNB	5.8355	4	-0.544856	0.601
DPYSL5	2.0157	2	-0.0112809	1
TTC27	3.7844	2	-0.920065	0.541
CRIM1	3.861	1	-1.94897	0.2008
STON1-GTF2A1L	4.8632	1	-2.28191	0.088
PEX13	0.6911	1	0.533034	0.9924
MEIS1	2.7696	2	-0.469678	0.9558
MPHOSPH10	0.3816	1	1.38987	0.636
ALMS1	4.6926	2	-1.23039	0.3028
REEP1	2.4245	3	0.307275	0.881
ANKRD23	0.6542	1	0.612196	0.9552
REV1	1.7626	4	1.18229	0.2074
CHST10	0.4987	1	1.00376	0.782
NPAS2	3.4716	2	-0.795601	0.6536
ST6GAL2	1.6802	4	1.25137	0.1778
SULT1C2	0.4196	1	1.25291	0.6844
ACOXL	7.5778	5	-0.599851	0.4634
ZC3H8	0.8587	1	0.219774	1
PSD4	1.0417	1	-0.0589399	1
ARHGEF4	4.1139	2	-1.04051	0.4374
MBD5	9.7631	4	-1.28734	0.068
KIF5C	2.9944	1	-1.58227	0.3962
GALNT13	11.4277	13	0.185977	0.717
DPP4	1.6132	1	-0.689925	1
GCA	1.0445	1	-0.0628125	1
TTC21B	1.8956	2	0.0773454	1
PDE11A	9.5993	4	-1.26293	0.0728
ZNF804A	6.6787	7	0.0677876	1
HIBCH	3.0407	1	-1.6044	0.3866
MYO1B	3.5522	2	-0.828713	0.6192
PLCL1	15.1716	7	-1.11595	0.034
RAPH1	2.787	2	-0.478713	0.9434
IGFBP2	0.6229	2	1.68293	0.2532
WDFY1	1.7845	1	-0.83552	0.9368
SPHKAP	3.9705	7	0.818034	0.2214
NGEF	2.6434	2	-0.402395	1
SRGAP3	7.5374	2	-1.91407	0.0408
SLC6A11	2.4448	2	-0.289716	1
IQSEC1	7.639	4	-0.933384	0.2412
WNT7A	1.2451	3	1.2687	0.2556
GALNT15	1.1212	2	0.834956	0.6046
GLB1	1.9637	2	0.0264255	1
VIPR1	0.9395	1	0.0900349	1
LAMB2	0.2344	2	3.09296	0.0512
IQCF1	0.1682	1	2.57175	0.3076
SLMAP	3.4145	2	-0.771674	0.6704
DNASE1L3	0.4313	1	1.21324	0.7022
PXK	1.8531	1	-0.889941	0.8918
CADPS	9.371	6	-0.643241	0.3456
TAFA4	4.3555	3	-0.537876	0.7352
ADGRG7	1.689	1	-0.756169	0.9866
SENP7	3.7102	2	-0.891497	0.5708
CASR	2.125	4	0.912537	0.3342
ADCY5	3.2854	3	-0.131107	1
C3orf22	0.6341	2	1.65722	0.2616
CHCHD6	5.0469	3	-0.750435	0.5076
COL6A5	2.7519	4	0.539572	0.5896
PCOLCE2	1.4228	2	0.491267	0.8274
SLC9A9	11.4852	3	-1.93674	0.0056
WWTR1	4.321	3	-0.526403	0.7436
PLCH1	7.2569	7	-0.0519985	1
SERPINI2	0.7288	2	1.45641	0.3314
WDR49	3.4365	3	-0.195977	1
SERPINI1	1.7914	1	-0.841088	0.9284
MECOM	11.4125	3	-1.92758	0.0072
SLC7A14	2.4909	4	0.683333	0.4754
KCNMB2	11.2491	9	-0.321813	0.624
POLR2H	0.1348	1	2.89111	0.2526
ZNF721	1.4285	1	-0.514501	1
NELFA	1.1546	2	0.792607	0.6458
POLN	3.3312	2	-0.736042	0.7076
EVC	2.0251	3	0.566969	0.6634
CLNK	3.9153	4	0.0308771	1
RELL1	1.8716	2	0.0957279	1
RBM47	4.0666	1	-2.02382	0.1702
COX7B2	3.4423	5	0.538555	0.523
TMPRSS11A	1.0819	2	0.886433	0.59
CSN1S1	0.3067	1	1.7051	0.5326
SMR3B	0.4042	2	2.30686	0.1254
PF4	0.0266	1	5.23243	0.0522
CCNG2	5.4368	2	-1.44276	0.183
ANTXR2	4.4063	2	-1.13957	0.3672
CFAP299	12.3161	7	-0.815119	0.1508
PTPN13	4.3323	2	-1.11513	0.3768
PDHA2	0.0261	1	5.25981	0.0516
C4orf54	0.4238	1	1.23854	0.6822
BANK1	13.022	8	-0.702879	0.1988
ELOVL6	3.0211	2	-0.595074	0.821
ENPEP	3.9335	2	-0.975814	0.5074
NDST3	4.4332	4	-0.148348	1
MYOZ2	1.0241	3	1.55061	0.16
ADAD1	0.9988	1	0.00173227	1
ZNF827	3.6021	2	-0.848838	0.6046
TTC29	4.6866	3	-0.643579	0.6308
TMEM192	2.7219	2	-0.444614	0.9822
CPE	2.6796	1	-1.42202	0.5046
TLL1	4.5536	8	0.812992	0.1762
GALNT7	3.0734	1	-1.61984	0.3788
ADAM29	2.91	6	1.04394	0.1502
CEP72	1.0805	1	-0.111699	1
ADAMTS16	3.5565	6	0.754504	0.2984
BASP1	4.1715	2	-1.06057	0.429
NUP155	1.6425	2	0.284107	0.9838
SELENOP	1.6971	1	-0.763072	0.9748
NIM1K	1.769	1	-0.822934	0.9532
FGF10	1.7706	1	-0.824238	0.928
NDUFAF2	4.1137	5	0.281492	0.7788
KIF2A	1.6752	1	-0.744333	1
RGS7BP	2.1073	3	0.509567	0.6912
FAM169A	1.7508	1	-0.808014	0.9564
SV2C	5.3116	3	-0.824184	0.4342
S100Z	1.4217	3	1.07735	0.3442
ARSB	4.1223	2	-1.04345	0.452
SERINC5	2.8291	1	-1.50034	0.453
FBN2	7.8845	10	0.342909	0.5384
ADAMTS19	5.4535	3	-0.86222	0.412
JADE2	1.1609	1	-0.215244	1
TXNDC15	0.5282	1	0.920844	0.8254
CTNNA1	6.3622	3	-1.08456	0.2396
ANKHD1	2.741	1	-1.4547	0.476
FBXO38	1.1582	2	0.788116	0.6456
SGCD	17.6542	20	0.179989	0.6382
GABRA1	1.0452	2	0.936221	0.559
TENM2	25.2509	16	-0.658263	0.0656
DOCK2	8.8454	12	0.440035	0.3638
C5orf58	0.451	1	1.1488	0.731
LCP2	1.0226	1	-0.0322419	1
PRR7	0.194	1	2.36587	0.3536
RIPK1	0.9923	1	0.0111517	1
RREB1	2.8598	3	0.0690482	1
SYCP2L	1.853	1	-0.889863	0.892
DTNBP1	2.7565	1	-1.46284	0.4734
ATXN1	9.1387	7	-0.384634	0.6122
KCNK5	0.7911	1	0.338068	1
UBR2	2.5243	2	-0.335883	1
FAM135A	2.9139	6	1.04201	0.1482
IMPG1	3.0055	3	-0.00264252	1
TENT5A	5.128	2	-1.3584	0.232
ME1	4.3424	2	-1.11849	0.378
SYNCRIP	0.7164	2	1.48116	0.3164
HACE1	2.5949	2	-0.375679	1
SNX3	1.0119	1	-0.0170667	1
ARMC2	2.4518	1	-1.29384	0.5992
FYN	4.1961	2	-1.06905	0.411
NKAIN2	20.1644	18	-0.163814	0.7358
TCF21	0.1322	1	2.91921	0.2464
AHI1	4.2156	2	-1.07574	0.4116
ARFGEF3	3.5818	1	-1.84068	0.2544
UTRN	11.1774	4	-1.48251	0.028
EPM2A	6.9184	3	-1.20548	0.1806
UST	6.4586	6	-0.106259	1
IPCEF1	3.9825	5	0.328254	0.7424
PACRG	11.6374	11	-0.0812652	1
C6orf118	0.5868	5	3.09099	0.001
UNC93A	0.8826	2	1.18017	0.4404
FRMD1	0.9472	2	1.07826	0.489
WDR27	4.8117	3	-0.681584	0.5902
DNAAF5	1.1506	1	-0.202386	1
IQCE	1.1139	2	0.84438	0.612
PRPS1L1	0.0206	2	6.60121	0.0004
TWIST1	1.916	1	-0.938098	0.849
ITGB8	1.6834	2	0.248622	1
H2AZ2	0.4131	1	1.27544	0.6804
CCM2	1.5164	1	-0.60065	1
GRB10	3.9937	1	-1.99773	0.1806
ZNF679	0.7632	1	0.389867	1
TYW1	4.806	2	-1.26484	0.2864
STEAP2	1.391	2	0.523878	0.8114
CLDN12	2.5948	2	-0.375623	1
CYP3A7	0.6049	1	0.725231	0.9032
SRPK2	5.7199	3	-0.931027	0.3526
LRRN3	0.6797	1	0.55703	0.9864
CHCHD3	5.8175	3	-0.955437	0.3372
CHRM2	2.9974	1	-1.58371	0.4034
PTN	2.2969	5	1.12224	0.17
DGKI	9.1151	8	-0.188258	0.8736
KDM7A	1.8358	3	0.708554	0.5578
PINX1	3.7271	6	0.686909	0.3442
DLC1	10.2516	5	-1.03585	0.1222
ZMAT4	7.2519	6	-0.273397	0.8206
IKBKB	1.2113	3	1.30841	0.247
POTEA	1.3994	3	1.10015	0.336
SPIDR	9.3122	3	-1.63416	0.038
ATP6V1H	2.5287	2	-0.338396	1
CYP7B1	4.1207	4	-0.0428894	1
COPS5	0.8069	2	1.30954	0.3836
MRPS28	2.1971	1	-1.1356	0.7128
CA13	1.2436	1	-0.314523	1
CALB1	0.7367	1	0.440851	1
CDH17	1.7583	1	-0.814181	0.9438
VPS13B	16.983	8	-1.08602	0.0274
YWHAZ	0.7368	1	0.440655	1
NCALD	8.637	2	-2.11053	0.0176
DPYS	2.7237	5	0.87636	0.2832
ZFPM2	23.8895	18	-0.40838	0.268
NUDCD1	1.8114	1	-0.857105	0.9174
EIF3H	2.4325	1	-1.28244	0.6104
COLEC10	2.2217	2	-0.151664	1
SNTB1	5.426	2	-1.43989	0.1888
COL22A1	6.3833	12	0.91066	0.0572
AGO2	2.2875	2	-0.193772	1
ADCK5	0.402	1	1.31473	0.6676
ZNF251	0.697	1	0.520769	1
CNTLN	7.2797	4	-0.863879	0.2948
IGFBPL1	0.3506	1	1.5121	0.5846
FAM240B	0.5067	3	2.56576	0.033
GNAQ	6.2095	2	-1.63448	0.1014
SEMA4D	2.6995	2	-0.432692	0.9778
FBP2	0.6909	1	0.533451	0.9988
HSD17B3	1.3016	1	-0.380286	1
CCDC180	1.4005	1	-0.485942	1
TGFBR1	1.0025	1	-0.00360224	1
CTNNAL1	1.4078	1	-0.493442	1
PALM2AKAP2	13.3196	6	-1.15052	0.0404
MVB12B	3.5347	2	-0.821588	0.625
NTNG2	1.6403	1	-0.71396	1
CFAP77	3.2154	6	0.899964	0.221
KCNT1	1.8346	2	0.124534	1
DIP2C	8.1284	3	-1.43801	0.0794
RBM17	0.5515	1	0.858567	0.843
PLXDC2	9.2738	7	-0.405806	0.5796
ENKUR	1.5813	3	0.923851	0.4208
SVIL	5.4599	6	0.136088	0.9272
CCDC7	8.6016	3	-1.51964	0.0572
WDFY4	5.8244	5	-0.220181	0.9488
VSTM4	1.9862	1	-0.990011	0.8102
SLC18A3	0.0517	1	4.27369	0.1014
CHST3	0.9633	1	0.0539429	1
PTEN	2.1512	2	-0.105142	1
CPEB3	4.84	6	0.309955	0.7152
PDE6C	1.0478	1	-0.0673634	1
CYP2C19	1.8373	2	0.122413	1
CC2D2B	2.4928	1	-1.31777	0.5888
ARMH3	4.0988	1	-2.0352	0.1672
TRIM8	0.3147	1	1.66795	0.541
NT5C2	3.7745	4	0.0837145	1
CACUL1	1.6114	2	0.311685	0.951
GRK5	4.9811	5	0.00546372	1
PLPP4	2.6464	3	0.180931	0.9846
JAKMIP3	2.9312	4	0.448509	0.6796
KCNQ1	7.9399	3	-1.40416	0.086
TRIM5	5.4051	2	-1.43432	0.1892
SYT9	4.5067	2	-1.17207	0.3392
TMEM9B	0.3541	1	1.49777	0.5952
CALCB	3.4919	4	0.195988	0.9298
GAS2	3.6849	2	-0.881625	0.5806
PAMR1	1.9475	3	0.623339	0.6234
CREB3L1	0.8535	1	0.228537	1
SERPING1	0.4259	1	1.23141	0.7032
TMX2	0.5686	1	0.814514	0.8692
MS4A6A	0.2453	2	3.02738	0.0526
MAJIN	0.6863	1	0.543089	0.999
PPP6R3	3.0308	3	-0.0147362	1
ANO1	4.0326	3	-0.426748	0.8486
FCHSD2	6.0108	2	-1.58756	0.1316
NEU3	0.5896	1	0.762192	0.8896
SLCO2B1	2.0664	1	-1.04712	0.7726
EMSY	2.115	2	-0.0806577	1
FAT3	13.2506	11	-0.268554	0.6646
TMEM123	1.4409	3	1.05799	0.343
CARD16	1.1661	1	-0.221692	1
GUCY1A2	6.7916	12	0.821211	0.085
POU2AF1	2.0182	3	0.571893	0.6574
C11orf52	0.1714	1	2.54456	0.318
NCAM1	6.2486	7	0.163822	0.8666
CBL	2.138	2	-0.0962619	1
GRIK4	9.4218	4	-1.236	0.0888
FOXRED1	0.18	1	2.47393	0.331
ETS1	2.5342	2	-0.34153	1
TP53AIP1	0.1731	1	2.53032	0.3192
IGSF9B	1.2145	3	1.3046	0.2468
CACNA2D4	2.5051	5	0.99706	0.2122
CRACR2A	3.106	2	-0.635058	0.7974
CD163L1	2.6497	3	0.179133	0.9894
APOBEC1	0.3149	1	1.66703	0.5398
KLRG1	1.2036	1	-0.267356	1
ETV6	4.8648	3	-0.697418	0.5752
ART4	0.3507	1	1.51169	0.5872
LDHB	2.4123	3	0.314553	0.8722
ST8SIA1	7.3096	5	-0.547864	0.5298
SMCO2	1.0925	1	-0.127633	1
BICD1	5.4686	3	-0.866209	0.4068
PDZRN4	7.6363	7	-0.125519	1
NEMP1	0.6469	1	0.628385	0.9564
TAFA2	11.2545	13	0.20801	0.6694
TBC1D30	2.4037	2	-0.265257	1
TRHDE	11.5359	2	-2.52806	0.0012
PPP1R12A	3.1518	1	-1.65618	0.3404
LIN7A	2.8618	3	0.0680396	1
ACSS3	6.3726	3	-1.08692	0.241
PPFIA2	9.8439	6	-0.714268	0.2786
PLXNC1	3.1479	2	-0.65439	0.7922
TMCC3	1.6526	1	-0.724738	1
FGD6	2.7774	2	-0.473735	0.954
CCDC38	1.4915	1	-0.576764	1
SLC17A8	1.2753	1	-0.350837	1
PAH	2.4069	2	-0.267176	1
APPL2	1.2295	1	-0.298072	1
GATC	0.3448	2	2.53617	0.0934
KDM2B	3.0186	1	-1.59388	0.3928
MLXIP	1.3659	2	0.550148	0.784
CLIP1	2.9444	1	-1.55797	0.4066
DNAH10	3.4481	3	-0.200839	1
ADGRD1	3.7084	3	-0.305834	0.991
TPTE2	2.7536	3	0.123643	1
FGF9	0.6431	1	0.636885	0.9504
SGCG	2.8236	6	1.08743	0.14
SPATA13	7.5624	3	-1.33388	0.1134
RNF6	1.7662	1	-0.820649	0.9504
GPR12	0.11	1	3.18442	0.2056
HMGB1	3.2016	3	-0.0938306	1
DCLK1	7.1529	12	0.746434	0.1162
DGKH	4.2643	1	-2.09231	0.1436
LCP1	1.6831	2	0.248879	1
LRRC63	1.2797	2	0.644194	0.7344
RUBCNL	2.0246	1	-1.01764	0.8058
SETDB2	0.9896	1	0.0150826	1
DACH1	8.4396	2	-2.07717	0.019
PIBF1	4.6033	1	-2.20267	0.1078
OBI1	0.8898	1	0.168447	1
NDFIP2	1.5011	1	-0.58602	1
FGF14	13.5848	19	0.484006	0.1904
DCUN1D2	0.6936	1	0.527824	0.9972
HEATR5A	2.5538	1	-1.35265	0.5588
TMEM260	3.1941	2	-0.675409	0.7746
RHOJ	1.7712	5	1.4972	0.0684
PPP2R5E	3.3477	2	-0.74317	0.7042
SYNE2	9.183	7	-0.391611	0.6108
RAB15	0.5384	1	0.89325	0.8358
SIPA1L1	8.3119	3	-1.47022	0.0688
PSEN1	1.718	3	0.804232	0.5016
DIO2	3.7418	7	0.903622	0.1762
PPP4R3A	1.0421	2	0.940506	0.5546
UNC79	7.4043	11	0.571068	0.2576
PRIMA1	1.3722	6	2.12847	0.005
C14orf132	1.0802	2	0.888702	0.5842
UBE3A	2.0586	1	-1.04166	0.7792
GOLGA8M	1.1609	1	-0.215244	1
OTUD7A	7.7557	4	-0.955257	0.223
FMN1	8.4724	7	-0.275416	0.7908
RYR3	10.9395	13	0.248965	0.6132
AVEN	4.2429	3	-0.500088	0.7786
KNL1	1.3734	2	0.542248	0.7942
EXD1	0.9535	2	1.0687	0.4852
GANC	1.5939	1	-0.672561	1
HAUS2	0.4064	3	2.88399	0.0166
TTBK2	3.5839	2	-0.84153	0.6084
AP4E1	1.9187	2	0.0598708	1
MAPK6	2.2629	2	-0.178173	1
GNB5	1.5204	3	0.980512	0.394
SCAPER	10.9528	4	-1.45323	0.0294
CHRNA3	0.5575	1	0.842956	0.8504
ANKRD34C	0.3166	1	1.65927	0.5476
SLCO3A1	6.3041	2	-1.65629	0.103
CAPN15	0.5323	1	0.909689	0.8248
MEIOB	0.7644	2	1.3876	0.3586
TBC1D24	0.6808	1	0.554697	0.9728
ZC3H7A	0.9274	2	1.10874	0.4718
METTL9	1.1966	1	-0.258941	1
KATNIP	4.4983	4	-0.16938	1
STX1B	0.4259	1	1.23141	0.691
HEATR3	0.8082	1	0.307216	1
NKD1	1.9992	1	-0.999423	0.812
MMP2	2.2829	3	0.394095	0.7966
ARL2BP	0.163	1	2.61706	0.301
GINS3	2.1878	1	-1.12948	0.7168
TERF2	1.0613	1	-0.0858325	1
TXNL4B	0.977	2	1.03357	0.5058
VAT1L	3.7398	2	-0.902961	0.5464
CRISPLD2	2.0232	2	-0.0166389	1
BANP	2.544	3	0.237864	0.9422
PELP1	0.6727	1	0.571965	0.9712
HS3ST3B1	0.958	3	1.64686	0.149
PIGL	2.6573	1	-1.40996	0.5162
ATAD5	1.2358	2	0.694555	0.7034
NF1	5.67	1	-2.50335	0.045
SOCS7	1.0793	1	-0.110096	1
SMARCE1	0.4698	1	1.08988	0.7444
KRTAP29-1	0.0189	1	5.72547	0.0376
NPEPPS	2.0006	1	-1.00043	0.8174
SKAP1	5.7959	4	-0.535033	0.627
BCAS3	14.0337	6	-1.22586	0.0298
CDC42EP4	0.5448	1	0.876201	0.8442
HID1	0.4427	1	1.1756	0.723
RECQL5	0.7911	1	0.338068	1
SPHK1	0.2162	1	2.20956	0.3904
RPTOR	8.2729	2	-2.04839	0.0234
NPLOC4	1.8062	2	0.147042	1
SMCHD1	2.9246	1	-1.54824	0.4138
DLGAP1	18.8758	7	-1.43111	0.0024
AKAIN1	1.0778	2	0.891911	0.5906
PTPRM	16.5128	18	0.124412	0.7838
APCDD1	0.6844	5	2.86902	0.0014
CCDC178	9.9463	10	0.00776815	1
CTIF	6.4035	3	-1.0939	0.2376
MYO5B	7.3412	2	-1.87602	0.0442
MAPK4	3.3948	6	0.821636	0.2498
TCF4	8.7397	5	-0.805656	0.2698
ATP8B1	3.0805	1	-1.62316	0.3744
CCBE1	5.2598	4	-0.395008	0.789
CDH20	4.3575	7	0.683854	0.2964
CD226	2.6059	2	-0.381782	1
CBLN2	1.9895	2	0.0075941	1
NETO1	2.4782	2	-0.309293	1
MOB3A	0.5069	2	1.98023	0.1872
ZNF556	0.3241	2	2.62549	0.0824
TJP3	0.8403	1	0.251024	1
MAP2K2	0.665	1	0.588574	0.9692
UHRF1	1.1621	2	0.783266	0.6444
PTPRS	3.6112	8	1.14752	0.0614
MLLT1	1.3727	2	0.542984	0.8034
ZSWIM4	0.726	1	0.461959	1
TMEM221	0.2627	1	1.92851	0.4628
MAST3	1.0535	3	1.50977	0.178
SUGP2	0.8522	1	0.230736	1
ZNF208	1.5273	6	1.97398	0.0118
POP4	0.214	2	3.22432	0.0412
CEP89	1.8858	3	0.669786	0.5914
SCGB2B2	1.712	3	0.80928	0.4984
PAK4	1.1111	1	-0.151989	1
SPTBN4	2.1788	3	0.461429	0.7434
PNMA8A	0.1041	1	3.26396	0.1984
ZNF473	0.5493	1	0.864334	0.8454
ZNF845	0.4567	1	1.13068	0.7286
LILRA1	0.179	1	2.48197	0.3264
BRSK1	0.5951	1	0.748796	0.8926
ZNF586	0.9814	1	0.0270868	1
ESF1	1.3688	1	-0.452912	1
NINL	2.6393	3	0.184807	0.99
PLAGL2	0.3051	1	1.71265	0.523
CBFA2T2	3.1181	2	-0.640667	0.7924
CTNNBL1	3.4765	3	-0.212673	1
KIAA1755	0.9921	3	1.59641	0.1616
ZNF334	0.275	2	2.8625	0.0658
SLC2A10	0.5302	2	1.91539	0.2044
RNF114	0.3361	1	1.57304	0.5686
RIPOR3	2.0793	2	-0.0560979	1
MOCS3	0.0967	1	3.37034	0.184
RAB22A	1.1302	2	0.823422	0.627
RGS19	0.1265	1	2.98279	0.2354
MAP3K7CL	1.949	4	1.03727	0.2592
TIAM1	8.6294	4	-1.10926	0.136
RIPK4	0.5474	1	0.869333	0.8406
ICOSLG	0.5082	1	0.976532	0.803
POFUT2	0.4614	1	1.11591	0.7382
CECR2	3.8967	5	0.359675	0.7024
CLTCL1	2.227	1	-1.1551	0.6942
VPREB1	0.0158	1	5.98393	0.0312
APOL5	0.2243	1	2.1565	0.4058
RBFOX2	5.6782	3	-0.920471	0.3696
TPTEP2-CSNK1E	2.0723	2	-0.0512329	1
BIK	0.3721	2	2.42624	0.1092
PARVB	3.3983	3	-0.179851	1
FAM118A	0.6646	1	0.589442	0.9684
C1orf159	0.6773	1	0.562133	0.982
AURKAIP1	0.0295	1	5.08314	0.0586
AJAP1	2.7283	3	0.13696	1
NPHP4	2.5485	2	-0.349648	1
RERE	9.7287	4	-1.28225	0.0702
PEX14	3.1292	1	-1.64579	0.3588
TNFRSF8	1.5854	2	0.335153	0.9304
AADACL4	0.4404	1	1.18311	0.7172
CELA2B	0.5095	2	1.97285	0.1894
IGSF21	5.3475	5	-0.0969365	1
PAX7	2.3032	2	-0.20364	1
WNT4	0.518	2	1.94898	0.185
RPA2	0.4558	1	1.13353	0.7288
DNAJC8	0.6487	1	0.624377	0.949
PHACTR4	2.5559	2	-0.353831	1
ZBTB8A	1.3116	3	1.19363	0.2978
ZSCAN20	0.554	2	1.85204	0.215
C1orf94	1.0226	1	-0.0322419	1
AGO3	2.7911	2	-0.480834	0.9304
PPIE	1.4144	2	0.49981	0.8332
EXO5	0.1398	1	2.83856	0.2616
ERI3	2.6556	1	-1.40904	0.513
RNF220	4.8542	4	-0.279234	0.934
SLC5A9	0.5177	1	0.949812	0.8136
EPS15	3.2219	1	-1.68791	0.326
RAB3B	1.6334	2	0.292122	0.9676
LRP8	1.6963	1	-0.762391	0.9934
NFIA	11.7447	9	-0.384013	0.5286
[truncated: 4,775 more rows]

## Sheet: Embryonic stem cell
gene_id	expected	actual	log2_fold_change	p_value
EPB41	1.4649	1	-0.550802	1
ZSWIM5	1.8169	5	1.46045	0.0756
SLC44A5	2.548	1	-1.34937	0.5628
CCDC85A	1.2602	2	0.666347	0.7266
AFF3	4.0265	3	-0.424564	0.866
NPAS2	1.1141	1	-0.155879	1
SLC4A10	3.4846	5	0.520935	0.5398
DNAJC10	0.5096	1	0.972563	0.7942
ABCA12	1.2808	2	0.642955	0.7296
TRAK1	1.313	2	0.607133	0.7594
DCP1A	0.4089	1	1.29018	0.6696
ERC2	6.0308	1	-2.59235	0.0308
PRICKLE2	2.2176	1	-1.149	0.6944
FRMD4B	2.3804	1	-1.2512	0.6198
CADM2	6.9898	1	-2.80525	0.0146
PROS1	0.6563	1	0.607573	0.9696
NR1I2	0.2386	1	2.06733	0.4218
EIF4A2	0.0429	1	4.54288	0.085
LCORL	1.1333	2	0.81947	0.6192
SCFD2	3.0988	2	-0.63171	0.8048
UGT2B28	0.0967	5	5.69227	0
SLC4A4	3.1904	2	-0.673737	0.761
SNCA	0.8773	1	0.188858	1
PRDM5	1.4828	3	1.01664	0.375
FGB	0.0628	1	3.99309	0.1224
CDH18	6.9337	5	-0.471697	0.625
ADAMTS2	1.491	1	-0.57628	1
TFEB	0.3301	1	1.59902	0.5688
TRERF1	1.4261	1	-0.512075	1
ZNF138	0.2497	1	2.00173	0.4396
PRRT4	0.0694	1	3.84892	0.1324
NUP205	0.5658	1	0.821636	0.8664
ST18	2.193	2	-0.132906	1
XKR4	2.7548	2	-0.461948	0.967
GML	0.5101	1	0.971148	0.794
KANK1	1.755	2	0.188529	1
WNK2	0.847	2	1.23957	0.415
HSD17B3	0.4138	1	1.27299	0.6738
DIP2C	2.6164	2	-0.387583	1
CAMK1D	3.0591	1	-1.61311	0.3788
GDF2	0.0336	1	4.89539	0.0664
ASAH2	0.6052	1	0.724516	0.9094
CTNNA3	11.5696	6	-0.947305	0.1132
CDH23	2.6296	4	0.605157	0.538
SORCS1	3.7111	2	-0.891847	0.5586
LUZP2	3.6621	2	-0.872671	0.5808
MPPED2	1.2784	1	-0.354339	1
RAG1	0.5322	1	0.90996	0.8312
NTM	6.0493	4	-0.596768	0.5522
SOX5	6.4504	5	-0.367461	0.7454
CNTN1	2.3916	1	-1.25798	0.6172
ACSS3	2.0214	1	-1.01535	0.7986
MGAT4C	5.532	3	-0.882839	0.3884
MICU2	0.6958	1	0.523255	0.9972
FLT3	0.6086	1	0.716434	0.9042
GRTP1	0.2493	1	2.00405	0.4428
PAX9	0.1331	1	2.90942	0.2486
AREL1	0.3821	1	1.38798	0.646
PRMT7	0.3174	1	1.65563	0.5428
CDH13	7.3749	2	-1.88262	0.044
TOM1L2	0.8054	2	1.31222	0.3914
CBX2	0.0633	1	3.98165	0.1238
ZSCAN1	0.1327	1	2.91376	0.2482
TM9SF4	0.3638	1	1.45878	0.607
TTC28	4.3745	1	-2.12912	0.1316
TBC1D10A	0.218	1	2.1976	0.3882
RENBP	0.057	1	4.13289	0.111
MAN1C1	1.0636	1	-0.0889557	1
HEYL	0.1023	1	3.28912	0.1924
WLS	0.8464	2	1.24059	0.4184
NAXE	0.113	1	3.14561	0.2122
SDHC	0.2958	1	1.75731	0.5144
SUCO	0.4926	1	1.02151	0.7814
KCNF1	0.0149	1	6.06854	0.0298
ALK	4.5897	6	0.386563	0.6272
SLC8A1	3.2143	2	-0.684505	0.7584
TTLL4	0.2789	1	1.84218	0.4876
DOCK3	4.4346	1	-2.1488	0.1312
PXK	0.5994	1	0.738409	0.8986
AFAP1	1.1394	1	-0.188274	1
TACR3	0.8439	1	0.244856	1
SPEF2	1.2199	2	0.713237	0.6918
WDR41	1.224	1	-0.291604	1
SPINK5	0.6936	1	0.527824	0.9948
HTR4	1.4462	1	-0.532267	1
NSD1	1.0536	1	-0.0753273	1
RUFY1	0.3736	1	1.42043	0.6174
DGKB	5.2173	5	-0.0613753	1
ABCB1	1.3207	1	-0.401303	1
IMMP2L	5.6195	6	0.0945207	0.9698
MYOM2	0.7558	1	0.403924	1
UBXN2B	0.2536	1	1.97937	0.4508
SYK	0.606	1	0.72261	0.903
GABBR2	2.6641	3	0.171314	0.9924
CELF2	3.3609	2	-0.748848	0.7
RSU1	1.4079	1	-0.493545	1
NSUN6	0.7037	1	0.506968	1
AP2A2	0.5524	1	0.856215	0.8554
METTL15	2.6074	2	-0.382612	1
LRRC4C	8.4009	6	-0.485581	0.543
PLAAT2	0.0682	1	3.87408	0.132
PICALM	0.6942	1	0.526577	1
POU6F1	0.2071	1	2.2716	0.3718
ACAD10	0.4469	1	1.16198	0.7252
CIT	1.2176	1	-0.28404	1
SBNO1	0.4732	1	1.07948	0.7586
NBEA	4.5748	3	-0.608746	0.6566
GPC5	9.2525	7	-0.402488	0.5878
MDGA2	5.2576	2	-1.3944	0.2128
RGS6	3.9672	4	0.0118789	1
TP53BP1	0.6661	1	0.586189	0.9736
ZFP3	0.115	1	3.12029	0.217
MED31	0.0504	1	4.31043	0.0982
ALOX15B	0.0593	1	4.07582	0.1162
ITGA2B	0.1145	1	3.12658	0.216
TBKBP1	0.1162	1	3.10532	0.2218
MYO15B	0.2485	1	2.00868	0.4372
TBCD	1.2237	2	0.70875	0.6862
C18orf63	0.2598	1	1.94453	0.4636
MUC16	1.0341	1	-0.0483757	1
SIGLEC6	0.0835	1	3.58208	0.1612
MACROD2	12.908	5	-1.36827	0.0216
MYO18B	1.7939	3	0.741863	0.527
POLA1	1.8985	1	-0.92486	0.8644
KANTR	0.4684	1	1.09419	0.7496
SATL1	0.9427	1	0.0851294	1
F8	1.1753	1	-0.233029	1
CFAP74	0.5136	1	0.961283	0.8044
ESPN	0.2293	1	2.12469	0.4086
DHRS3	0.3126	1	1.67761	0.5384
HP1BP3	0.2973	1	1.75001	0.5196
SPATA6	1.0869	2	0.879781	0.5828
AGBL4	9.3571	20	1.09587	0.0032
TRIM33	0.7365	1	0.441243	1
PRUNE1	0.1674	1	2.57863	0.3074
S100A2	0.046	1	4.44222	0.0896
SSR2	0.0809	1	3.62772	0.1556
DNM3	3.7556	2	-0.909043	0.553
RABGAP1L	5.2135	2	-1.38225	0.2206
HMCN1	2.8807	2	-0.526419	0.8982
KCNH1	2.886	1	-1.52907	0.4398
PYCR2	0.0277	1	5.17397	0.055
NBAS	2.481	3	0.274041	0.9038
SLC35F6	0.1029	1	3.28069	0.1964
CRIM1	1.2308	2	0.700404	0.695
KCMF1	0.5514	1	0.858829	0.8572
MAP4K4	1.2451	1	-0.316262	1
UXS1	0.6502	1	0.621045	0.9568
NXPH2	0.6969	1	0.520976	0.9992
RND3	0.4577	1	1.12753	0.7366
KCNH7	2.9605	2	-0.565841	0.8674
SLC25A12	1.3511	2	0.565866	0.7736
ZNF385B	2.6113	3	0.200194	0.9594
MYO1B	1.1223	1	-0.166458	1
SLC39A10	1.0178	1	-0.0254541	1
PLCL1	4.8254	2	-1.27065	0.2874
SGO2	0.4797	1	1.0598	0.7596
SPAG16	7.0402	6	-0.230654	0.8908
ESPNL	0.2098	1	2.25291	0.3758
FARP2	0.8745	1	0.19347	1
SRGAP3	2.4085	2	-0.268135	1
C3orf84	0.0864	1	3.53282	0.166
FOXP1	3.9596	1	-1.98535	0.1888
HTR1F	1.2801	3	1.22871	0.2786
CBLB	1.3579	1	-0.441377	1
CD86	0.4108	1	1.28349	0.676
CLSTN2	4.0379	2	-1.01361	0.4586
PIK3CA	0.5812	1	0.782893	0.8732
MCF2L2	1.5615	2	0.357067	0.9222
MAP3K13	1.2924	2	0.629947	0.7414
WFS1	0.2198	1	2.18574	0.3956
COX7B2	1.0789	3	1.4754	0.1872
EPHA5	2.1857	2	-0.128095	1
ANKRD17	1.164	2	0.780909	0.6462
PRSS12	0.4511	1	1.14848	0.727
TBC1D9	0.8566	1	0.223306	1
TTC29	1.4757	1	-0.561399	1
GALNTL6	7.7063	6	-0.361076	0.6986
TRIML2	0.1183	1	3.07948	0.2224
CDH12	6.9257	3	-1.207	0.169
PDZD2	2.9659	1	-1.56847	0.412
LMBRD2	0.3394	1	1.55894	0.5774
ATG10	1.8955	2	0.0774215	1
PJA2	0.4713	1	1.08528	0.7532
PRELID2	2.2781	3	0.397131	0.7826
CLINT1	0.4667	1	1.09943	0.7494
EYS	12.4596	9	-0.469261	0.4048
MEI4	1.737	3	0.788365	0.501
CFAP206	0.3517	1	1.50758	0.5942
GRIK2	7.0178	4	-0.811019	0.3438
PDSS2	1.9098	2	0.0665784	1
EYA4	1.832	1	-0.87342	0.8994
UST	2.0462	4	0.967053	0.303
PRKN	8.6583	6	-0.529121	0.482
AHR	2.6926	1	-1.429	0.5066
BBS9	4.8098	2	-1.26598	0.286
AMPH	1.5416	2	0.375572	0.9194
ZNF679	0.2452	3	3.61293	0.0036
AUTS2	7.4623	3	-1.31466	0.1228
PPP1R3A	1.2513	1	-0.323428	1
MGAM2	0.6962	1	0.522426	1
SGCZ	7.1927	6	-0.261571	0.835
POTEA	0.4466	2	2.16294	0.1558
UBR5	1.0162	2	0.976816	0.5402
FAM135B	2.3014	1	-1.20251	0.6626
PLGRKT	0.5001	1	0.999711	0.7874
COL15A1	0.7967	1	0.327892	1
TTLL11	1.7556	2	0.188036	1
LRMDA	7.0509	3	-1.23284	0.1634
CC2D2B	0.8041	3	1.89952	0.0958
ATRNL1	5.3971	4	-0.432184	0.7476
C10orf90	2.3537	3	0.350032	0.833
MRPL17	0.0207	1	5.59423	0.041
DCDC1	3.392	4	0.237864	0.873
MS4A6E	0.4437	1	1.17234	0.7172
CHRDL2	0.2193	1	2.18902	0.3912
DLG2	13.6513	6	-1.186	0.0336
KDM4E	0.0151	1	6.04931	0.0296
PDGFD	1.5891	1	-0.66821	1
PRB1	0.0236	1	5.40507	0.0468
RERGL	1.5007	1	-0.585636	1
EEF1AKMT1	0.2862	1	1.8049	0.499
SUCLA2	1.8115	1	-0.857185	0.9182
HS6ST3	4.6891	4	-0.229311	0.9946
COL4A2	1.3064	1	-0.385597	1
PRKD1	3.8394	4	0.0591191	1
MEIS2	1.3243	1	-0.40523	1
IQCK	0.8995	1	0.152805	1
ZFHX3	6.9341	3	-1.20875	0.1746
CNTNAP4	1.768	2	0.177882	1
VAT1L	1.1986	2	0.73865	0.6696
INPP5K	0.1436	1	2.79987	0.2642
KRT12	0.0397	1	4.65472	0.0784
MAP3K14	0.3304	1	1.59771	0.5654
ANKRD12	0.9325	1	0.100824	1
NPC1	0.5	1	1	0.789
NOL4	2.3566	2	-0.236707	1
SMAD7	0.1947	1	2.36068	0.3542
DCC	7.4829	2	-1.9036	0.0384
WDR7	2.3613	3	0.345381	0.8366
ZNF442	0.1339	1	2.90077	0.252
CYP4F22	0.2835	1	1.81858	0.4988
ARHGAP33	0.0866	1	3.52949	0.1682
SSC5D	0.1869	1	2.41966	0.3422
SLC24A3	3.2303	1	-1.69167	0.329
RBL1	0.631	2	1.66429	0.2598
NCOA3	0.9947	1	0.00766662	1
NKAIN4	0.2014	1	2.31186	0.3624
RUNX1	7.6527	4	-0.935969	0.246
LARGE1	4.7624	2	-1.25169	0.296
TMEM184B	0.3316	1	1.59248	0.568
EFCAB6	1.7756	1	-0.828307	0.9314
LPAR4	0.0705	2	4.82623	0.0054
RPS6KA6	0.9241	1	0.113879	1
PCDH11X	5.2898	3	-0.818251	0.4494
GABRA3	1.8086	2	0.145127	1
RPS4Y1	0.5636	1	0.827256	0.8608
MORN1	0.4382	1	1.19034	0.7068
TPRG1L	0.0345	1	4.85726	0.0676
PRAMEF25	0.0542	1	4.20556	0.1062
CELA2A	0.0891	1	3.48843	0.1692
RAP1GAP	0.4743	2	2.07613	0.1664
ST3GAL3	1.4016	2	0.512925	0.8216
C8A	0.404	1	1.30757	0.6572
FGGY	3.223	3	-0.103442	1
PDE4B	3.6445	3	-0.280758	1
PRPF3	0.1953	1	2.35624	0.356
RHBG	0.0941	1	3.40966	0.1796
CADM3	0.1955	1	2.35476	0.3588
ETNK2	0.132	2	3.92139	0.0172
VAX2	0.4063	1	1.29938	0.6588
ALMS1	1.4986	1	-0.583615	1
ITGA6	0.4936	1	1.01859	0.7844
MAP3K20	1.2374	2	0.692688	0.7032
TMEM169	0.1296	1	2.94786	0.2452
RHBDD1	1.0247	1	-0.0352016	1
AGAP1	3.9978	1	-1.99921	0.1808
CNTN4	5.9794	3	-0.995038	0.3046
ATG7	1.7758	1	-0.828469	0.9446
FBXL2	0.7875	1	0.344648	1
MYRIP	2.8448	1	-1.50833	0.4532
NLGN1	5.6148	2	-1.48923	0.1588
KCNMB2	3.5728	2	-0.837055	0.6162
HS3ST1	0.2415	1	2.0499	0.429
KCNIP4	7.6194	4	-0.929677	0.25
NWD2	1.2961	1	-0.374177	1
CCSER1	9.3181	8	-0.220036	0.83
DDX60L	1.137	2	0.814768	0.6284
AHRR	0.7341	2	1.44595	0.336
RAI14	1.1077	1	-0.147567	1
FER	2.8315	1	-1.50157	0.4452
CAMK4	1.7091	1	-0.773237	0.9816
NEDD9	1.2428	1	-0.313594	1
PHACTR1	3.6178	3	-0.27015	1
CD2AP	0.9475	2	1.0778	0.479
SNX14	0.5585	1	0.840371	0.854
NKAIN2	6.4327	4	-0.685424	0.468
EPM2A	2.2193	4	0.849895	0.3648
LPA	0.8348	1	0.260497	1
PACRG	3.6724	2	-0.876723	0.5868
TMEM184A	0.1118	1	3.16101	0.2104
SDK1	6.067	1	-2.60098	0.0312
VPS41	1.3137	2	0.606364	0.7634
ADCY1	0.9266	1	0.109981	1
FIGNL1	0.0433	1	4.52949	0.0832
BRI3	0.3724	1	1.42508	0.6292
ZNF705G	0.1934	1	2.37034	0.3474
CLDN23	0.0115	1	6.44222	0.023
ERI1	0.7219	1	0.470129	1
NKAIN3	4.8161	2	-1.26787	0.2694
MTSS1	1.0984	2	0.864596	0.6024
PTPRD	14.4269	3	-2.26573	0.0004
ANXA1	0.1172	2	4.09296	0.0114
HEMGN	0.1116	1	3.16359	0.2098
ASTN2	6.1687	3	-1.04	0.2752
KIF11	0.5059	1	0.983076	0.7998
UROS	0.2373	1	2.07522	0.4232
FANK1	0.7299	1	0.454229	1
DOCK1	3.4247	1	-1.77598	0.2836
SBF2	3.3362	2	-0.738206	0.7032
ANO5	3.149	1	-1.65489	0.3608
ARHGAP20	0.8579	2	1.22112	0.4234
IL18	0.1317	1	2.92467	0.245
UPK2	0.2065	1	2.27579	0.3702
GRIK4	3.0241	1	-1.59651	0.3882
KCNJ1	0.1955	1	2.35476	0.3564
SPATA19	0.0303	1	5.04454	0.06
ETV6	1.5397	1	-0.622649	1
WBP11	0.1213	1	3.04335	0.2306
TMBIM6	0.3589	1	1.47835	0.6066
C12orf75	0.9982	1	0.00259919	1
POLR1D	0.7729	2	1.37165	0.3616
RNASE3	0.0062	1	7.33352	0.0124
DAD1	0.1606	1	2.63846	0.2988
ESR2	1.5777	2	0.342177	0.935
OCA2	2.154	3	0.477944	0.7324
SEMA6D	3.698	2	-0.886745	0.579
SCG3	0.2332	1	2.10036	0.418
UNC13C	4.0828	5	0.292369	0.7704
TELO2	0.1055	1	3.24469	0.2008
ACSM3	1.1699	1	-0.226385	1
CDR2	0.577	1	0.793357	0.8736
GSG1L	1.7304	2	0.208894	1
HYDIN	2.6653	2	-0.414298	1
SNAI3	0.0534	1	4.22702	0.1038
STX8	2.0426	1	-1.03041	0.789
WDR18	0.0877	1	3.51128	0.1684
ZNF536	3.0569	2	-0.612069	0.815
SIGLEC8	0.0482	1	4.37482	0.0948
NLRP13	0.2552	2	2.9703	0.054
TPX2	0.401	1	1.31833	0.664
NCOA6	0.8549	1	0.226172	1
RAE1	0.1699	1	2.55724	0.3126
CHRNA4	0.2236	1	2.16101	0.4024
ATXN10	1.0969	1	-0.133432	1
PUDP	3.0296	2	-0.599127	0.8362
FAM120C	0.7202	1	0.47353	1
OPHN1	3.0312	2	-0.599889	0.8368
SNX12	0.1071	1	3.22297	0.2036
ZNF711	0.1834	1	2.44693	0.3356
DNAAF6	0.2328	1	2.10284	0.4172
TRPC5	1.9713	2	0.0208527	1
FGF13	3.8086	1	-1.92926	0.2148
PCDH11Y	4.6265	4	-0.209921	1
CEP85	0.2776	1	1.84892	0.4812
RIMS3	0.2926	1	1.773	0.5062
ATPAF1	0.2518	1	1.98965	0.4444
TNR	2.678	1	-1.42116	0.4936
LGALS8	0.2272	1	2.13797	0.4084
AKT3	2.2688	1	-1.18193	0.6772
SNTG2	2.6385	2	-0.399718	1
MYT1L	3.4092	1	-1.76943	0.2942
WDR35	0.5029	1	0.991657	0.793
STRN	0.8058	1	0.311506	1
TANK	0.6294	1	0.667951	0.9316
CSRNP3	1.4054	1	-0.490981	1
PARD3B	6.7392	3	-1.16761	0.1938
KLF7	0.6258	1	0.676226	0.933
DIS3L2	2.3777	1	-1.24957	0.6224
CRBN	0.2222	1	2.17007	0.394
CDCP1	0.3924	1	1.3496	0.6462
CCR3	0.8308	1	0.267427	1
CACNA2D3	6.0137	1	-2.58825	0.039
CADPS	2.966	1	-1.56852	0.4052
SNTN	0.1625	1	2.62149	0.3022
CASR	0.6808	2	1.5547	0.3018
NUDT16	0.0482	1	4.37482	0.094
SPTSSB	0.1815	1	2.46196	0.3368
SPON2	0.2601	1	1.94286	0.4574
JAKMIP1	1.0772	1	-0.107286	1
DKK2	2.2577	2	-0.174854	1
SH3D19	1.3971	2	0.517565	0.8156
NEK1	1.5187	1	-0.602837	1
GPM6A	2.3324	1	-1.22182	0.6324
ADAMTS12	2.3186	2	-0.213254	1
PCSK1	0.2804	1	1.83444	0.492
SLC27A6	3.1305	5	0.675535	0.4204
PPP2R2B	3.1555	1	-1.65787	0.3536
GRIA1	2.0426	2	-0.0304067	1
BTN2A1	0.1162	2	4.10532	0.0096
BTBD9	2.98	3	0.00965017	1
SESN1	0.7027	1	0.509019	1
HDAC2	0.4987	1	1.00376	0.782
L3MBTL3	0.7965	1	0.328254	1
ULBP1	0.0653	1	3.93677	0.1248
ARMT1	0.1195	1	3.06492	0.2258
DYNC1I1	2.1253	1	-1.08767	0.7384
CHCHD3	1.8747	2	0.0933403	1
CNTNAP2	14.4263	7	-1.04327	0.047
DPYSL2	0.9191	1	0.121706	1
SNTG1	5.5586	6	0.110241	0.9622
JPH1	0.5505	1	0.861186	0.8482
TMEM67	0.403	1	1.31115	0.6592
STK3	3.5711	2	-0.836369	0.6116
TONSL	0.0968	1	3.36885	0.184
ADAMTSL1	6.2968	5	-0.332691	0.7954
SLC24A2	1.7494	1	-0.80686	0.9444
PIP5K1B	1.9027	3	0.656914	0.6016
CORO2A	0.4588	1	1.12406	0.7314
INVS	1.2832	1	-0.359746	1
GAPVD1	0.6552	1	0.609993	0.9644
ENKUR	0.5047	1	0.986502	0.7898
PRKG1	8.1691	1	-3.03018	0.005
PCDH15	11.417	11	-0.0536801	1
CABCOCO1	0.6485	1	0.624822	0.9568
ENTPD1	1.0283	1	-0.0402612	1
RBM20	1.2315	1	-0.300417	1
PPFIBP2	0.8959	1	0.15859	1
NELL1	5.6969	2	-1.51018	0.152
CLMP	0.8118	2	1.3008	0.3914
PKNOX2	1.6689	1	-0.738898	1
OPCML	7.0289	1	-2.8133	0.0158
LIMA1	0.6728	1	0.57175	0.9822
TMTC2	2.7961	1	-1.48342	0.4652
IFT81	0.569	1	0.813499	0.8762
RFLNA	2.1621	3	0.472529	0.7376
SFSWAP	0.5505	2	1.86119	0.2098
BRCA2	0.5166	1	0.95288	0.8046
ABCC4	1.7647	1	-0.819423	0.9498
MNAT1	1.4937	1	-0.57889	1
MIDEAS	0.4789	1	1.0622	0.756
GALK2	1.3476	2	0.569608	0.784
TIPIN	0.3087	1	1.69572	0.5312
ADAMTS7	0.3321	1	1.59031	0.5596
CEMIP	1.0752	2	0.895395	0.582
RMI2	0.842	1	0.248108	1
NDUFAB1	0.0959	1	3.38233	0.182
PRKCB	2.4374	2	-0.285343	1
NXN	1.1335	2	0.819216	0.6178
RAB11FIP4	0.93	1	0.104697	1
GPR179	0.1217	2	4.0386	0.0134
USP32	1.5463	2	0.37118	0.9138
SDK2	1.9512	2	0.0356383	1
FHOD3	3.0066	1	-1.58813	0.3904
DNMT1	0.6163	1	0.698295	0.9186
PSG1	0.0889	1	3.49167	0.1692
CRX	0.146	1	2.77596	0.2714
NLRP4	0.285	2	2.81097	0.0738
PLCB1	5.5708	2	-1.47788	0.165
UQCC1	0.6955	1	0.523878	1
TSHZ2	3.2647	1	-1.70695	0.3286
LCA5L	0.2442	1	2.03386	0.4362
DNMT3L	0.1032	1	3.27649	0.1946
SLC25A18	0.1763	1	2.5039	0.3246
BCR	0.8693	1	0.202074	1
PRKX	0.6833	1	0.549409	0.9828
WWC3	0.8043	1	0.314194	1
BEND2	0.3645	2	2.45601	0.107
PIM2	0.037	1	4.75633	0.0722
KLHL4	0.9532	1	0.0691491	1
FMR1	0.2465	1	2.02034	0.4366
FLNA	0.1587	2	3.65563	0.0216
GPR157	0.1772	1	2.49655	0.3276
VPS13D	1.7567	2	0.187132	1
MICOS10	0.9116	1	0.133527	1
MROH7	0.4492	1	1.15457	0.725
ST6GALNAC3	3.5037	1	-1.80888	0.2812
FCRL3	0.168	1	2.57347	0.3114
TADA1	0.1312	1	2.93016	0.2464
C1orf105	0.3084	1	1.69713	0.5364
RGSL1	0.9566	1	0.0640123	1
PCNX2	1.9532	1	-0.96584	0.836
DPP10	8.8096	2	-2.13908	0.0128
CCNT2	0.2531	1	1.98222	0.4458
ACVR2A	0.5347	1	0.903198	0.8354
ACVR1C	0.6355	1	0.654036	0.9436
NRP2	0.7236	1	0.466736	1
TRPM8	0.6379	2	1.6486	0.2728
SUMF1	4.7766	1	-2.25598	0.0984
TBC1D5	8.0531	4	-1.00954	0.1988
NEK10	1.6373	2	0.288681	0.9694
XYLB	0.4719	1	1.08345	0.7486
DHFR2	0.0954	1	3.38987	0.1832
EPHA6	5.9386	3	-0.98516	0.3016
ROPN1	0.1508	1	2.72929	0.281
FGF12	3.9614	1	-1.98601	0.1984
ART3	0.642	1	0.639355	0.9556
DSPP	0.0514	1	4.28209	0.1014
ADAMTS16	1.1302	1	-0.176578	1
DHFR	0.1798	1	2.47554	0.3292
PCBD2	0.6417	1	0.640029	0.9388
KDM3B	0.528	1	0.92139	0.8144
SLC35A4	0.0301	1	5.05409	0.0596
F13A1	1.1018	1	-0.139862	1
AIG1	1.7709	1	-0.824483	0.9452
AGPAT4	0.9076	1	0.139871	1
PHF14	1.2173	1	-0.283685	1
ELAPOR2	1.1582	1	-0.211884	1
TBXAS1	1.5069	2	0.408416	0.8884
PRSS51	0.4087	1	1.29089	0.6658
PRDM14	0.1244	2	4.00694	0.0128
CPQ	3.1613	2	-0.660518	0.7776
ZFPM2	7.6586	3	-1.35212	0.1058
CSMD3	7.6607	10	0.384452	0.4786
NSMCE2	1.7137	2	0.222885	1
THEM6	0.0629	1	3.9908	0.1214
SLC1A1	0.6196	1	0.690591	0.9238
UCK1	0.0457	1	4.45166	0.0896
CCDC7	2.7227	3	0.139924	1
IFIT2	0.1634	1	2.61352	0.3044
CYP2C19	0.5845	2	1.77473	0.234
GFRA1	1.3889	1	-0.473943	1
BUB3	0.0994	1	3.33061	0.1896
NUP98	0.7893	1	0.341354	1
OR9Q1	0.9885	2	1.01669	0.5182
P4HA3	0.4898	1	1.02974	0.7688
GUCY1A2	2.1685	3	0.468265	0.7412
CEP164	0.6339	1	0.657673	0.9328
GRAMD1B	1.694	1	-0.760434	0.9932
ST14	0.3217	1	1.63621	0.5528
TMEM117	3.4655	2	-0.793064	0.6492
ASB8	0.207	1	2.2723	0.3712
AAAS	0.1122	1	3.15586	0.21
NR1H4	0.567	1	0.818579	0.8628
ATP8A2	4.0976	1	-2.03478	0.1688
CLN5	0.1789	1	2.48277	0.3234
CCDC198	0.1598	1	2.64566	0.2954
ZBTB25	0.3427	1	1.54498	0.5802
POTEB2	0.1906	1	2.39138	0.3456
USP8	0.5588	1	0.839596	0.8634
MYO5A	1.403	1	-0.488515	1
AGBL1	6.0584	4	-0.598937	0.546
METTL26	0.0121	1	6.36885	0.0242
CTCF	0.4894	1	1.03091	0.7714
NOB1	0.0775	1	3.68966	0.1474
GSE1	3.1559	3	-0.073089	1
PITPNM3	0.6446	1	0.633524	0.9552
RHOT1	0.6776	1	0.561494	0.9814
HNF1B	0.3703	1	1.43323	0.6188
KRTAP4-11	0.0054	1	7.53282	0.0108
TRIM25	0.4778	1	1.06552	0.756
GDPD1	0.3444	1	1.53784	0.5772
CYTH1	0.6753	1	0.5664	0.99
CCDC57	0.6949	1	0.525123	1
UTS2R	0.0343	1	4.86565	0.0658
ANKRD30B	0.7874	8	3.34483	0
ZBTB7C	2.4164	3	0.312103	0.8728
SERPINB10	0.1762	1	2.50471	0.3246
CBLN2	0.6395	1	0.644984	0.9518
MED16	0.1673	2	3.57949	0.024
GNG7	1.2069	1	-0.271306	1
FZR1	0.1942	1	2.36438	0.3528
URI1	0.5962	1	0.746132	0.8992
PEG3	0.2015	3	3.89611	0.0024
SPTLC3	1.0037	1	-0.00532812	1
RIN2	1.5234	2	0.392705	0.8932
BCAS4	0.5102	2	1.97087	0.183
LIPI	0.6374	1	0.649729	0.9496
UMODL1	0.5092	1	0.973696	0.7988
PCBP3	1.9005	3	0.658583	0.5904
FRMPD4	5.6419	3	-0.911219	0.3712
ADGRG2	0.8316	3	1.851	0.1014
SH3KBP1	2.2333	5	1.16275	0.157
TSR2	0.0487	1	4.35993	0.0954
DOCK11	1.1732	1	-0.230449	1
STAG2	2.8999	2	-0.536003	0.8896
CAMTA1	6.176	2	-1.62667	0.1074
PRKACB	0.9978	2	1.00318	0.5328
LPAR3	0.5149	1	0.957636	0.8002
GBP5	0.1033	1	3.27509	0.1972
ARHGAP29	0.7965	1	0.328254	1
ARID4B	1.2199	1	-0.286763	1
NID1	0.5562	1	0.846324	0.8524
SMYD3	4.7493	2	-1.24771	0.292
GALNT14	1.534	2	0.382702	0.913
APLF	1.1794	2	0.761947	0.6664
ARHGAP15	4.2342	2	-1.08209	0.4172
NEB	1.573	1	-0.653519	1
IRS1	0.4254	1	1.23311	0.697
MTERF4	0.1873	1	2.41658	0.3404
CCDC13	0.4353	1	1.19992	0.7008
POC1A	0.4942	1	1.01683	0.7802
CACNA1D	3.048	2	-0.607863	0.8292
SUCLG2	1.8314	2	0.127053	1
VGLL3	0.7311	1	0.451859	1
PLSCR2	0.6544	1	0.611755	0.959
NAALADL2	8.5842	6	-0.516721	0.4938
GABRA2	1.4741	1	-0.559834	1
ADGRL3	5.5089	2	-1.46176	0.1824
MTHFD2L	1.2001	3	1.32181	0.2428
RASGEF1B	3.8705	3	-0.367557	0.909
GRID2	9.4115	5	-0.912497	0.1822
MAML3	2.7425	2	-0.455492	0.9614
IL15	0.6196	1	0.690591	0.9294
PALLD	2.6723	2	-0.418082	0.999
ADCY2	2.7012	2	-0.4336	0.9856
ARL15	2.6484	1	-1.40512	0.5112
PDE4D	9.7477	2	-2.28506	0.0068
MAST4	3.5685	1	-1.83532	0.2664
TMEM232	2.8134	2	-0.492315	0.9246
CHSY3	1.7752	1	-0.827982	0.9378
SLC25A48	2.6012	3	0.205785	0.9744
HAVCR2	0.368	1	1.44222	0.6156
RANBP17	2.728	3	0.137119	1
ERGIC1	0.7566	1	0.402397	1
BTNL8	0.3221	1	1.63442	0.5516
CYP39A1	0.6335	1	0.658583	0.9436
SMAP1	1.2241	1	-0.291721	1
SAMD3	1.4074	1	-0.493032	1
SUGCT	4.5475	4	-0.185074	1
HECW1	2.8401	1	-1.50594	0.446
RABGEF1	0.809	1	0.305788	1
SEMA3A	3.3707	3	-0.168086	1
ZAN	0.4109	2	2.28314	0.1212
CFTR	2.6782	1	-1.42126	0.4936
MKLN1	2.4424	2	-0.288299	1
CRYGN	0.0764	1	3.71028	0.1474
CSMD1	12.8991	4	-1.6892	0.0082
SCARA5	0.7565	2	1.40259	0.358
ADAM32	1.1311	1	-0.177726	1
RAB2A	0.6608	1	0.597714	0.9604
MYBL1	0.3246	1	1.62327	0.5586
EIF3H	0.7957	1	0.329703	1
RFX3	1.9337	3	0.633599	0.6068
TOPORS	0.0749	1	3.73889	0.144
OSTF1	0.3685	2	2.44026	0.1096
PALM2AKAP2	4.2449	3	-0.500768	0.7702
PTGS1	0.1575	2	3.66658	0.0228
NCOA4	0.1609	1	2.63576	0.296
CFAP70	0.6537	1	0.613299	0.96
TLL2	0.9288	1	0.10656	1
CFAP43	0.6459	1	0.630617	0.9524
GRM5	3.5014	2	-0.807932	0.6402
TUBA1C	0.5309	1	0.913488	0.8278
TAC3	0.117	1	3.09542	0.2212
PPM1H	1.814	1	-0.859174	0.9232
ANO4	2.5635	1	-1.35811	0.5434
ZMYM2	0.8219	1	0.282965	1
CCNA1	0.0695	1	3.84684	0.1348
NUBPL	2.3281	3	0.365809	0.8234
DAAM1	1.1438	1	-0.193835	1
NRXN3	10.6835	5	-1.09538	0.0896
ABHD17C	0.4737	1	1.07795	0.7596
ZC3H7A	0.2828	1	1.82215	0.4952
MRTFB	1.2136	1	-0.279293	1
ABCC6	0.4647	1	1.10563	0.7444
ADGRG3	0.1316	1	2.92577	0.2462
CA5A	0.3468	1	1.52782	0.582
DCAKD	0.2382	1	2.06975	0.426
PCTP	0.5692	1	0.812992	0.873
LIPG	0.239	1	2.06492	0.4238
MYO5B	2.3285	2	-0.219401	1
PIGN	1.7524	2	0.190668	1
ZNF407	2.9129	4	0.457544	0.6646
ZNF333	0.2785	1	1.84425	0.492
ZNF331	0.38	1	1.39593	0.632
CTNNBL1	1.1228	1	-0.167101	1
DIDO1	0.3768	1	1.40813	0.6224
SCUBE1	0.9136	2	1.13037	0.4652
MXRA5	0.2474	1	2.01508	0.443
KDM6A	1.4984	3	1.00154	0.3844
DACH2	4.3054	1	-2.10615	0.1494
KLF18	0.0243	1	5.3629	0.0486
TNNI3K	1.9501	1	-0.963548	0.838
CDC14A	1.1021	1	-0.140255	1
EML6	1.5603	2	0.358177	0.9282
POTEE	0.3433	1	1.54246	0.5866
SPOPL	0.4358	2	2.19826	0.1464
ANKRD44	2.1567	2	-0.108826	1
TRANK1	0.7498	3	2.00038	0.077
MLH1	0.3585	2	2.47995	0.1006
MECOM	3.6445	1	-1.86572	0.2436
SPATA16	1.5731	1	-0.65361	1
VPS8	1.5046	1	-0.58938	1
GRXCR1	0.8776	1	0.188365	1
TMPRSS11A	0.3468	1	1.52782	0.581
HPSE	0.2718	1	1.87938	0.4754
LRAT	0.7884	2	1.343	0.3784
SEMA5A	3.215	2	-0.684819	0.7622
TRIO	2.4358	1	-1.2844	0.6092
UGT3A2	0.2315	1	2.11092	0.4128
TTC33	1.5379	1	-0.620962	1
RNF180	1.294	2	0.628162	0.7414
SLC30A5	0.2255	1	2.1488	0.4016
GMPR	0.3555	1	1.49208	0.5972
ZDHHC14	1.8665	2	0.0996645	1
PDE1C	4.2718	1	-2.09484	0.152
ANKIB1	0.9744	3	1.62238	0.15
TRIM4	0.2671	1	1.90455	0.4718
RBPMS	1.1878	1	-0.248292	1
[truncated: 1,758 more rows]

## Sheet: Fibroblast
gene_id	expected	actual	log2_fold_change	p_value
[truncated: 2,837 more rows]

[truncated: 7 more sheets: Heart, Liver, Lung, Skin, Small intestine, iPSC, ENU experiment]
